# Supplementary material for: Functional connectivity in ruminants: A generalized state-dependent modelling approach
Source: PLoS One. 2018 Jun 26;13(6):e0199671. doi: 10.1371/journal.pone.0199671 (PMC6019401; doi:10.1371/journal.pone.0199671)
Supplement: S2 Appendix — (XML) [file pone.0199671.s002.xml]

<?xml version="1.0"?>
<SIMULATION><GENERAL_PARAMETERS><GENERAL_PARAMETER><NAME>SIM_NAME</NAME><VALUE>linfuncon_transit_hp_2c_10d</VALUE></GENERAL_PARAMETER><GENERAL_PARAMETER><NAME>OUTPUT_DIRECTORY</NAME><VALUE>F:\Darcy's Files\data\fun_con\linear_fitness\transit_hp_2c\</VALUE></GENERAL_PARAMETER><GENERAL_PARAMETER><NAME>GUT_MIN</NAME><VALUE>0</VALUE></GENERAL_PARAMETER><GENERAL_PARAMETER><NAME>GUT_MAX</NAME><VALUE>100</VALUE></GENERAL_PARAMETER><GENERAL_PARAMETER><NAME>RESERVES_MIN</NAME><VALUE>0</VALUE></GENERAL_PARAMETER><GENERAL_PARAMETER><NAME>RESERVES_MAX</NAME><VALUE>300</VALUE></GENERAL_PARAMETER><GENERAL_PARAMETER><NAME>MAX_TIME</NAME><VALUE>100</VALUE></GENERAL_PARAMETER><GENERAL_PARAMETER><NAME>DEFAULT_PATCH</NAME><VALUE>2</VALUE></GENERAL_PARAMETER></GENERAL_PARAMETERS><PATCH_PARAMETERS><PATCH_PARAMETER><NAME>1r</NAME><PROBABILITY_OF_SURVIVAL>1</PROBABILITY_OF_SURVIVAL><CONSTANTS><CONSTANT><NAME>rep</NAME><VALUE>50</VALUE></CONSTANT><CONSTANT><NAME>a1</NAME><VALUE>5</VALUE></CONSTANT><CONSTANT><NAME>m</NAME><VALUE>2</VALUE></CONSTANT></CONSTANTS><FUNCTIONS><FUNCTION><NAME>s1Evaluator</NAME><VALUE>min(max(s1-a1,GUT_MIN),GUT_MAX)</VALUE></FUNCTION><FUNCTION><NAME>s2Evaluator</NAME><VALUE>max(min(s2+a1-m/2,RESERVES_MAX),RESERVES_MIN)</VALUE></FUNCTION><FUNCTION><NAME>mcEvaluator</NAME><VALUE>s2</VALUE></FUNCTION><FUNCTION><NAME>tfEvaluator</NAME><VALUE>s2</VALUE></FUNCTION></FUNCTIONS></PATCH_PARAMETER><PATCH_PARAMETER><NAME>1f</NAME><PROBABILITY_OF_SURVIVAL>0.995</PROBABILITY_OF_SURVIVAL><CONSTANTS><CONSTANT><NAME>rep</NAME><VALUE>50</VALUE></CONSTANT><CONSTANT><NAME>m</NAME><VALUE>2</VALUE></CONSTANT><CONSTANT><NAME>b1</NAME><VALUE>5</VALUE></CONSTANT></CONSTANTS><FUNCTIONS><FUNCTION><NAME>s1Evaluator</NAME><VALUE>max(min(s1+b1,GUT_MAX),GUT_MIN)</VALUE></FUNCTION><FUNCTION><NAME>s2Evaluator</NAME><VALUE>min(max(s2-m,RESERVES_MIN),RESERVES_MAX)</VALUE></FUNCTION><FUNCTION><NAME>mcEvaluator</NAME><VALUE>s2</VALUE></FUNCTION><FUNCTION><NAME>tfEvaluator</NAME><VALUE>s2</VALUE></FUNCTION></FUNCTIONS></PATCH_PARAMETER><PATCH_PARAMETER><NAME>1z</NAME><PROBABILITY_OF_SURVIVAL>1</PROBABILITY_OF_SURVIVAL><CONSTANTS><CONSTANT><NAME>rep</NAME><VALUE>50</VALUE></CONSTANT><CONSTANT><NAME>m</NAME><VALUE>2</VALUE></CONSTANT></CONSTANTS><FUNCTIONS><FUNCTION><NAME>s1Evaluator</NAME><VALUE>s1</VALUE></FUNCTION><FUNCTION><NAME>s2Evaluator</NAME><VALUE>min(max(s2-m/2,RESERVES_MIN),RESERVES_MAX)</VALUE></FUNCTION><FUNCTION><NAME>mcEvaluator</NAME><VALUE>s2</VALUE></FUNCTION><FUNCTION><NAME>tfEvaluator</NAME><VALUE>s2</VALUE></FUNCTION></FUNCTIONS></PATCH_PARAMETER><PATCH_PARAMETER><NAME>2r</NAME><PROBABILITY_OF_SURVIVAL>1</PROBABILITY_OF_SURVIVAL><CONSTANTS><CONSTANT><NAME>rep</NAME><VALUE>50</VALUE></CONSTANT><CONSTANT><NAME>m</NAME><VALUE>2</VALUE></CONSTANT><CONSTANT><NAME>a2</NAME><VALUE>5</VALUE></CONSTANT></CONSTANTS><FUNCTIONS><FUNCTION><NAME>s1Evaluator</NAME><VALUE>min(max(s1-a2,GUT_MIN),GUT_MAX)</VALUE></FUNCTION><FUNCTION><NAME>s2Evaluator</NAME><VALUE>max(min(s2+a2-m/2,RESERVES_MAX),RESERVES_MIN)</VALUE></FUNCTION><FUNCTION><NAME>mcEvaluator</NAME><VALUE>s2</VALUE></FUNCTION><FUNCTION><NAME>tfEvaluator</NAME><VALUE>s2</VALUE></FUNCTION></FUNCTIONS></PATCH_PARAMETER><PATCH_PARAMETER><NAME>2f</NAME><PROBABILITY_OF_SURVIVAL>0.995</PROBABILITY_OF_SURVIVAL><CONSTANTS><CONSTANT><NAME>rep</NAME><VALUE>50</VALUE></CONSTANT><CONSTANT><NAME>m</NAME><VALUE>2</VALUE></CONSTANT><CONSTANT><NAME>b2</NAME><VALUE>10</VALUE></CONSTANT></CONSTANTS><FUNCTIONS><FUNCTION><NAME>s1Evaluator</NAME><VALUE>max(min(s1+b2,GUT_MAX),GUT_MIN)</VALUE></FUNCTION><FUNCTION><NAME>s2Evaluator</NAME><VALUE>min(max(s2-m,RESERVES_MIN),RESERVES_MAX)</VALUE></FUNCTION><FUNCTION><NAME>mcEvaluator</NAME><VALUE>s2</VALUE></FUNCTION><FUNCTION><NAME>tfEvaluator</NAME><VALUE>s2</VALUE></FUNCTION></FUNCTIONS></PATCH_PARAMETER><PATCH_PARAMETER><NAME>2z</NAME><PROBABILITY_OF_SURVIVAL>1</PROBABILITY_OF_SURVIVAL><CONSTANTS><CONSTANT><NAME>rep</NAME><VALUE>50</VALUE></CONSTANT><CONSTANT><NAME>m</NAME><VALUE>2</VALUE></CONSTANT></CONSTANTS><FUNCTIONS><FUNCTION><NAME>s1Evaluator</NAME><VALUE>s1</VALUE></FUNCTION><FUNCTION><NAME>s2Evaluator</NAME><VALUE>min(max(s2-m/2,RESERVES_MIN),RESERVES_MAX)</VALUE></FUNCTION><FUNCTION><NAME>mcEvaluator</NAME><VALUE>s2</VALUE></FUNCTION><FUNCTION><NAME>tfEvaluator</NAME><VALUE>s2</VALUE></FUNCTION></FUNCTIONS></PATCH_PARAMETER></PATCH_PARAMETERS><ELK_PARAMETERS><ELK_PARAMETER><INITIAL_NUM_ELKS>100</INITIAL_NUM_ELKS><INITIAL_GUT>1</INITIAL_GUT><INITIAL_RESERVES>1</INITIAL_RESERVES></ELK_PARAMETER><ELK_PARAMETER><INITIAL_NUM_ELKS>100</INITIAL_NUM_ELKS><INITIAL_GUT>1</INITIAL_GUT><INITIAL_RESERVES>2</INITIAL_RESERVES></ELK_PARAMETER><ELK_PARAMETER><INITIAL_NUM_ELKS>100</INITIAL_NUM_ELKS><INITIAL_GUT>1</INITIAL_GUT><INITIAL_RESERVES>3</INITIAL_RESERVES></ELK_PARAMETER><ELK_PARAMETER><INITIAL_NUM_ELKS>100</INITIAL_NUM_ELKS><INITIAL_GUT>1</INITIAL_GUT><INITIAL_RESERVES>4</INITIAL_RESERVES></ELK_PARAMETER><ELK_PARAMETER><INITIAL_NUM_ELKS>100</INITIAL_NUM_ELKS><INITIAL_GUT>1</INITIAL_GUT><INITIAL_RESERVES>5</INITIAL_RESERVES></ELK_PARAMETER><ELK_PARAMETER><INITIAL_NUM_ELKS>100</INITIAL_NUM_ELKS><INITIAL_GUT>1</INITIAL_GUT><INITIAL_RESERVES>6</INITIAL_RESERVES></ELK_PARAMETER><ELK_PARAMETER><INITIAL_NUM_ELKS>100</INITIAL_NUM_ELKS><INITIAL_GUT>1</INITIAL_GUT><INITIAL_RESERVES>7</INITIAL_RESERVES></ELK_PARAMETER><ELK_PARAMETER><INITIAL_NUM_ELKS>100</INITIAL_NUM_ELKS><INITIAL_GUT>1</INITIAL_GUT><INITIAL_RESERVES>8</INITIAL_RESERVES></ELK_PARAMETER><ELK_PARAMETER><INITIAL_NUM_ELKS>100</INITIAL_NUM_ELKS><INITIAL_GUT>1</INITIAL_GUT><INITIAL_RESERVES>9</INITIAL_RESERVES></ELK_PARAMETER><ELK_PARAMETER><INITIAL_NUM_ELKS>100</INITIAL_NUM_ELKS><INITIAL_GUT>1</INITIAL_GUT><INITIAL_RESERVES>10</INITIAL_RESERVES></ELK_PARAMETER><ELK_PARAMETER><INITIAL_NUM_ELKS>100</INITIAL_NUM_ELKS><INITIAL_GUT>1</INITIAL_GUT><INITIAL_RESERVES>11</INITIAL_RESERVES></ELK_PARAMETER><ELK_PARAMETER><INITIAL_NUM_ELKS>100</INITIAL_NUM_ELKS><INITIAL_GUT>1</INITIAL_GUT><INITIAL_RESERVES>12</INITIAL_RESERVES></ELK_PARAMETER><ELK_PARAMETER><INITIAL_NUM_ELKS>100</INITIAL_NUM_ELKS><INITIAL_GUT>1</INITIAL_GUT><INITIAL_RESERVES>13</INITIAL_RESERVES></ELK_PARAMETER><ELK_PARAMETER><INITIAL_NUM_ELKS>100</INITIAL_NUM_ELKS><INITIAL_GUT>1</INITIAL_GUT><INITIAL_RESERVES>14</INITIAL_RESERVES></ELK_PARAMETER><ELK_PARAMETER><INITIAL_NUM_ELKS>100</INITIAL_NUM_ELKS><INITIAL_GUT>1</INITIAL_GUT><INITIAL_RESERVES>15</INITIAL_RESERVES></ELK_PARAMETER><ELK_PARAMETER><INITIAL_NUM_ELKS>100</INITIAL_NUM_ELKS><INITIAL_GUT>1</INITIAL_GUT><INITIAL_RESERVES>16</INITIAL_RESERVES></ELK_PARAMETER><ELK_PARAMETER><INITIAL_NUM_ELKS>100</INITIAL_NUM_ELKS><INITIAL_GUT>1</INITIAL_GUT><INITIAL_RESERVES>17</INITIAL_RESERVES></ELK_PARAMETER><ELK_PARAMETER><INITIAL_NUM_ELKS>100</INITIAL_NUM_ELKS><INITIAL_GUT>1</INITIAL_GUT><INITIAL_RESERVES>18</INITIAL_RESERVES></ELK_PARAMETER><ELK_PARAMETER><INITIAL_NUM_ELKS>100</INITIAL_NUM_ELKS><INITIAL_GUT>1</INITIAL_GUT><INITIAL_RESERVES>19</INITIAL_RESERVES></ELK_PARAMETER><ELK_PARAMETER><INITIAL_NUM_ELKS>100</INITIAL_NUM_ELKS><INITIAL_GUT>1</INITIAL_GUT><INITIAL_RESERVES>20</INITIAL_RESERVES></ELK_PARAMETER><ELK_PARAMETER><INITIAL_NUM_ELKS>100</INITIAL_NUM_ELKS><INITIAL_GUT>1</INITIAL_GUT><INITIAL_RESERVES>21</INITIAL_RESERVES></ELK_PARAMETER><ELK_PARAMETER><INITIAL_NUM_ELKS>100</INITIAL_NUM_ELKS><INITIAL_GUT>1</INITIAL_GUT><INITIAL_RESERVES>22</INITIAL_RESERVES></ELK_PARAMETER><ELK_PARAMETER><INITIAL_NUM_ELKS>100</INITIAL_NUM_ELKS><INITIAL_GUT>1</INITIAL_GUT><INITIAL_RESERVES>23</INITIAL_RESERVES></ELK_PARAMETER><ELK_PARAMETER><INITIAL_NUM_ELKS>100</INITIAL_NUM_ELKS><INITIAL_GUT>1</INITIAL_GUT><INITIAL_RESERVES>24</INITIAL_RESERVES></ELK_PARAMETER><ELK_PARAMETER><INITIAL_NUM_ELKS>100</INITIAL_NUM_ELKS><INITIAL_GUT>1</INITIAL_GUT><INITIAL_RESERVES>25</INITIAL_RESERVES></ELK_PARAMETER><ELK_PARAMETER><INITIAL_NUM_ELKS>100</INITIAL_NUM_ELKS><INITIAL_GUT>1</INITIAL_GUT><INITIAL_RESERVES>26</INITIAL_RESERVES></ELK_PARAMETER><ELK_PARAMETER><INITIAL_NUM_ELKS>100</INITIAL_NUM_ELKS><INITIAL_GUT>1</INITIAL_GUT><INITIAL_RESERVES>27</INITIAL_RESERVES></ELK_PARAMETER><ELK_PARAMETER><INITIAL_NUM_ELKS>100</INITIAL_NUM_ELKS><INITIAL_GUT>1</INITIAL_GUT><INITIAL_RESERVES>28</INITIAL_RESERVES></ELK_PARAMETER><ELK_PARAMETER><INITIAL_NUM_ELKS>100</INITIAL_NUM_ELKS><INITIAL_GUT>1</INITIAL_GUT><INITIAL_RESERVES>29</INITIAL_RESERVES></ELK_PARAMETER><ELK_PARAMETER><INITIAL_NUM_ELKS>100</INITIAL_NUM_ELKS><INITIAL_GUT>1</INITIAL_GUT><INITIAL_RESERVES>30</INITIAL_RESERVES></ELK_PARAMETER><ELK_PARAMETER><INITIAL_NUM_ELKS>100</INITIAL_NUM_ELKS><INITIAL_GUT>1</INITIAL_GUT><INITIAL_RESERVES>31</INITIAL_RESERVES></ELK_PARAMETER><ELK_PARAMETER><INITIAL_NUM_ELKS>100</INITIAL_NUM_ELKS><INITIAL_GUT>1</INITIAL_GUT><INITIAL_RESERVES>32</INITIAL_RESERVES></ELK_PARAMETER><ELK_PARAMETER><INITIAL_NUM_ELKS>100</INITIAL_NUM_ELKS><INITIAL_GUT>1</INITIAL_GUT><INITIAL_RESERVES>33</INITIAL_RESERVES></ELK_PARAMETER><ELK_PARAMETER><INITIAL_NUM_ELKS>100</INITIAL_NUM_ELKS><INITIAL_GUT>1</INITIAL_GUT><INITIAL_RESERVES>34</INITIAL_RESERVES></ELK_PARAMETER><ELK_PARAMETER><INITIAL_NUM_ELKS>100</INITIAL_NUM_ELKS><INITIAL_GUT>1</INITIAL_GUT><INITIAL_RESERVES>35</INITIAL_RESERVES></ELK_PARAMETER><ELK_PARAMETER><INITIAL_NUM_ELKS>100</INITIAL_NUM_ELKS><INITIAL_GUT>1</INITIAL_GUT><INITIAL_RESERVES>36</INITIAL_RESERVES></ELK_PARAMETER><ELK_PARAMETER><INITIAL_NUM_ELKS>100</INITIAL_NUM_ELKS><INITIAL_GUT>1</INITIAL_GUT><INITIAL_RESERVES>37</INITIAL_RESERVES></ELK_PARAMETER><ELK_PARAMETER><INITIAL_NUM_ELKS>100</INITIAL_NUM_ELKS><INITIAL_GUT>1</INITIAL_GUT><INITIAL_RESERVES>38</INITIAL_RESERVES></ELK_PARAMETER><ELK_PARAMETER><INITIAL_NUM_ELKS>100</INITIAL_NUM_ELKS><INITIAL_GUT>1</INITIAL_GUT><INITIAL_RESERVES>39</INITIAL_RESERVES></ELK_PARAMETER><ELK_PARAMETER><INITIAL_NUM_ELKS>100</INITIAL_NUM_ELKS><INITIAL_GUT>1</INITIAL_GUT><INITIAL_RESERVES>40</INITIAL_RESERVES></ELK_PARAMETER><ELK_PARAMETER><INITIAL_NUM_ELKS>100</INITIAL_NUM_ELKS><INITIAL_GUT>1</INITIAL_GUT><INITIAL_RESERVES>41</INITIAL_RESERVES></ELK_PARAMETER><ELK_PARAMETER><INITIAL_NUM_ELKS>100</INITIAL_NUM_ELKS><INITIAL_GUT>1</INITIAL_GUT><INITIAL_RESERVES>42</INITIAL_RESERVES></ELK_PARAMETER><ELK_PARAMETER><INITIAL_NUM_ELKS>100</INITIAL_NUM_ELKS><INITIAL_GUT>1</INITIAL_GUT><INITIAL_RESERVES>43</INITIAL_RESERVES></ELK_PARAMETER><ELK_PARAMETER><INITIAL_NUM_ELKS>100</INITIAL_NUM_ELKS><INITIAL_GUT>1</INITIAL_GUT><INITIAL_RESERVES>44</INITIAL_RESERVES></ELK_PARAMETER><ELK_PARAMETER><INITIAL_NUM_ELKS>100</INITIAL_NUM_ELKS><INITIAL_GUT>1</INITIAL_GUT><INITIAL_RESERVES>45</INITIAL_RESERVES></ELK_PARAMETER><ELK_PARAMETER><INITIAL_NUM_ELKS>100</INITIAL_NUM_ELKS><INITIAL_GUT>1</INITIAL_GUT><INITIAL_RESERVES>46</INITIAL_RESERVES></ELK_PARAMETER><ELK_PARAMETER><INITIAL_NUM_ELKS>100</INITIAL_NUM_ELKS><INITIAL_GUT>1</INITIAL_GUT><INITIAL_RESERVES>47</INITIAL_RESERVES></ELK_PARAMETER><ELK_PARAMETER><INITIAL_NUM_ELKS>100</INITIAL_NUM_ELKS><INITIAL_GUT>1</INITIAL_GUT><INITIAL_RESERVES>48</INITIAL_RESERVES></ELK_PARAMETER><ELK_PARAMETER><INITIAL_NUM_ELKS>100</INITIAL_NUM_ELKS><INITIAL_GUT>1</INITIAL_GUT><INITIAL_RESERVES>49</INITIAL_RESERVES></ELK_PARAMETER><ELK_PARAMETER><INITIAL_NUM_ELKS>100</INITIAL_NUM_ELKS><INITIAL_GUT>1</INITIAL_GUT><INITIAL_RESERVES>50</INITIAL_RESERVES></ELK_PARAMETER><ELK_PARAMETER><INITIAL_NUM_ELKS>100</INITIAL_NUM_ELKS><INITIAL_GUT>1</INITIAL_GUT><INITIAL_RESERVES>51</INITIAL_RESERVES></ELK_PARAMETER><ELK_PARAMETER><INITIAL_NUM_ELKS>100</INITIAL_NUM_ELKS><INITIAL_GUT>1</INITIAL_GUT><INITIAL_RESERVES>52</INITIAL_RESERVES></ELK_PARAMETER><ELK_PARAMETER><INITIAL_NUM_ELKS>100</INITIAL_NUM_ELKS><INITIAL_GUT>1</INITIAL_GUT><INITIAL_RESERVES>53</INITIAL_RESERVES></ELK_PARAMETER><ELK_PARAMETER><INITIAL_NUM_ELKS>100</INITIAL_NUM_ELKS><INITIAL_GUT>1</INITIAL_GUT><INITIAL_RESERVES>54</INITIAL_RESERVES></ELK_PARAMETER><ELK_PARAMETER><INITIAL_NUM_ELKS>100</INITIAL_NUM_ELKS><INITIAL_GUT>1</INITIAL_GUT><INITIAL_RESERVES>55</INITIAL_RESERVES></ELK_PARAMETER><ELK_PARAMETER><INITIAL_NUM_ELKS>100</INITIAL_NUM_ELKS><INITIAL_GUT>1</INITIAL_GUT><INITIAL_RESERVES>56</INITIAL_RESERVES></ELK_PARAMETER><ELK_PARAMETER><INITIAL_NUM_ELKS>100</INITIAL_NUM_ELKS><INITIAL_GUT>1</INITIAL_GUT><INITIAL_RESERVES>57</INITIAL_RESERVES></ELK_PARAMETER><ELK_PARAMETER><INITIAL_NUM_ELKS>100</INITIAL_NUM_ELKS><INITIAL_GUT>1</INITIAL_GUT><INITIAL_RESERVES>58</INITIAL_RESERVES></ELK_PARAMETER><ELK_PARAMETER><INITIAL_NUM_ELKS>100</INITIAL_NUM_ELKS><INITIAL_GUT>1</INITIAL_GUT><INITIAL_RESERVES>59</INITIAL_RESERVES></ELK_PARAMETER><ELK_PARAMETER><INITIAL_NUM_ELKS>100</INITIAL_NUM_ELKS><INITIAL_GUT>1</INITIAL_GUT><INITIAL_RESERVES>60</INITIAL_RESERVES></ELK_PARAMETER><ELK_PARAMETER><INITIAL_NUM_ELKS>100</INITIAL_NUM_ELKS><INITIAL_GUT>1</INITIAL_GUT><INITIAL_RESERVES>61</INITIAL_RESERVES></ELK_PARAMETER><ELK_PARAMETER><INITIAL_NUM_ELKS>100</INITIAL_NUM_ELKS><INITIAL_GUT>1</INITIAL_GUT><INITIAL_RESERVES>62</INITIAL_RESERVES></ELK_PARAMETER><ELK_PARAMETER><INITIAL_NUM_ELKS>100</INITIAL_NUM_ELKS><INITIAL_GUT>1</INITIAL_GUT><INITIAL_RESERVES>63</INITIAL_RESERVES></ELK_PARAMETER><ELK_PARAMETER><INITIAL_NUM_ELKS>100</INITIAL_NUM_ELKS><INITIAL_GUT>1</INITIAL_GUT><INITIAL_RESERVES>64</INITIAL_RESERVES></ELK_PARAMETER><ELK_PARAMETER><INITIAL_NUM_ELKS>100</INITIAL_NUM_ELKS><INITIAL_GUT>1</INITIAL_GUT><INITIAL_RESERVES>65</INITIAL_RESERVES></ELK_PARAMETER><ELK_PARAMETER><INITIAL_NUM_ELKS>100</INITIAL_NUM_ELKS><INITIAL_GUT>1</INITIAL_GUT><INITIAL_RESERVES>66</INITIAL_RESERVES></ELK_PARAMETER><ELK_PARAMETER><INITIAL_NUM_ELKS>100</INITIAL_NUM_ELKS><INITIAL_GUT>1</INITIAL_GUT><INITIAL_RESERVES>67</INITIAL_RESERVES></ELK_PARAMETER><ELK_PARAMETER><INITIAL_NUM_ELKS>100</INITIAL_NUM_ELKS><INITIAL_GUT>1</INITIAL_GUT><INITIAL_RESERVES>68</INITIAL_RESERVES></ELK_PARAMETER><ELK_PARAMETER><INITIAL_NUM_ELKS>100</INITIAL_NUM_ELKS><INITIAL_GUT>1</INITIAL_GUT><INITIAL_RESERVES>69</INITIAL_RESERVES></ELK_PARAMETER><ELK_PARAMETER><INITIAL_NUM_ELKS>100</INITIAL_NUM_ELKS><INITIAL_GUT>1</INITIAL_GUT><INITIAL_RESERVES>70</INITIAL_RESERVES></ELK_PARAMETER><ELK_PARAMETER><INITIAL_NUM_ELKS>100</INITIAL_NUM_ELKS><INITIAL_GUT>1</INITIAL_GUT><INITIAL_RESERVES>71</INITIAL_RESERVES></ELK_PARAMETER><ELK_PARAMETER><INITIAL_NUM_ELKS>100</INITIAL_NUM_ELKS><INITIAL_GUT>1</INITIAL_GUT><INITIAL_RESERVES>72</INITIAL_RESERVES></ELK_PARAMETER><ELK_PARAMETER><INITIAL_NUM_ELKS>100</INITIAL_NUM_ELKS><INITIAL_GUT>1</INITIAL_GUT><INITIAL_RESERVES>73</INITIAL_RESERVES></ELK_PARAMETER><ELK_PARAMETER><INITIAL_NUM_ELKS>100</INITIAL_NUM_ELKS><INITIAL_GUT>1</INITIAL_GUT><INITIAL_RESERVES>74</INITIAL_RESERVES></ELK_PARAMETER><ELK_PARAMETER><INITIAL_NUM_ELKS>100</INITIAL_NUM_ELKS><INITIAL_GUT>1</INITIAL_GUT><INITIAL_RESERVES>75</INITIAL_RESERVES></ELK_PARAMETER><ELK_PARAMETER><INITIAL_NUM_ELKS>100</INITIAL_NUM_ELKS><INITIAL_GUT>1</INITIAL_GUT><INITIAL_RESERVES>76</INITIAL_RESERVES></ELK_PARAMETER><ELK_PARAMETER><INITIAL_NUM_ELKS>100</INITIAL_NUM_ELKS><INITIAL_GUT>1</INITIAL_GUT><INITIAL_RESERVES>77</INITIAL_RESERVES></ELK_PARAMETER><ELK_PARAMETER><INITIAL_NUM_ELKS>100</INITIAL_NUM_ELKS><INITIAL_GUT>1</INITIAL_GUT><INITIAL_RESERVES>78</INITIAL_RESERVES></ELK_PARAMETER><ELK_PARAMETER><INITIAL_NUM_ELKS>100</INITIAL_NUM_ELKS><INITIAL_GUT>1</INITIAL_GUT><INITIAL_RESERVES>79</INITIAL_RESERVES></ELK_PARAMETER><ELK_PARAMETER><INITIAL_NUM_ELKS>100</INITIAL_NUM_ELKS><INITIAL_GUT>1</INITIAL_GUT><INITIAL_RESERVES>80</INITIAL_RESERVES></ELK_PARAMETER><ELK_PARAMETER><INITIAL_NUM_ELKS>100</INITIAL_NUM_ELKS><INITIAL_GUT>1</INITIAL_GUT><INITIAL_RESERVES>81</INITIAL_RESERVES></ELK_PARAMETER><ELK_PARAMETER><INITIAL_NUM_ELKS>100</INITIAL_NUM_ELKS><INITIAL_GUT>1</INITIAL_GUT><INITIAL_RESERVES>82</INITIAL_RESERVES></ELK_PARAMETER><ELK_PARAMETER><INITIAL_NUM_ELKS>100</INITIAL_NUM_ELKS><INITIAL_GUT>1</INITIAL_GUT><INITIAL_RESERVES>83</INITIAL_RESERVES></ELK_PARAMETER><ELK_PARAMETER><INITIAL_NUM_ELKS>100</INITIAL_NUM_ELKS><INITIAL_GUT>1</INITIAL_GUT><INITIAL_RESERVES>84</INITIAL_RESERVES></ELK_PARAMETER><ELK_PARAMETER><INITIAL_NUM_ELKS>100</INITIAL_NUM_ELKS><INITIAL_GUT>1</INITIAL_GUT><INITIAL_RESERVES>85</INITIAL_RESERVES></ELK_PARAMETER><ELK_PARAMETER><INITIAL_NUM_ELKS>100</INITIAL_NUM_ELKS><INITIAL_GUT>1</INITIAL_GUT><INITIAL_RESERVES>86</INITIAL_RESERVES></ELK_PARAMETER><ELK_PARAMETER><INITIAL_NUM_ELKS>100</INITIAL_NUM_ELKS><INITIAL_GUT>1</INITIAL_GUT><INITIAL_RESERVES>87</INITIAL_RESERVES></ELK_PARAMETER><ELK_PARAMETER><INITIAL_NUM_ELKS>100</INITIAL_NUM_ELKS><INITIAL_GUT>1</INITIAL_GUT><INITIAL_RESERVES>88</INITIAL_RESERVES></ELK_PARAMETER><ELK_PARAMETER><INITIAL_NUM_ELKS>100</INITIAL_NUM_ELKS><INITIAL_GUT>1</INITIAL_GUT><INITIAL_RESERVES>89</INITIAL_RESERVES></ELK_PARAMETER><ELK_PARAMETER><INITIAL_NUM_ELKS>100</INITIAL_NUM_ELKS><INITIAL_GUT>1</INITIAL_GUT><INITIAL_RESERVES>90</INITIAL_RESERVES></ELK_PARAMETER><ELK_PARAMETER><INITIAL_NUM_ELKS>100</INITIAL_NUM_ELKS><INITIAL_GUT>1</INITIAL_GUT><INITIAL_RESERVES>91</INITIAL_RESERVES></ELK_PARAMETER><ELK_PARAMETER><INITIAL_NUM_ELKS>100</INITIAL_NUM_ELKS><INITIAL_GUT>1</INITIAL_GUT><INITIAL_RESERVES>92</INITIAL_RESERVES></ELK_PARAMETER><ELK_PARAMETER><INITIAL_NUM_ELKS>100</INITIAL_NUM_ELKS><INITIAL_GUT>1</INITIAL_GUT><INITIAL_RESERVES>93</INITIAL_RESERVES></ELK_PARAMETER><ELK_PARAMETER><INITIAL_NUM_ELKS>100</INITIAL_NUM_ELKS><INITIAL_GUT>1</INITIAL_GUT><INITIAL_RESERVES>94</INITIAL_RESERVES></ELK_PARAMETER><ELK_PARAMETER><INITIAL_NUM_ELKS>100</INITIAL_NUM_ELKS><INITIAL_GUT>1</INITIAL_GUT><INITIAL_RESERVES>95</INITIAL_RESERVES></ELK_PARAMETER><ELK_PARAMETER><INITIAL_NUM_ELKS>100</INITIAL_NUM_ELKS><INITIAL_GUT>1</INITIAL_GUT><INITIAL_RESERVES>96</INITIAL_RESERVES></ELK_PARAMETER><ELK_PARAMETER><INITIAL_NUM_ELKS>100</INITIAL_NUM_ELKS><INITIAL_GUT>1</INITIAL_GUT><INITIAL_RESERVES>97</INITIAL_RESERVES></ELK_PARAMETER><ELK_PARAMETER><INITIAL_NUM_ELKS>100</INITIAL_NUM_ELKS><INITIAL_GUT>1</INITIAL_GUT><INITIAL_RESERVES>98</INITIAL_RESERVES></ELK_PARAMETER><ELK_PARAMETER><INITIAL_NUM_ELKS>100</INITIAL_NUM_ELKS><INITIAL_GUT>1</INITIAL_GUT><INITIAL_RESERVES>99</INITIAL_RESERVES></ELK_PARAMETER><ELK_PARAMETER><INITIAL_NUM_ELKS>100</INITIAL_NUM_ELKS><INITIAL_GUT>1</INITIAL_GUT><INITIAL_RESERVES>100</INITIAL_RESERVES></ELK_PARAMETER><ELK_PARAMETER><INITIAL_NUM_ELKS>100</INITIAL_NUM_ELKS><INITIAL_GUT>2</INITIAL_GUT><INITIAL_RESERVES>1</INITIAL_RESERVES></ELK_PARAMETER><ELK_PARAMETER><INITIAL_NUM_ELKS>100</INITIAL_NUM_ELKS><INITIAL_GUT>2</INITIAL_GUT><INITIAL_RESERVES>2</INITIAL_RESERVES></ELK_PARAMETER><ELK_PARAMETER><INITIAL_NUM_ELKS>100</INITIAL_NUM_ELKS><INITIAL_GUT>2</INITIAL_GUT><INITIAL_RESERVES>3</INITIAL_RESERVES></ELK_PARAMETER><ELK_PARAMETER><INITIAL_NUM_ELKS>100</INITIAL_NUM_ELKS><INITIAL_GUT>2</INITIAL_GUT><INITIAL_RESERVES>4</INITIAL_RESERVES></ELK_PARAMETER><ELK_PARAMETER><INITIAL_NUM_ELKS>100</INITIAL_NUM_ELKS><INITIAL_GUT>2</INITIAL_GUT><INITIAL_RESERVES>5</INITIAL_RESERVES></ELK_PARAMETER><ELK_PARAMETER><INITIAL_NUM_ELKS>100</INITIAL_NUM_ELKS><INITIAL_GUT>2</INITIAL_GUT><INITIAL_RESERVES>6</INITIAL_RESERVES></ELK_PARAMETER><ELK_PARAMETER><INITIAL_NUM_ELKS>100</INITIAL_NUM_ELKS><INITIAL_GUT>2</INITIAL_GUT><INITIAL_RESERVES>7</INITIAL_RESERVES></ELK_PARAMETER><ELK_PARAMETER><INITIAL_NUM_ELKS>100</INITIAL_NUM_ELKS><INITIAL_GUT>2</INITIAL_GUT><INITIAL_RESERVES>8</INITIAL_RESERVES></ELK_PARAMETER><ELK_PARAMETER><INITIAL_NUM_ELKS>100</INITIAL_NUM_ELKS><INITIAL_GUT>2</INITIAL_GUT><INITIAL_RESERVES>9</INITIAL_RESERVES></ELK_PARAMETER><ELK_PARAMETER><INITIAL_NUM_ELKS>100</INITIAL_NUM_ELKS><INITIAL_GUT>2</INITIAL_GUT><INITIAL_RESERVES>10</INITIAL_RESERVES></ELK_PARAMETER><ELK_PARAMETER><INITIAL_NUM_ELKS>100</INITIAL_NUM_ELKS><INITIAL_GUT>2</INITIAL_GUT><INITIAL_RESERVES>11</INITIAL_RESERVES></ELK_PARAMETER><ELK_PARAMETER><INITIAL_NUM_ELKS>100</INITIAL_NUM_ELKS><INITIAL_GUT>2</INITIAL_GUT><INITIAL_RESERVES>12</INITIAL_RESERVES></ELK_PARAMETER><ELK_PARAMETER><INITIAL_NUM_ELKS>100</INITIAL_NUM_ELKS><INITIAL_GUT>2</INITIAL_GUT><INITIAL_RESERVES>13</INITIAL_RESERVES></ELK_PARAMETER><ELK_PARAMETER><INITIAL_NUM_ELKS>100</INITIAL_NUM_ELKS><INITIAL_GUT>2</INITIAL_GUT><INITIAL_RESERVES>14</INITIAL_RESERVES></ELK_PARAMETER><ELK_PARAMETER><INITIAL_NUM_ELKS>100</INITIAL_NUM_ELKS><INITIAL_GUT>2</INITIAL_GUT><INITIAL_RESERVES>15</INITIAL_RESERVES></ELK_PARAMETER><ELK_PARAMETER><INITIAL_NUM_ELKS>100</INITIAL_NUM_ELKS><INITIAL_GUT>2</INITIAL_GUT><INITIAL_RESERVES>16</INITIAL_RESERVES></ELK_PARAMETER><ELK_PARAMETER><INITIAL_NUM_ELKS>100</INITIAL_NUM_ELKS><INITIAL_GUT>2</INITIAL_GUT><INITIAL_RESERVES>17</INITIAL_RESERVES></ELK_PARAMETER><ELK_PARAMETER><INITIAL_NUM_ELKS>100</INITIAL_NUM_ELKS><INITIAL_GUT>2</INITIAL_GUT><INITIAL_RESERVES>18</INITIAL_RESERVES></ELK_PARAMETER><ELK_PARAMETER><INITIAL_NUM_ELKS>100</INITIAL_NUM_ELKS><INITIAL_GUT>2</INITIAL_GUT><INITIAL_RESERVES>19</INITIAL_RESERVES></ELK_PARAMETER><ELK_PARAMETER><INITIAL_NUM_ELKS>100</INITIAL_NUM_ELKS><INITIAL_GUT>2</INITIAL_GUT><INITIAL_RESERVES>20</INITIAL_RESERVES></ELK_PARAMETER><ELK_PARAMETER><INITIAL_NUM_ELKS>100</INITIAL_NUM_ELKS><INITIAL_GUT>2</INITIAL_GUT><INITIAL_RESERVES>21</INITIAL_RESERVES></ELK_PARAMETER><ELK_PARAMETER><INITIAL_NUM_ELKS>100</INITIAL_NUM_ELKS><INITIAL_GUT>2</INITIAL_GUT><INITIAL_RESERVES>22</INITIAL_RESERVES></ELK_PARAMETER><ELK_PARAMETER><INITIAL_NUM_ELKS>100</INITIAL_NUM_ELKS><INITIAL_GUT>2</INITIAL_GUT><INITIAL_RESERVES>23</INITIAL_RESERVES></ELK_PARAMETER><ELK_PARAMETER><INITIAL_NUM_ELKS>100</INITIAL_NUM_ELKS><INITIAL_GUT>2</INITIAL_GUT><INITIAL_RESERVES>24</INITIAL_RESERVES></ELK_PARAMETER><ELK_PARAMETER><INITIAL_NUM_ELKS>100</INITIAL_NUM_ELKS><INITIAL_GUT>2</INITIAL_GUT><INITIAL_RESERVES>25</INITIAL_RESERVES></ELK_PARAMETER><ELK_PARAMETER><INITIAL_NUM_ELKS>100</INITIAL_NUM_ELKS><INITIAL_GUT>2</INITIAL_GUT><INITIAL_RESERVES>26</INITIAL_RESERVES></ELK_PARAMETER><ELK_PARAMETER><INITIAL_NUM_ELKS>100</INITIAL_NUM_ELKS><INITIAL_GUT>2</INITIAL_GUT><INITIAL_RESERVES>27</INITIAL_RESERVES></ELK_PARAMETER><ELK_PARAMETER><INITIAL_NUM_ELKS>100</INITIAL_NUM_ELKS><INITIAL_GUT>2</INITIAL_GUT><INITIAL_RESERVES>28</INITIAL_RESERVES></ELK_PARAMETER><ELK_PARAMETER><INITIAL_NUM_ELKS>100</INITIAL_NUM_ELKS><INITIAL_GUT>2</INITIAL_GUT><INITIAL_RESERVES>29</INITIAL_RESERVES></ELK_PARAMETER><ELK_PARAMETER><INITIAL_NUM_ELKS>100</INITIAL_NUM_ELKS><INITIAL_GUT>2</INITIAL_GUT><INITIAL_RESERVES>30</INITIAL_RESERVES></ELK_PARAMETER><ELK_PARAMETER><INITIAL_NUM_ELKS>100</INITIAL_NUM_ELKS><INITIAL_GUT>2</INITIAL_GUT><INITIAL_RESERVES>31</INITIAL_RESERVES></ELK_PARAMETER><ELK_PARAMETER><INITIAL_NUM_ELKS>100</INITIAL_NUM_ELKS><INITIAL_GUT>2</INITIAL_GUT><INITIAL_RESERVES>32</INITIAL_RESERVES></ELK_PARAMETER><ELK_PARAMETER><INITIAL_NUM_ELKS>100</INITIAL_NUM_ELKS><INITIAL_GUT>2</INITIAL_GUT><INITIAL_RESERVES>33</INITIAL_RESERVES></ELK_PARAMETER><ELK_PARAMETER><INITIAL_NUM_ELKS>100</INITIAL_NUM_ELKS><INITIAL_GUT>2</INITIAL_GUT><INITIAL_RESERVES>34</INITIAL_RESERVES></ELK_PARAMETER><ELK_PARAMETER><INITIAL_NUM_ELKS>100</INITIAL_NUM_ELKS><INITIAL_GUT>2</INITIAL_GUT><INITIAL_RESERVES>35</INITIAL_RESERVES></ELK_PARAMETER><ELK_PARAMETER><INITIAL_NUM_ELKS>100</INITIAL_NUM_ELKS><INITIAL_GUT>2</INITIAL_GUT><INITIAL_RESERVES>36</INITIAL_RESERVES></ELK_PARAMETER><ELK_PARAMETER><INITIAL_NUM_ELKS>100</INITIAL_NUM_ELKS><INITIAL_GUT>2</INITIAL_GUT><INITIAL_RESERVES>37</INITIAL_RESERVES></ELK_PARAMETER><ELK_PARAMETER><INITIAL_NUM_ELKS>100</INITIAL_NUM_ELKS><INITIAL_GUT>2</INITIAL_GUT><INITIAL_RESERVES>38</INITIAL_RESERVES></ELK_PARAMETER><ELK_PARAMETER><INITIAL_NUM_ELKS>100</INITIAL_NUM_ELKS><INITIAL_GUT>2</INITIAL_GUT><INITIAL_RESERVES>39</INITIAL_RESERVES></ELK_PARAMETER><ELK_PARAMETER><INITIAL_NUM_ELKS>100</INITIAL_NUM_ELKS><INITIAL_GUT>2</INITIAL_GUT><INITIAL_RESERVES>40</INITIAL_RESERVES></ELK_PARAMETER><ELK_PARAMETER><INITIAL_NUM_ELKS>100</INITIAL_NUM_ELKS><INITIAL_GUT>2</INITIAL_GUT><INITIAL_RESERVES>41</INITIAL_RESERVES></ELK_PARAMETER><ELK_PARAMETER><INITIAL_NUM_ELKS>100</INITIAL_NUM_ELKS><INITIAL_GUT>2</INITIAL_GUT><INITIAL_RESERVES>42</INITIAL_RESERVES></ELK_PARAMETER><ELK_PARAMETER><INITIAL_NUM_ELKS>100</INITIAL_NUM_ELKS><INITIAL_GUT>2</INITIAL_GUT><INITIAL_RESERVES>43</INITIAL_RESERVES></ELK_PARAMETER><ELK_PARAMETER><INITIAL_NUM_ELKS>100</INITIAL_NUM_ELKS><INITIAL_GUT>2</INITIAL_GUT><INITIAL_RESERVES>44</INITIAL_RESERVES></ELK_PARAMETER><ELK_PARAMETER><INITIAL_NUM_ELKS>100</INITIAL_NUM_ELKS><INITIAL_GUT>2</INITIAL_GUT><INITIAL_RESERVES>45</INITIAL_RESERVES></ELK_PARAMETER><ELK_PARAMETER><INITIAL_NUM_ELKS>100</INITIAL_NUM_ELKS><INITIAL_GUT>2</INITIAL_GUT><INITIAL_RESERVES>46</INITIAL_RESERVES></ELK_PARAMETER><ELK_PARAMETER><INITIAL_NUM_ELKS>100</INITIAL_NUM_ELKS><INITIAL_GUT>2</INITIAL_GUT><INITIAL_RESERVES>47</INITIAL_RESERVES></ELK_PARAMETER><ELK_PARAMETER><INITIAL_NUM_ELKS>100</INITIAL_NUM_ELKS><INITIAL_GUT>2</INITIAL_GUT><INITIAL_RESERVES>48</INITIAL_RESERVES></ELK_PARAMETER><ELK_PARAMETER><INITIAL_NUM_ELKS>100</INITIAL_NUM_ELKS><INITIAL_GUT>2</INITIAL_GUT><INITIAL_RESERVES>49</INITIAL_RESERVES></ELK_PARAMETER><ELK_PARAMETER><INITIAL_NUM_ELKS>100</INITIAL_NUM_ELKS><INITIAL_GUT>2</INITIAL_GUT><INITIAL_RESERVES>50</INITIAL_RESERVES></ELK_PARAMETER><ELK_PARAMETER><INITIAL_NUM_ELKS>100</INITIAL_NUM_ELKS><INITIAL_GUT>2</INITIAL_GUT><INITIAL_RESERVES>51</INITIAL_RESERVES></ELK_PARAMETER><ELK_PARAMETER><INITIAL_NUM_ELKS>100</INITIAL_NUM_ELKS><INITIAL_GUT>2</INITIAL_GUT><INITIAL_RESERVES>52</INITIAL_RESERVES></ELK_PARAMETER><ELK_PARAMETER><INITIAL_NUM_ELKS>100</INITIAL_NUM_ELKS><INITIAL_GUT>2</INITIAL_GUT><INITIAL_RESERVES>53</INITIAL_RESERVES></ELK_PARAMETER><ELK_PARAMETER><INITIAL_NUM_ELKS>100</INITIAL_NUM_ELKS><INITIAL_GUT>2</INITIAL_GUT><INITIAL_RESERVES>54</INITIAL_RESERVES></ELK_PARAMETER><ELK_PARAMETER><INITIAL_NUM_ELKS>100</INITIAL_NUM_ELKS><INITIAL_GUT>2</INITIAL_GUT><INITIAL_RESERVES>55</INITIAL_RESERVES></ELK_PARAMETER><ELK_PARAMETER><INITIAL_NUM_ELKS>100</INITIAL_NUM_ELKS><INITIAL_GUT>2</INITIAL_GUT><INITIAL_RESERVES>56</INITIAL_RESERVES></ELK_PARAMETER><ELK_PARAMETER><INITIAL_NUM_ELKS>100</INITIAL_NUM_ELKS><INITIAL_GUT>2</INITIAL_GUT><INITIAL_RESERVES>57</INITIAL_RESERVES></ELK_PARAMETER><ELK_PARAMETER><INITIAL_NUM_ELKS>100</INITIAL_NUM_ELKS><INITIAL_GUT>2</INITIAL_GUT><INITIAL_RESERVES>58</INITIAL_RESERVES></ELK_PARAMETER><ELK_PARAMETER><INITIAL_NUM_ELKS>100</INITIAL_NUM_ELKS><INITIAL_GUT>2</INITIAL_GUT><INITIAL_RESERVES>59</INITIAL_RESERVES></ELK_PARAMETER><ELK_PARAMETER><INITIAL_NUM_ELKS>100</INITIAL_NUM_ELKS><INITIAL_GUT>2</INITIAL_GUT><INITIAL_RESERVES>60</INITIAL_RESERVES></ELK_PARAMETER><ELK_PARAMETER><INITIAL_NUM_ELKS>100</INITIAL_NUM_ELKS><INITIAL_GUT>2</INITIAL_GUT><INITIAL_RESERVES>61</INITIAL_RESERVES></ELK_PARAMETER><ELK_PARAMETER><INITIAL_NUM_ELKS>100</INITIAL_NUM_ELKS><INITIAL_GUT>2</INITIAL_GUT><INITIAL_RESERVES>62</INITIAL_RESERVES></ELK_PARAMETER><ELK_PARAMETER><INITIAL_NUM_ELKS>100</INITIAL_NUM_ELKS><INITIAL_GUT>2</INITIAL_GUT><INITIAL_RESERVES>63</INITIAL_RESERVES></ELK_PARAMETER><ELK_PARAMETER><INITIAL_NUM_ELKS>100</INITIAL_NUM_ELKS><INITIAL_GUT>2</INITIAL_GUT><INITIAL_RESERVES>64</INITIAL_RESERVES></ELK_PARAMETER><ELK_PARAMETER><INITIAL_NUM_ELKS>100</INITIAL_NUM_ELKS><INITIAL_GUT>2</INITIAL_GUT><INITIAL_RESERVES>65</INITIAL_RESERVES></ELK_PARAMETER><ELK_PARAMETER><INITIAL_NUM_ELKS>100</INITIAL_NUM_ELKS><INITIAL_GUT>2</INITIAL_GUT><INITIAL_RESERVES>66</INITIAL_RESERVES></ELK_PARAMETER><ELK_PARAMETER><INITIAL_NUM_ELKS>100</INITIAL_NUM_ELKS><INITIAL_GUT>2</INITIAL_GUT><INITIAL_RESERVES>67</INITIAL_RESERVES></ELK_PARAMETER><ELK_PARAMETER><INITIAL_NUM_ELKS>100</INITIAL_NUM_ELKS><INITIAL_GUT>2</INITIAL_GUT><INITIAL_RESERVES>68</INITIAL_RESERVES></ELK_PARAMETER><ELK_PARAMETER><INITIAL_NUM_ELKS>100</INITIAL_NUM_ELKS><INITIAL_GUT>2</INITIAL_GUT><INITIAL_RESERVES>69</INITIAL_RESERVES></ELK_PARAMETER><ELK_PARAMETER><INITIAL_NUM_ELKS>100</INITIAL_NUM_ELKS><INITIAL_GUT>2</INITIAL_GUT><INITIAL_RESERVES>70</INITIAL_RESERVES></ELK_PARAMETER><ELK_PARAMETER><INITIAL_NUM_ELKS>100</INITIAL_NUM_ELKS><INITIAL_GUT>2</INITIAL_GUT><INITIAL_RESERVES>71</INITIAL_RESERVES></ELK_PARAMETER><ELK_PARAMETER><INITIAL_NUM_ELKS>100</INITIAL_NUM_ELKS><INITIAL_GUT>2</INITIAL_GUT><INITIAL_RESERVES>72</INITIAL_RESERVES></ELK_PARAMETER><ELK_PARAMETER><INITIAL_NUM_ELKS>100</INITIAL_NUM_ELKS><INITIAL_GUT>2</INITIAL_GUT><INITIAL_RESERVES>73</INITIAL_RESERVES></ELK_PARAMETER><ELK_PARAMETER><INITIAL_NUM_ELKS>100</INITIAL_NUM_ELKS><INITIAL_GUT>2</INITIAL_GUT><INITIAL_RESERVES>74</INITIAL_RESERVES></ELK_PARAMETER><ELK_PARAMETER><INITIAL_NUM_ELKS>100</INITIAL_NUM_ELKS><INITIAL_GUT>2</INITIAL_GUT><INITIAL_RESERVES>75</INITIAL_RESERVES></ELK_PARAMETER><ELK_PARAMETER><INITIAL_NUM_ELKS>100</INITIAL_NUM_ELKS><INITIAL_GUT>2</INITIAL_GUT><INITIAL_RESERVES>76</INITIAL_RESERVES></ELK_PARAMETER><ELK_PARAMETER><INITIAL_NUM_ELKS>100</INITIAL_NUM_ELKS><INITIAL_GUT>2</INITIAL_GUT><INITIAL_RESERVES>77</INITIAL_RESERVES></ELK_PARAMETER><ELK_PARAMETER><INITIAL_NUM_ELKS>100</INITIAL_NUM_ELKS><INITIAL_GUT>2</INITIAL_GUT><INITIAL_RESERVES>78</INITIAL_RESERVES></ELK_PARAMETER><ELK_PARAMETER><INITIAL_NUM_ELKS>100</INITIAL_NUM_ELKS><INITIAL_GUT>2</INITIAL_GUT><INITIAL_RESERVES>79</INITIAL_RESERVES></ELK_PARAMETER><ELK_PARAMETER><INITIAL_NUM_ELKS>100</INITIAL_NUM_ELKS><INITIAL_GUT>2</INITIAL_GUT><INITIAL_RESERVES>80</INITIAL_RESERVES></ELK_PARAMETER><ELK_PARAMETER><INITIAL_NUM_ELKS>100</INITIAL_NUM_ELKS><INITIAL_GUT>2</INITIAL_GUT><INITIAL_RESERVES>81</INITIAL_RESERVES></ELK_PARAMETER><ELK_PARAMETER><INITIAL_NUM_ELKS>100</INITIAL_NUM_ELKS><INITIAL_GUT>2</INITIAL_GUT><INITIAL_RESERVES>82</INITIAL_RESERVES></ELK_PARAMETER><ELK_PARAMETER><INITIAL_NUM_ELKS>100</INITIAL_NUM_ELKS><INITIAL_GUT>2</INITIAL_GUT><INITIAL_RESERVES>83</INITIAL_RESERVES></ELK_PARAMETER><ELK_PARAMETER><INITIAL_NUM_ELKS>100</INITIAL_NUM_ELKS><INITIAL_GUT>2</INITIAL_GUT><INITIAL_RESERVES>84</INITIAL_RESERVES></ELK_PARAMETER><ELK_PARAMETER><INITIAL_NUM_ELKS>100</INITIAL_NUM_ELKS><INITIAL_GUT>2</INITIAL_GUT><INITIAL_RESERVES>85</INITIAL_RESERVES></ELK_PARAMETER><ELK_PARAMETER><INITIAL_NUM_ELKS>100</INITIAL_NUM_ELKS><INITIAL_GUT>2</INITIAL_GUT><INITIAL_RESERVES>86</INITIAL_RESERVES></ELK_PARAMETER><ELK_PARAMETER><INITIAL_NUM_ELKS>100</INITIAL_NUM_ELKS><INITIAL_GUT>2</INITIAL_GUT><INITIAL_RESERVES>87</INITIAL_RESERVES></ELK_PARAMETER><ELK_PARAMETER><INITIAL_NUM_ELKS>100</INITIAL_NUM_ELKS><INITIAL_GUT>2</INITIAL_GUT><INITIAL_RESERVES>88</INITIAL_RESERVES></ELK_PARAMETER><ELK_PARAMETER><INITIAL_NUM_ELKS>100</INITIAL_NUM_ELKS><INITIAL_GUT>2</INITIAL_GUT><INITIAL_RESERVES>89</INITIAL_RESERVES></ELK_PARAMETER><ELK_PARAMETER><INITIAL_NUM_ELKS>100</INITIAL_NUM_ELKS><INITIAL_GUT>2</INITIAL_GUT><INITIAL_RESERVES>90</INITIAL_RESERVES></ELK_PARAMETER><ELK_PARAMETER><INITIAL_NUM_ELKS>100</INITIAL_NUM_ELKS><INITIAL_GUT>2</INITIAL_GUT><INITIAL_RESERVES>91</INITIAL_RESERVES></ELK_PARAMETER><ELK_PARAMETER><INITIAL_NUM_ELKS>100</INITIAL_NUM_ELKS><INITIAL_GUT>2</INITIAL_GUT><INITIAL_RESERVES>92</INITIAL_RESERVES></ELK_PARAMETER><ELK_PARAMETER><INITIAL_NUM_ELKS>100</INITIAL_NUM_ELKS><INITIAL_GUT>2</INITIAL_GUT><INITIAL_RESERVES>93</INITIAL_RESERVES></ELK_PARAMETER><ELK_PARAMETER><INITIAL_NUM_ELKS>100</INITIAL_NUM_ELKS><INITIAL_GUT>2</INITIAL_GUT><INITIAL_RESERVES>94</INITIAL_RESERVES></ELK_PARAMETER><ELK_PARAMETER><INITIAL_NUM_ELKS>100</INITIAL_NUM_ELKS><INITIAL_GUT>2</INITIAL_GUT><INITIAL_RESERVES>95</INITIAL_RESERVES></ELK_PARAMETER><ELK_PARAMETER><INITIAL_NUM_ELKS>100</INITIAL_NUM_ELKS><INITIAL_GUT>2</INITIAL_GUT><INITIAL_RESERVES>96</INITIAL_RESERVES></ELK_PARAMETER><ELK_PARAMETER><INITIAL_NUM_ELKS>100</INITIAL_NUM_ELKS><INITIAL_GUT>2</INITIAL_GUT><INITIAL_RESERVES>97</INITIAL_RESERVES></ELK_PARAMETER><ELK_PARAMETER><INITIAL_NUM_ELKS>100</INITIAL_NUM_ELKS><INITIAL_GUT>2</INITIAL_GUT><INITIAL_RESERVES>98</INITIAL_RESERVES></ELK_PARAMETER><ELK_PARAMETER><INITIAL_NUM_ELKS>100</INITIAL_NUM_ELKS><INITIAL_GUT>2</INITIAL_GUT><INITIAL_RESERVES>99</INITIAL_RESERVES></ELK_PARAMETER><ELK_PARAMETER><INITIAL_NUM_ELKS>100</INITIAL_NUM_ELKS><INITIAL_GUT>2</INITIAL_GUT><INITIAL_RESERVES>100</INITIAL_RESERVES></ELK_PARAMETER><ELK_PARAMETER><INITIAL_NUM_ELKS>100</INITIAL_NUM_ELKS><INITIAL_GUT>3</INITIAL_GUT><INITIAL_RESERVES>1</INITIAL_RESERVES></ELK_PARAMETER><ELK_PARAMETER><INITIAL_NUM_ELKS>100</INITIAL_NUM_ELKS><INITIAL_GUT>3</INITIAL_GUT><INITIAL_RESERVES>2</INITIAL_RESERVES></ELK_PARAMETER><ELK_PARAMETER><INITIAL_NUM_ELKS>100</INITIAL_NUM_ELKS><INITIAL_GUT>3</INITIAL_GUT><INITIAL_RESERVES>3</INITIAL_RESERVES></ELK_PARAMETER><ELK_PARAMETER><INITIAL_NUM_ELKS>100</INITIAL_NUM_ELKS><INITIAL_GUT>3</INITIAL_GUT><INITIAL_RESERVES>4</INITIAL_RESERVES></ELK_PARAMETER><ELK_PARAMETER><INITIAL_NUM_ELKS>100</INITIAL_NUM_ELKS><INITIAL_GUT>3</INITIAL_GUT><INITIAL_RESERVES>5</INITIAL_RESERVES></ELK_PARAMETER><ELK_PARAMETER><INITIAL_NUM_ELKS>100</INITIAL_NUM_ELKS><INITIAL_GUT>3</INITIAL_GUT><INITIAL_RESERVES>6</INITIAL_RESERVES></ELK_PARAMETER><ELK_PARAMETER><INITIAL_NUM_ELKS>100</INITIAL_NUM_ELKS><INITIAL_GUT>3</INITIAL_GUT><INITIAL_RESERVES>7</INITIAL_RESERVES></ELK_PARAMETER><ELK_PARAMETER><INITIAL_NUM_ELKS>100</INITIAL_NUM_ELKS><INITIAL_GUT>3</INITIAL_GUT><INITIAL_RESERVES>8</INITIAL_RESERVES></ELK_PARAMETER><ELK_PARAMETER><INITIAL_NUM_ELKS>100</INITIAL_NUM_ELKS><INITIAL_GUT>3</INITIAL_GUT><INITIAL_RESERVES>9</INITIAL_RESERVES></ELK_PARAMETER><ELK_PARAMETER><INITIAL_NUM_ELKS>100</INITIAL_NUM_ELKS><INITIAL_GUT>3</INITIAL_GUT><INITIAL_RESERVES>10</INITIAL_RESERVES></ELK_PARAMETER><ELK_PARAMETER><INITIAL_NUM_ELKS>100</INITIAL_NUM_ELKS><INITIAL_GUT>3</INITIAL_GUT><INITIAL_RESERVES>11</INITIAL_RESERVES></ELK_PARAMETER><ELK_PARAMETER><INITIAL_NUM_ELKS>100</INITIAL_NUM_ELKS><INITIAL_GUT>3</INITIAL_GUT><INITIAL_RESERVES>12</INITIAL_RESERVES></ELK_PARAMETER><ELK_PARAMETER><INITIAL_NUM_ELKS>100</INITIAL_NUM_ELKS><INITIAL_GUT>3</INITIAL_GUT><INITIAL_RESERVES>13</INITIAL_RESERVES></ELK_PARAMETER><ELK_PARAMETER><INITIAL_NUM_ELKS>100</INITIAL_NUM_ELKS><INITIAL_GUT>3</INITIAL_GUT><INITIAL_RESERVES>14</INITIAL_RESERVES></ELK_PARAMETER><ELK_PARAMETER><INITIAL_NUM_ELKS>100</INITIAL_NUM_ELKS><INITIAL_GUT>3</INITIAL_GUT><INITIAL_RESERVES>15</INITIAL_RESERVES></ELK_PARAMETER><ELK_PARAMETER><INITIAL_NUM_ELKS>100</INITIAL_NUM_ELKS><INITIAL_GUT>3</INITIAL_GUT><INITIAL_RESERVES>16</INITIAL_RESERVES></ELK_PARAMETER><ELK_PARAMETER><INITIAL_NUM_ELKS>100</INITIAL_NUM_ELKS><INITIAL_GUT>3</INITIAL_GUT><INITIAL_RESERVES>17</INITIAL_RESERVES></ELK_PARAMETER><ELK_PARAMETER><INITIAL_NUM_ELKS>100</INITIAL_NUM_ELKS><INITIAL_GUT>3</INITIAL_GUT><INITIAL_RESERVES>18</INITIAL_RESERVES></ELK_PARAMETER><ELK_PARAMETER><INITIAL_NUM_ELKS>100</INITIAL_NUM_ELKS><INITIAL_GUT>3</INITIAL_GUT><INITIAL_RESERVES>19</INITIAL_RESERVES></ELK_PARAMETER><ELK_PARAMETER><INITIAL_NUM_ELKS>100</INITIAL_NUM_ELKS><INITIAL_GUT>3</INITIAL_GUT><INITIAL_RESERVES>20</INITIAL_RESERVES></ELK_PARAMETER><ELK_PARAMETER><INITIAL_NUM_ELKS>100</INITIAL_NUM_ELKS><INITIAL_GUT>3</INITIAL_GUT><INITIAL_RESERVES>21</INITIAL_RESERVES></ELK_PARAMETER><ELK_PARAMETER><INITIAL_NUM_ELKS>100</INITIAL_NUM_ELKS><INITIAL_GUT>3</INITIAL_GUT><INITIAL_RESERVES>22</INITIAL_RESERVES></ELK_PARAMETER><ELK_PARAMETER><INITIAL_NUM_ELKS>100</INITIAL_NUM_ELKS><INITIAL_GUT>3</INITIAL_GUT><INITIAL_RESERVES>23</INITIAL_RESERVES></ELK_PARAMETER><ELK_PARAMETER><INITIAL_NUM_ELKS>100</INITIAL_NUM_ELKS><INITIAL_GUT>3</INITIAL_GUT><INITIAL_RESERVES>24</INITIAL_RESERVES></ELK_PARAMETER><ELK_PARAMETER><INITIAL_NUM_ELKS>100</INITIAL_NUM_ELKS><INITIAL_GUT>3</INITIAL_GUT><INITIAL_RESERVES>25</INITIAL_RESERVES></ELK_PARAMETER><ELK_PARAMETER><INITIAL_NUM_ELKS>100</INITIAL_NUM_ELKS><INITIAL_GUT>3</INITIAL_GUT><INITIAL_RESERVES>26</INITIAL_RESERVES></ELK_PARAMETER><ELK_PARAMETER><INITIAL_NUM_ELKS>100</INITIAL_NUM_ELKS><INITIAL_GUT>3</INITIAL_GUT><INITIAL_RESERVES>27</INITIAL_RESERVES></ELK_PARAMETER><ELK_PARAMETER><INITIAL_NUM_ELKS>100</INITIAL_NUM_ELKS><INITIAL_GUT>3</INITIAL_GUT><INITIAL_RESERVES>28</INITIAL_RESERVES></ELK_PARAMETER><ELK_PARAMETER><INITIAL_NUM_ELKS>100</INITIAL_NUM_ELKS><INITIAL_GUT>3</INITIAL_GUT><INITIAL_RESERVES>29</INITIAL_RESERVES></ELK_PARAMETER><ELK_PARAMETER><INITIAL_NUM_ELKS>100</INITIAL_NUM_ELKS><INITIAL_GUT>3</INITIAL_GUT><INITIAL_RESERVES>30</INITIAL_RESERVES></ELK_PARAMETER><ELK_PARAMETER><INITIAL_NUM_ELKS>100</INITIAL_NUM_ELKS><INITIAL_GUT>3</INITIAL_GUT><INITIAL_RESERVES>31</INITIAL_RESERVES></ELK_PARAMETER><ELK_PARAMETER><INITIAL_NUM_ELKS>100</INITIAL_NUM_ELKS><INITIAL_GUT>3</INITIAL_GUT><INITIAL_RESERVES>32</INITIAL_RESERVES></ELK_PARAMETER><ELK_PARAMETER><INITIAL_NUM_ELKS>100</INITIAL_NUM_ELKS><INITIAL_GUT>3</INITIAL_GUT><INITIAL_RESERVES>33</INITIAL_RESERVES></ELK_PARAMETER><ELK_PARAMETER><INITIAL_NUM_ELKS>100</INITIAL_NUM_ELKS><INITIAL_GUT>3</INITIAL_GUT><INITIAL_RESERVES>34</INITIAL_RESERVES></ELK_PARAMETER><ELK_PARAMETER><INITIAL_NUM_ELKS>100</INITIAL_NUM_ELKS><INITIAL_GUT>3</INITIAL_GUT><INITIAL_RESERVES>35</INITIAL_RESERVES></ELK_PARAMETER><ELK_PARAMETER><INITIAL_NUM_ELKS>100</INITIAL_NUM_ELKS><INITIAL_GUT>3</INITIAL_GUT><INITIAL_RESERVES>36</INITIAL_RESERVES></ELK_PARAMETER><ELK_PARAMETER><INITIAL_NUM_ELKS>100</INITIAL_NUM_ELKS><INITIAL_GUT>3</INITIAL_GUT><INITIAL_RESERVES>37</INITIAL_RESERVES></ELK_PARAMETER><ELK_PARAMETER><INITIAL_NUM_ELKS>100</INITIAL_NUM_ELKS><INITIAL_GUT>3</INITIAL_GUT><INITIAL_RESERVES>38</INITIAL_RESERVES></ELK_PARAMETER><ELK_PARAMETER><INITIAL_NUM_ELKS>100</INITIAL_NUM_ELKS><INITIAL_GUT>3</INITIAL_GUT><INITIAL_RESERVES>39</INITIAL_RESERVES></ELK_PARAMETER><ELK_PARAMETER><INITIAL_NUM_ELKS>100</INITIAL_NUM_ELKS><INITIAL_GUT>3</INITIAL_GUT><INITIAL_RESERVES>40</INITIAL_RESERVES></ELK_PARAMETER><ELK_PARAMETER><INITIAL_NUM_ELKS>100</INITIAL_NUM_ELKS><INITIAL_GUT>3</INITIAL_GUT><INITIAL_RESERVES>41</INITIAL_RESERVES></ELK_PARAMETER><ELK_PARAMETER><INITIAL_NUM_ELKS>100</INITIAL_NUM_ELKS><INITIAL_GUT>3</INITIAL_GUT><INITIAL_RESERVES>42</INITIAL_RESERVES></ELK_PARAMETER><ELK_PARAMETER><INITIAL_NUM_ELKS>100</INITIAL_NUM_ELKS><INITIAL_GUT>3</INITIAL_GUT><INITIAL_RESERVES>43</INITIAL_RESERVES></ELK_PARAMETER><ELK_PARAMETER><INITIAL_NUM_ELKS>100</INITIAL_NUM_ELKS><INITIAL_GUT>3</INITIAL_GUT><INITIAL_RESERVES>44</INITIAL_RESERVES></ELK_PARAMETER><ELK_PARAMETER><INITIAL_NUM_ELKS>100</INITIAL_NUM_ELKS><INITIAL_GUT>3</INITIAL_GUT><INITIAL_RESERVES>45</INITIAL_RESERVES></ELK_PARAMETER><ELK_PARAMETER><INITIAL_NUM_ELKS>100</INITIAL_NUM_ELKS><INITIAL_GUT>3</INITIAL_GUT><INITIAL_RESERVES>46</INITIAL_RESERVES></ELK_PARAMETER><ELK_PARAMETER><INITIAL_NUM_ELKS>100</INITIAL_NUM_ELKS><INITIAL_GUT>3</INITIAL_GUT><INITIAL_RESERVES>47</INITIAL_RESERVES></ELK_PARAMETER><ELK_PARAMETER><INITIAL_NUM_ELKS>100</INITIAL_NUM_ELKS><INITIAL_GUT>3</INITIAL_GUT><INITIAL_RESERVES>48</INITIAL_RESERVES></ELK_PARAMETER><ELK_PARAMETER><INITIAL_NUM_ELKS>100</INITIAL_NUM_ELKS><INITIAL_GUT>3</INITIAL_GUT><INITIAL_RESERVES>49</INITIAL_RESERVES></ELK_PARAMETER><ELK_PARAMETER><INITIAL_NUM_ELKS>100</INITIAL_NUM_ELKS><INITIAL_GUT>3</INITIAL_GUT><INITIAL_RESERVES>50</INITIAL_RESERVES></ELK_PARAMETER><ELK_PARAMETER><INITIAL_NUM_ELKS>100</INITIAL_NUM_ELKS><INITIAL_GUT>3</INITIAL_GUT><INITIAL_RESERVES>51</INITIAL_RESERVES></ELK_PARAMETER><ELK_PARAMETER><INITIAL_NUM_ELKS>100</INITIAL_NUM_ELKS><INITIAL_GUT>3</INITIAL_GUT><INITIAL_RESERVES>52</INITIAL_RESERVES></ELK_PARAMETER><ELK_PARAMETER><INITIAL_NUM_ELKS>100</INITIAL_NUM_ELKS><INITIAL_GUT>3</INITIAL_GUT><INITIAL_RESERVES>53</INITIAL_RESERVES></ELK_PARAMETER><ELK_PARAMETER><INITIAL_NUM_ELKS>100</INITIAL_NUM_ELKS><INITIAL_GUT>3</INITIAL_GUT><INITIAL_RESERVES>54</INITIAL_RESERVES></ELK_PARAMETER><ELK_PARAMETER><INITIAL_NUM_ELKS>100</INITIAL_NUM_ELKS><INITIAL_GUT>3</INITIAL_GUT><INITIAL_RESERVES>55</INITIAL_RESERVES></ELK_PARAMETER><ELK_PARAMETER><INITIAL_NUM_ELKS>100</INITIAL_NUM_ELKS><INITIAL_GUT>3</INITIAL_GUT><INITIAL_RESERVES>56</INITIAL_RESERVES></ELK_PARAMETER><ELK_PARAMETER><INITIAL_NUM_ELKS>100</INITIAL_NUM_ELKS><INITIAL_GUT>3</INITIAL_GUT><INITIAL_RESERVES>57</INITIAL_RESERVES></ELK_PARAMETER><ELK_PARAMETER><INITIAL_NUM_ELKS>100</INITIAL_NUM_ELKS><INITIAL_GUT>3</INITIAL_GUT><INITIAL_RESERVES>58</INITIAL_RESERVES></ELK_PARAMETER><ELK_PARAMETER><INITIAL_NUM_ELKS>100</INITIAL_NUM_ELKS><INITIAL_GUT>3</INITIAL_GUT><INITIAL_RESERVES>59</INITIAL_RESERVES></ELK_PARAMETER><ELK_PARAMETER><INITIAL_NUM_ELKS>100</INITIAL_NUM_ELKS><INITIAL_GUT>3</INITIAL_GUT><INITIAL_RESERVES>60</INITIAL_RESERVES></ELK_PARAMETER><ELK_PARAMETER><INITIAL_NUM_ELKS>100</INITIAL_NUM_ELKS><INITIAL_GUT>3</INITIAL_GUT><INITIAL_RESERVES>61</INITIAL_RESERVES></ELK_PARAMETER><ELK_PARAMETER><INITIAL_NUM_ELKS>100</INITIAL_NUM_ELKS><INITIAL_GUT>3</INITIAL_GUT><INITIAL_RESERVES>62</INITIAL_RESERVES></ELK_PARAMETER><ELK_PARAMETER><INITIAL_NUM_ELKS>100</INITIAL_NUM_ELKS><INITIAL_GUT>3</INITIAL_GUT><INITIAL_RESERVES>63</INITIAL_RESERVES></ELK_PARAMETER><ELK_PARAMETER><INITIAL_NUM_ELKS>100</INITIAL_NUM_ELKS><INITIAL_GUT>3</INITIAL_GUT><INITIAL_RESERVES>64</INITIAL_RESERVES></ELK_PARAMETER><ELK_PARAMETER><INITIAL_NUM_ELKS>100</INITIAL_NUM_ELKS><INITIAL_GUT>3</INITIAL_GUT><INITIAL_RESERVES>65</INITIAL_RESERVES></ELK_PARAMETER><ELK_PARAMETER><INITIAL_NUM_ELKS>100</INITIAL_NUM_ELKS><INITIAL_GUT>3</INITIAL_GUT><INITIAL_RESERVES>66</INITIAL_RESERVES></ELK_PARAMETER><ELK_PARAMETER><INITIAL_NUM_ELKS>100</INITIAL_NUM_ELKS><INITIAL_GUT>3</INITIAL_GUT><INITIAL_RESERVES>67</INITIAL_RESERVES></ELK_PARAMETER><ELK_PARAMETER><INITIAL_NUM_ELKS>100</INITIAL_NUM_ELKS><INITIAL_GUT>3</INITIAL_GUT><INITIAL_RESERVES>68</INITIAL_RESERVES></ELK_PARAMETER><ELK_PARAMETER><INITIAL_NUM_ELKS>100</INITIAL_NUM_ELKS><INITIAL_GUT>3</INITIAL_GUT><INITIAL_RESERVES>69</INITIAL_RESERVES></ELK_PARAMETER><ELK_PARAMETER><INITIAL_NUM_ELKS>100</INITIAL_NUM_ELKS><INITIAL_GUT>3</INITIAL_GUT><INITIAL_RESERVES>70</INITIAL_RESERVES></ELK_PARAMETER><ELK_PARAMETER><INITIAL_NUM_ELKS>100</INITIAL_NUM_ELKS><INITIAL_GUT>3</INITIAL_GUT><INITIAL_RESERVES>71</INITIAL_RESERVES></ELK_PARAMETER><ELK_PARAMETER><INITIAL_NUM_ELKS>100</INITIAL_NUM_ELKS><INITIAL_GUT>3</INITIAL_GUT><INITIAL_RESERVES>72</INITIAL_RESERVES></ELK_PARAMETER><ELK_PARAMETER><INITIAL_NUM_ELKS>100</INITIAL_NUM_ELKS><INITIAL_GUT>3</INITIAL_GUT><INITIAL_RESERVES>73</INITIAL_RESERVES></ELK_PARAMETER><ELK_PARAMETER><INITIAL_NUM_ELKS>100</INITIAL_NUM_ELKS><INITIAL_GUT>3</INITIAL_GUT><INITIAL_RESERVES>74</INITIAL_RESERVES></ELK_PARAMETER><ELK_PARAMETER><INITIAL_NUM_ELKS>100</INITIAL_NUM_ELKS><INITIAL_GUT>3</INITIAL_GUT><INITIAL_RESERVES>75</INITIAL_RESERVES></ELK_PARAMETER><ELK_PARAMETER><INITIAL_NUM_ELKS>100</INITIAL_NUM_ELKS><INITIAL_GUT>3</INITIAL_GUT><INITIAL_RESERVES>76</INITIAL_RESERVES></ELK_PARAMETER><ELK_PARAMETER><INITIAL_NUM_ELKS>100</INITIAL_NUM_ELKS><INITIAL_GUT>3</INITIAL_GUT><INITIAL_RESERVES>77</INITIAL_RESERVES></ELK_PARAMETER><ELK_PARAMETER><INITIAL_NUM_ELKS>100</INITIAL_NUM_ELKS><INITIAL_GUT>3</INITIAL_GUT><INITIAL_RESERVES>78</INITIAL_RESERVES></ELK_PARAMETER><ELK_PARAMETER><INITIAL_NUM_ELKS>100</INITIAL_NUM_ELKS><INITIAL_GUT>3</INITIAL_GUT><INITIAL_RESERVES>79</INITIAL_RESERVES></ELK_PARAMETER><ELK_PARAMETER><INITIAL_NUM_ELKS>100</INITIAL_NUM_ELKS><INITIAL_GUT>3</INITIAL_GUT><INITIAL_RESERVES>80</INITIAL_RESERVES></ELK_PARAMETER><ELK_PARAMETER><INITIAL_NUM_ELKS>100</INITIAL_NUM_ELKS><INITIAL_GUT>3</INITIAL_GUT><INITIAL_RESERVES>81</INITIAL_RESERVES></ELK_PARAMETER><ELK_PARAMETER><INITIAL_NUM_ELKS>100</INITIAL_NUM_ELKS><INITIAL_GUT>3</INITIAL_GUT><INITIAL_RESERVES>82</INITIAL_RESERVES></ELK_PARAMETER><ELK_PARAMETER><INITIAL_NUM_ELKS>100</INITIAL_NUM_ELKS><INITIAL_GUT>3</INITIAL_GUT><INITIAL_RESERVES>83</INITIAL_RESERVES></ELK_PARAMETER><ELK_PARAMETER><INITIAL_NUM_ELKS>100</INITIAL_NUM_ELKS><INITIAL_GUT>3</INITIAL_GUT><INITIAL_RESERVES>84</INITIAL_RESERVES></ELK_PARAMETER><ELK_PARAMETER><INITIAL_NUM_ELKS>100</INITIAL_NUM_ELKS><INITIAL_GUT>3</INITIAL_GUT><INITIAL_RESERVES>85</INITIAL_RESERVES></ELK_PARAMETER><ELK_PARAMETER><INITIAL_NUM_ELKS>100</INITIAL_NUM_ELKS><INITIAL_GUT>3</INITIAL_GUT><INITIAL_RESERVES>86</INITIAL_RESERVES></ELK_PARAMETER><ELK_PARAMETER><INITIAL_NUM_ELKS>100</INITIAL_NUM_ELKS><INITIAL_GUT>3</INITIAL_GUT><INITIAL_RESERVES>87</INITIAL_RESERVES></ELK_PARAMETER><ELK_PARAMETER><INITIAL_NUM_ELKS>100</INITIAL_NUM_ELKS><INITIAL_GUT>3</INITIAL_GUT><INITIAL_RESERVES>88</INITIAL_RESERVES></ELK_PARAMETER><ELK_PARAMETER><INITIAL_NUM_ELKS>100</INITIAL_NUM_ELKS><INITIAL_GUT>3</INITIAL_GUT><INITIAL_RESERVES>89</INITIAL_RESERVES></ELK_PARAMETER><ELK_PARAMETER><INITIAL_NUM_ELKS>100</INITIAL_NUM_ELKS><INITIAL_GUT>3</INITIAL_GUT><INITIAL_RESERVES>90</INITIAL_RESERVES></ELK_PARAMETER><ELK_PARAMETER><INITIAL_NUM_ELKS>100</INITIAL_NUM_ELKS><INITIAL_GUT>3</INITIAL_GUT><INITIAL_RESERVES>91</INITIAL_RESERVES></ELK_PARAMETER><ELK_PARAMETER><INITIAL_NUM_ELKS>100</INITIAL_NUM_ELKS><INITIAL_GUT>3</INITIAL_GUT><INITIAL_RESERVES>92</INITIAL_RESERVES></ELK_PARAMETER><ELK_PARAMETER><INITIAL_NUM_ELKS>100</INITIAL_NUM_ELKS><INITIAL_GUT>3</INITIAL_GUT><INITIAL_RESERVES>93</INITIAL_RESERVES></ELK_PARAMETER><ELK_PARAMETER><INITIAL_NUM_ELKS>100</INITIAL_NUM_ELKS><INITIAL_GUT>3</INITIAL_GUT><INITIAL_RESERVES>94</INITIAL_RESERVES></ELK_PARAMETER><ELK_PARAMETER><INITIAL_NUM_ELKS>100</INITIAL_NUM_ELKS><INITIAL_GUT>3</INITIAL_GUT><INITIAL_RESERVES>95</INITIAL_RESERVES></ELK_PARAMETER><ELK_PARAMETER><INITIAL_NUM_ELKS>100</INITIAL_NUM_ELKS><INITIAL_GUT>3</INITIAL_GUT><INITIAL_RESERVES>96</INITIAL_RESERVES></ELK_PARAMETER><ELK_PARAMETER><INITIAL_NUM_ELKS>100</INITIAL_NUM_ELKS><INITIAL_GUT>3</INITIAL_GUT><INITIAL_RESERVES>97</INITIAL_RESERVES></ELK_PARAMETER><ELK_PARAMETER><INITIAL_NUM_ELKS>100</INITIAL_NUM_ELKS><INITIAL_GUT>3</INITIAL_GUT><INITIAL_RESERVES>98</INITIAL_RESERVES></ELK_PARAMETER><ELK_PARAMETER><INITIAL_NUM_ELKS>100</INITIAL_NUM_ELKS><INITIAL_GUT>3</INITIAL_GUT><INITIAL_RESERVES>99</INITIAL_RESERVES></ELK_PARAMETER><ELK_PARAMETER><INITIAL_NUM_ELKS>100</INITIAL_NUM_ELKS><INITIAL_GUT>3</INITIAL_GUT><INITIAL_RESERVES>100</INITIAL_RESERVES></ELK_PARAMETER><ELK_PARAMETER><INITIAL_NUM_ELKS>100</INITIAL_NUM_ELKS><INITIAL_GUT>4</INITIAL_GUT><INITIAL_RESERVES>1</INITIAL_RESERVES></ELK_PARAMETER><ELK_PARAMETER><INITIAL_NUM_ELKS>100</INITIAL_NUM_ELKS><INITIAL_GUT>4</INITIAL_GUT><INITIAL_RESERVES>2</INITIAL_RESERVES></ELK_PARAMETER><ELK_PARAMETER><INITIAL_NUM_ELKS>100</INITIAL_NUM_ELKS><INITIAL_GUT>4</INITIAL_GUT><INITIAL_RESERVES>3</INITIAL_RESERVES></ELK_PARAMETER><ELK_PARAMETER><INITIAL_NUM_ELKS>100</INITIAL_NUM_ELKS><INITIAL_GUT>4</INITIAL_GUT><INITIAL_RESERVES>4</INITIAL_RESERVES></ELK_PARAMETER><ELK_PARAMETER><INITIAL_NUM_ELKS>100</INITIAL_NUM_ELKS><INITIAL_GUT>4</INITIAL_GUT><INITIAL_RESERVES>5</INITIAL_RESERVES></ELK_PARAMETER><ELK_PARAMETER><INITIAL_NUM_ELKS>100</INITIAL_NUM_ELKS><INITIAL_GUT>4</INITIAL_GUT><INITIAL_RESERVES>6</INITIAL_RESERVES></ELK_PARAMETER><ELK_PARAMETER><INITIAL_NUM_ELKS>100</INITIAL_NUM_ELKS><INITIAL_GUT>4</INITIAL_GUT><INITIAL_RESERVES>7</INITIAL_RESERVES></ELK_PARAMETER><ELK_PARAMETER><INITIAL_NUM_ELKS>100</INITIAL_NUM_ELKS><INITIAL_GUT>4</INITIAL_GUT><INITIAL_RESERVES>8</INITIAL_RESERVES></ELK_PARAMETER><ELK_PARAMETER><INITIAL_NUM_ELKS>100</INITIAL_NUM_ELKS><INITIAL_GUT>4</INITIAL_GUT><INITIAL_RESERVES>9</INITIAL_RESERVES></ELK_PARAMETER><ELK_PARAMETER><INITIAL_NUM_ELKS>100</INITIAL_NUM_ELKS><INITIAL_GUT>4</INITIAL_GUT><INITIAL_RESERVES>10</INITIAL_RESERVES></ELK_PARAMETER><ELK_PARAMETER><INITIAL_NUM_ELKS>100</INITIAL_NUM_ELKS><INITIAL_GUT>4</INITIAL_GUT><INITIAL_RESERVES>11</INITIAL_RESERVES></ELK_PARAMETER><ELK_PARAMETER><INITIAL_NUM_ELKS>100</INITIAL_NUM_ELKS><INITIAL_GUT>4</INITIAL_GUT><INITIAL_RESERVES>12</INITIAL_RESERVES></ELK_PARAMETER><ELK_PARAMETER><INITIAL_NUM_ELKS>100</INITIAL_NUM_ELKS><INITIAL_GUT>4</INITIAL_GUT><INITIAL_RESERVES>13</INITIAL_RESERVES></ELK_PARAMETER><ELK_PARAMETER><INITIAL_NUM_ELKS>100</INITIAL_NUM_ELKS><INITIAL_GUT>4</INITIAL_GUT><INITIAL_RESERVES>14</INITIAL_RESERVES></ELK_PARAMETER><ELK_PARAMETER><INITIAL_NUM_ELKS>100</INITIAL_NUM_ELKS><INITIAL_GUT>4</INITIAL_GUT><INITIAL_RESERVES>15</INITIAL_RESERVES></ELK_PARAMETER><ELK_PARAMETER><INITIAL_NUM_ELKS>100</INITIAL_NUM_ELKS><INITIAL_GUT>4</INITIAL_GUT><INITIAL_RESERVES>16</INITIAL_RESERVES></ELK_PARAMETER><ELK_PARAMETER><INITIAL_NUM_ELKS>100</INITIAL_NUM_ELKS><INITIAL_GUT>4</INITIAL_GUT><INITIAL_RESERVES>17</INITIAL_RESERVES></ELK_PARAMETER><ELK_PARAMETER><INITIAL_NUM_ELKS>100</INITIAL_NUM_ELKS><INITIAL_GUT>4</INITIAL_GUT><INITIAL_RESERVES>18</INITIAL_RESERVES></ELK_PARAMETER><ELK_PARAMETER><INITIAL_NUM_ELKS>100</INITIAL_NUM_ELKS><INITIAL_GUT>4</INITIAL_GUT><INITIAL_RESERVES>19</INITIAL_RESERVES></ELK_PARAMETER><ELK_PARAMETER><INITIAL_NUM_ELKS>100</INITIAL_NUM_ELKS><INITIAL_GUT>4</INITIAL_GUT><INITIAL_RESERVES>20</INITIAL_RESERVES></ELK_PARAMETER><ELK_PARAMETER><INITIAL_NUM_ELKS>100</INITIAL_NUM_ELKS><INITIAL_GUT>4</INITIAL_GUT><INITIAL_RESERVES>21</INITIAL_RESERVES></ELK_PARAMETER><ELK_PARAMETER><INITIAL_NUM_ELKS>100</INITIAL_NUM_ELKS><INITIAL_GUT>4</INITIAL_GUT><INITIAL_RESERVES>22</INITIAL_RESERVES></ELK_PARAMETER><ELK_PARAMETER><INITIAL_NUM_ELKS>100</INITIAL_NUM_ELKS><INITIAL_GUT>4</INITIAL_GUT><INITIAL_RESERVES>23</INITIAL_RESERVES></ELK_PARAMETER><ELK_PARAMETER><INITIAL_NUM_ELKS>100</INITIAL_NUM_ELKS><INITIAL_GUT>4</INITIAL_GUT><INITIAL_RESERVES>24</INITIAL_RESERVES></ELK_PARAMETER><ELK_PARAMETER><INITIAL_NUM_ELKS>100</INITIAL_NUM_ELKS><INITIAL_GUT>4</INITIAL_GUT><INITIAL_RESERVES>25</INITIAL_RESERVES></ELK_PARAMETER><ELK_PARAMETER><INITIAL_NUM_ELKS>100</INITIAL_NUM_ELKS><INITIAL_GUT>4</INITIAL_GUT><INITIAL_RESERVES>26</INITIAL_RESERVES></ELK_PARAMETER><ELK_PARAMETER><INITIAL_NUM_ELKS>100</INITIAL_NUM_ELKS><INITIAL_GUT>4</INITIAL_GUT><INITIAL_RESERVES>27</INITIAL_RESERVES></ELK_PARAMETER><ELK_PARAMETER><INITIAL_NUM_ELKS>100</INITIAL_NUM_ELKS><INITIAL_GUT>4</INITIAL_GUT><INITIAL_RESERVES>28</INITIAL_RESERVES></ELK_PARAMETER><ELK_PARAMETER><INITIAL_NUM_ELKS>100</INITIAL_NUM_ELKS><INITIAL_GUT>4</INITIAL_GUT><INITIAL_RESERVES>29</INITIAL_RESERVES></ELK_PARAMETER><ELK_PARAMETER><INITIAL_NUM_ELKS>100</INITIAL_NUM_ELKS><INITIAL_GUT>4</INITIAL_GUT><INITIAL_RESERVES>30</INITIAL_RESERVES></ELK_PARAMETER><ELK_PARAMETER><INITIAL_NUM_ELKS>100</INITIAL_NUM_ELKS><INITIAL_GUT>4</INITIAL_GUT><INITIAL_RESERVES>31</INITIAL_RESERVES></ELK_PARAMETER><ELK_PARAMETER><INITIAL_NUM_ELKS>100</INITIAL_NUM_ELKS><INITIAL_GUT>4</INITIAL_GUT><INITIAL_RESERVES>32</INITIAL_RESERVES></ELK_PARAMETER><ELK_PARAMETER><INITIAL_NUM_ELKS>100</INITIAL_NUM_ELKS><INITIAL_GUT>4</INITIAL_GUT><INITIAL_RESERVES>33</INITIAL_RESERVES></ELK_PARAMETER><ELK_PARAMETER><INITIAL_NUM_ELKS>100</INITIAL_NUM_ELKS><INITIAL_GUT>4</INITIAL_GUT><INITIAL_RESERVES>34</INITIAL_RESERVES></ELK_PARAMETER><ELK_PARAMETER><INITIAL_NUM_ELKS>100</INITIAL_NUM_ELKS><INITIAL_GUT>4</INITIAL_GUT><INITIAL_RESERVES>35</INITIAL_RESERVES></ELK_PARAMETER><ELK_PARAMETER><INITIAL_NUM_ELKS>100</INITIAL_NUM_ELKS><INITIAL_GUT>4</INITIAL_GUT><INITIAL_RESERVES>36</INITIAL_RESERVES></ELK_PARAMETER><ELK_PARAMETER><INITIAL_NUM_ELKS>100</INITIAL_NUM_ELKS><INITIAL_GUT>4</INITIAL_GUT><INITIAL_RESERVES>37</INITIAL_RESERVES></ELK_PARAMETER><ELK_PARAMETER><INITIAL_NUM_ELKS>100</INITIAL_NUM_ELKS><INITIAL_GUT>4</INITIAL_GUT><INITIAL_RESERVES>38</INITIAL_RESERVES></ELK_PARAMETER><ELK_PARAMETER><INITIAL_NUM_ELKS>100</INITIAL_NUM_ELKS><INITIAL_GUT>4</INITIAL_GUT><INITIAL_RESERVES>39</INITIAL_RESERVES></ELK_PARAMETER><ELK_PARAMETER><INITIAL_NUM_ELKS>100</INITIAL_NUM_ELKS><INITIAL_GUT>4</INITIAL_GUT><INITIAL_RESERVES>40</INITIAL_RESERVES></ELK_PARAMETER><ELK_PARAMETER><INITIAL_NUM_ELKS>100</INITIAL_NUM_ELKS><INITIAL_GUT>4</INITIAL_GUT><INITIAL_RESERVES>41</INITIAL_RESERVES></ELK_PARAMETER><ELK_PARAMETER><INITIAL_NUM_ELKS>100</INITIAL_NUM_ELKS><INITIAL_GUT>4</INITIAL_GUT><INITIAL_RESERVES>42</INITIAL_RESERVES></ELK_PARAMETER><ELK_PARAMETER><INITIAL_NUM_ELKS>100</INITIAL_NUM_ELKS><INITIAL_GUT>4</INITIAL_GUT><INITIAL_RESERVES>43</INITIAL_RESERVES></ELK_PARAMETER><ELK_PARAMETER><INITIAL_NUM_ELKS>100</INITIAL_NUM_ELKS><INITIAL_GUT>4</INITIAL_GUT><INITIAL_RESERVES>44</INITIAL_RESERVES></ELK_PARAMETER><ELK_PARAMETER><INITIAL_NUM_ELKS>100</INITIAL_NUM_ELKS><INITIAL_GUT>4</INITIAL_GUT><INITIAL_RESERVES>45</INITIAL_RESERVES></ELK_PARAMETER><ELK_PARAMETER><INITIAL_NUM_ELKS>100</INITIAL_NUM_ELKS><INITIAL_GUT>4</INITIAL_GUT><INITIAL_RESERVES>46</INITIAL_RESERVES></ELK_PARAMETER><ELK_PARAMETER><INITIAL_NUM_ELKS>100</INITIAL_NUM_ELKS><INITIAL_GUT>4</INITIAL_GUT><INITIAL_RESERVES>47</INITIAL_RESERVES></ELK_PARAMETER><ELK_PARAMETER><INITIAL_NUM_ELKS>100</INITIAL_NUM_ELKS><INITIAL_GUT>4</INITIAL_GUT><INITIAL_RESERVES>48</INITIAL_RESERVES></ELK_PARAMETER><ELK_PARAMETER><INITIAL_NUM_ELKS>100</INITIAL_NUM_ELKS><INITIAL_GUT>4</INITIAL_GUT><INITIAL_RESERVES>49</INITIAL_RESERVES></ELK_PARAMETER><ELK_PARAMETER><INITIAL_NUM_ELKS>100</INITIAL_NUM_ELKS><INITIAL_GUT>4</INITIAL_GUT><INITIAL_RESERVES>50</INITIAL_RESERVES></ELK_PARAMETER><ELK_PARAMETER><INITIAL_NUM_ELKS>100</INITIAL_NUM_ELKS><INITIAL_GUT>4</INITIAL_GUT><INITIAL_RESERVES>51</INITIAL_RESERVES></ELK_PARAMETER><ELK_PARAMETER><INITIAL_NUM_ELKS>100</INITIAL_NUM_ELKS><INITIAL_GUT>4</INITIAL_GUT><INITIAL_RESERVES>52</INITIAL_RESERVES></ELK_PARAMETER><ELK_PARAMETER><INITIAL_NUM_ELKS>100</INITIAL_NUM_ELKS><INITIAL_GUT>4</INITIAL_GUT><INITIAL_RESERVES>53</INITIAL_RESERVES></ELK_PARAMETER><ELK_PARAMETER><INITIAL_NUM_ELKS>100</INITIAL_NUM_ELKS><INITIAL_GUT>4</INITIAL_GUT><INITIAL_RESERVES>54</INITIAL_RESERVES></ELK_PARAMETER><ELK_PARAMETER><INITIAL_NUM_ELKS>100</INITIAL_NUM_ELKS><INITIAL_GUT>4</INITIAL_GUT><INITIAL_RESERVES>55</INITIAL_RESERVES></ELK_PARAMETER><ELK_PARAMETER><INITIAL_NUM_ELKS>100</INITIAL_NUM_ELKS><INITIAL_GUT>4</INITIAL_GUT><INITIAL_RESERVES>56</INITIAL_RESERVES></ELK_PARAMETER><ELK_PARAMETER><INITIAL_NUM_ELKS>100</INITIAL_NUM_ELKS><INITIAL_GUT>4</INITIAL_GUT><INITIAL_RESERVES>57</INITIAL_RESERVES></ELK_PARAMETER><ELK_PARAMETER><INITIAL_NUM_ELKS>100</INITIAL_NUM_ELKS><INITIAL_GUT>4</INITIAL_GUT><INITIAL_RESERVES>58</INITIAL_RESERVES></ELK_PARAMETER><ELK_PARAMETER><INITIAL_NUM_ELKS>100</INITIAL_NUM_ELKS><INITIAL_GUT>4</INITIAL_GUT><INITIAL_RESERVES>59</INITIAL_RESERVES></ELK_PARAMETER><ELK_PARAMETER><INITIAL_NUM_ELKS>100</INITIAL_NUM_ELKS><INITIAL_GUT>4</INITIAL_GUT><INITIAL_RESERVES>60</INITIAL_RESERVES></ELK_PARAMETER><ELK_PARAMETER><INITIAL_NUM_ELKS>100</INITIAL_NUM_ELKS><INITIAL_GUT>4</INITIAL_GUT><INITIAL_RESERVES>61</INITIAL_RESERVES></ELK_PARAMETER><ELK_PARAMETER><INITIAL_NUM_ELKS>100</INITIAL_NUM_ELKS><INITIAL_GUT>4</INITIAL_GUT><INITIAL_RESERVES>62</INITIAL_RESERVES></ELK_PARAMETER><ELK_PARAMETER><INITIAL_NUM_ELKS>100</INITIAL_NUM_ELKS><INITIAL_GUT>4</INITIAL_GUT><INITIAL_RESERVES>63</INITIAL_RESERVES></ELK_PARAMETER><ELK_PARAMETER><INITIAL_NUM_ELKS>100</INITIAL_NUM_ELKS><INITIAL_GUT>4</INITIAL_GUT><INITIAL_RESERVES>64</INITIAL_RESERVES></ELK_PARAMETER><ELK_PARAMETER><INITIAL_NUM_ELKS>100</INITIAL_NUM_ELKS><INITIAL_GUT>4</INITIAL_GUT><INITIAL_RESERVES>65</INITIAL_RESERVES></ELK_PARAMETER><ELK_PARAMETER><INITIAL_NUM_ELKS>100</INITIAL_NUM_ELKS><INITIAL_GUT>4</INITIAL_GUT><INITIAL_RESERVES>66</INITIAL_RESERVES></ELK_PARAMETER><ELK_PARAMETER><INITIAL_NUM_ELKS>100</INITIAL_NUM_ELKS><INITIAL_GUT>4</INITIAL_GUT><INITIAL_RESERVES>67</INITIAL_RESERVES></ELK_PARAMETER><ELK_PARAMETER><INITIAL_NUM_ELKS>100</INITIAL_NUM_ELKS><INITIAL_GUT>4</INITIAL_GUT><INITIAL_RESERVES>68</INITIAL_RESERVES></ELK_PARAMETER><ELK_PARAMETER><INITIAL_NUM_ELKS>100</INITIAL_NUM_ELKS><INITIAL_GUT>4</INITIAL_GUT><INITIAL_RESERVES>69</INITIAL_RESERVES></ELK_PARAMETER><ELK_PARAMETER><INITIAL_NUM_ELKS>100</INITIAL_NUM_ELKS><INITIAL_GUT>4</INITIAL_GUT><INITIAL_RESERVES>70</INITIAL_RESERVES></ELK_PARAMETER><ELK_PARAMETER><INITIAL_NUM_ELKS>100</INITIAL_NUM_ELKS><INITIAL_GUT>4</INITIAL_GUT><INITIAL_RESERVES>71</INITIAL_RESERVES></ELK_PARAMETER><ELK_PARAMETER><INITIAL_NUM_ELKS>100</INITIAL_NUM_ELKS><INITIAL_GUT>4</INITIAL_GUT><INITIAL_RESERVES>72</INITIAL_RESERVES></ELK_PARAMETER><ELK_PARAMETER><INITIAL_NUM_ELKS>100</INITIAL_NUM_ELKS><INITIAL_GUT>4</INITIAL_GUT><INITIAL_RESERVES>73</INITIAL_RESERVES></ELK_PARAMETER><ELK_PARAMETER><INITIAL_NUM_ELKS>100</INITIAL_NUM_ELKS><INITIAL_GUT>4</INITIAL_GUT><INITIAL_RESERVES>74</INITIAL_RESERVES></ELK_PARAMETER><ELK_PARAMETER><INITIAL_NUM_ELKS>100</INITIAL_NUM_ELKS><INITIAL_GUT>4</INITIAL_GUT><INITIAL_RESERVES>75</INITIAL_RESERVES></ELK_PARAMETER><ELK_PARAMETER><INITIAL_NUM_ELKS>100</INITIAL_NUM_ELKS><INITIAL_GUT>4</INITIAL_GUT><INITIAL_RESERVES>76</INITIAL_RESERVES></ELK_PARAMETER><ELK_PARAMETER><INITIAL_NUM_ELKS>100</INITIAL_NUM_ELKS><INITIAL_GUT>4</INITIAL_GUT><INITIAL_RESERVES>77</INITIAL_RESERVES></ELK_PARAMETER><ELK_PARAMETER><INITIAL_NUM_ELKS>100</INITIAL_NUM_ELKS><INITIAL_GUT>4</INITIAL_GUT><INITIAL_RESERVES>78</INITIAL_RESERVES></ELK_PARAMETER><ELK_PARAMETER><INITIAL_NUM_ELKS>100</INITIAL_NUM_ELKS><INITIAL_GUT>4</INITIAL_GUT><INITIAL_RESERVES>79</INITIAL_RESERVES></ELK_PARAMETER><ELK_PARAMETER><INITIAL_NUM_ELKS>100</INITIAL_NUM_ELKS><INITIAL_GUT>4</INITIAL_GUT><INITIAL_RESERVES>80</INITIAL_RESERVES></ELK_PARAMETER><ELK_PARAMETER><INITIAL_NUM_ELKS>100</INITIAL_NUM_ELKS><INITIAL_GUT>4</INITIAL_GUT><INITIAL_RESERVES>81</INITIAL_RESERVES></ELK_PARAMETER><ELK_PARAMETER><INITIAL_NUM_ELKS>100</INITIAL_NUM_ELKS><INITIAL_GUT>4</INITIAL_GUT><INITIAL_RESERVES>82</INITIAL_RESERVES></ELK_PARAMETER><ELK_PARAMETER><INITIAL_NUM_ELKS>100</INITIAL_NUM_ELKS><INITIAL_GUT>4</INITIAL_GUT><INITIAL_RESERVES>83</INITIAL_RESERVES></ELK_PARAMETER><ELK_PARAMETER><INITIAL_NUM_ELKS>100</INITIAL_NUM_ELKS><INITIAL_GUT>4</INITIAL_GUT><INITIAL_RESERVES>84</INITIAL_RESERVES></ELK_PARAMETER><ELK_PARAMETER><INITIAL_NUM_ELKS>100</INITIAL_NUM_ELKS><INITIAL_GUT>4</INITIAL_GUT><INITIAL_RESERVES>85</INITIAL_RESERVES></ELK_PARAMETER><ELK_PARAMETER><INITIAL_NUM_ELKS>100</INITIAL_NUM_ELKS><INITIAL_GUT>4</INITIAL_GUT><INITIAL_RESERVES>86</INITIAL_RESERVES></ELK_PARAMETER><ELK_PARAMETER><INITIAL_NUM_ELKS>100</INITIAL_NUM_ELKS><INITIAL_GUT>4</INITIAL_GUT><INITIAL_RESERVES>87</INITIAL_RESERVES></ELK_PARAMETER><ELK_PARAMETER><INITIAL_NUM_ELKS>100</INITIAL_NUM_ELKS><INITIAL_GUT>4</INITIAL_GUT><INITIAL_RESERVES>88</INITIAL_RESERVES></ELK_PARAMETER><ELK_PARAMETER><INITIAL_NUM_ELKS>100</INITIAL_NUM_ELKS><INITIAL_GUT>4</INITIAL_GUT><INITIAL_RESERVES>89</INITIAL_RESERVES></ELK_PARAMETER><ELK_PARAMETER><INITIAL_NUM_ELKS>100</INITIAL_NUM_ELKS><INITIAL_GUT>4</INITIAL_GUT><INITIAL_RESERVES>90</INITIAL_RESERVES></ELK_PARAMETER><ELK_PARAMETER><INITIAL_NUM_ELKS>100</INITIAL_NUM_ELKS><INITIAL_GUT>4</INITIAL_GUT><INITIAL_RESERVES>91</INITIAL_RESERVES></ELK_PARAMETER><ELK_PARAMETER><INITIAL_NUM_ELKS>100</INITIAL_NUM_ELKS><INITIAL_GUT>4</INITIAL_GUT><INITIAL_RESERVES>92</INITIAL_RESERVES></ELK_PARAMETER><ELK_PARAMETER><INITIAL_NUM_ELKS>100</INITIAL_NUM_ELKS><INITIAL_GUT>4</INITIAL_GUT><INITIAL_RESERVES>93</INITIAL_RESERVES></ELK_PARAMETER><ELK_PARAMETER><INITIAL_NUM_ELKS>100</INITIAL_NUM_ELKS><INITIAL_GUT>4</INITIAL_GUT><INITIAL_RESERVES>94</INITIAL_RESERVES></ELK_PARAMETER><ELK_PARAMETER><INITIAL_NUM_ELKS>100</INITIAL_NUM_ELKS><INITIAL_GUT>4</INITIAL_GUT><INITIAL_RESERVES>95</INITIAL_RESERVES></ELK_PARAMETER><ELK_PARAMETER><INITIAL_NUM_ELKS>100</INITIAL_NUM_ELKS><INITIAL_GUT>4</INITIAL_GUT><INITIAL_RESERVES>96</INITIAL_RESERVES></ELK_PARAMETER><ELK_PARAMETER><INITIAL_NUM_ELKS>100</INITIAL_NUM_ELKS><INITIAL_GUT>4</INITIAL_GUT><INITIAL_RESERVES>97</INITIAL_RESERVES></ELK_PARAMETER><ELK_PARAMETER><INITIAL_NUM_ELKS>100</INITIAL_NUM_ELKS><INITIAL_GUT>4</INITIAL_GUT><INITIAL_RESERVES>98</INITIAL_RESERVES></ELK_PARAMETER><ELK_PARAMETER><INITIAL_NUM_ELKS>100</INITIAL_NUM_ELKS><INITIAL_GUT>4</INITIAL_GUT><INITIAL_RESERVES>99</INITIAL_RESERVES></ELK_PARAMETER><ELK_PARAMETER><INITIAL_NUM_ELKS>100</INITIAL_NUM_ELKS><INITIAL_GUT>4</INITIAL_GUT><INITIAL_RESERVES>100</INITIAL_RESERVES></ELK_PARAMETER><ELK_PARAMETER><INITIAL_NUM_ELKS>100</INITIAL_NUM_ELKS><INITIAL_GUT>5</INITIAL_GUT><INITIAL_RESERVES>1</INITIAL_RESERVES></ELK_PARAMETER><ELK_PARAMETER><INITIAL_NUM_ELKS>100</INITIAL_NUM_ELKS><INITIAL_GUT>5</INITIAL_GUT><INITIAL_RESERVES>2</INITIAL_RESERVES></ELK_PARAMETER><ELK_PARAMETER><INITIAL_NUM_ELKS>100</INITIAL_NUM_ELKS><INITIAL_GUT>5</INITIAL_GUT><INITIAL_RESERVES>3</INITIAL_RESERVES></ELK_PARAMETER><ELK_PARAMETER><INITIAL_NUM_ELKS>100</INITIAL_NUM_ELKS><INITIAL_GUT>5</INITIAL_GUT><INITIAL_RESERVES>4</INITIAL_RESERVES></ELK_PARAMETER><ELK_PARAMETER><INITIAL_NUM_ELKS>100</INITIAL_NUM_ELKS><INITIAL_GUT>5</INITIAL_GUT><INITIAL_RESERVES>5</INITIAL_RESERVES></ELK_PARAMETER><ELK_PARAMETER><INITIAL_NUM_ELKS>100</INITIAL_NUM_ELKS><INITIAL_GUT>5</INITIAL_GUT><INITIAL_RESERVES>6</INITIAL_RESERVES></ELK_PARAMETER><ELK_PARAMETER><INITIAL_NUM_ELKS>100</INITIAL_NUM_ELKS><INITIAL_GUT>5</INITIAL_GUT><INITIAL_RESERVES>7</INITIAL_RESERVES></ELK_PARAMETER><ELK_PARAMETER><INITIAL_NUM_ELKS>100</INITIAL_NUM_ELKS><INITIAL_GUT>5</INITIAL_GUT><INITIAL_RESERVES>8</INITIAL_RESERVES></ELK_PARAMETER><ELK_PARAMETER><INITIAL_NUM_ELKS>100</INITIAL_NUM_ELKS><INITIAL_GUT>5</INITIAL_GUT><INITIAL_RESERVES>9</INITIAL_RESERVES></ELK_PARAMETER><ELK_PARAMETER><INITIAL_NUM_ELKS>100</INITIAL_NUM_ELKS><INITIAL_GUT>5</INITIAL_GUT><INITIAL_RESERVES>10</INITIAL_RESERVES></ELK_PARAMETER><ELK_PARAMETER><INITIAL_NUM_ELKS>100</INITIAL_NUM_ELKS><INITIAL_GUT>5</INITIAL_GUT><INITIAL_RESERVES>11</INITIAL_RESERVES></ELK_PARAMETER><ELK_PARAMETER><INITIAL_NUM_ELKS>100</INITIAL_NUM_ELKS><INITIAL_GUT>5</INITIAL_GUT><INITIAL_RESERVES>12</INITIAL_RESERVES></ELK_PARAMETER><ELK_PARAMETER><INITIAL_NUM_ELKS>100</INITIAL_NUM_ELKS><INITIAL_GUT>5</INITIAL_GUT><INITIAL_RESERVES>13</INITIAL_RESERVES></ELK_PARAMETER><ELK_PARAMETER><INITIAL_NUM_ELKS>100</INITIAL_NUM_ELKS><INITIAL_GUT>5</INITIAL_GUT><INITIAL_RESERVES>14</INITIAL_RESERVES></ELK_PARAMETER><ELK_PARAMETER><INITIAL_NUM_ELKS>100</INITIAL_NUM_ELKS><INITIAL_GUT>5</INITIAL_GUT><INITIAL_RESERVES>15</INITIAL_RESERVES></ELK_PARAMETER><ELK_PARAMETER><INITIAL_NUM_ELKS>100</INITIAL_NUM_ELKS><INITIAL_GUT>5</INITIAL_GUT><INITIAL_RESERVES>16</INITIAL_RESERVES></ELK_PARAMETER><ELK_PARAMETER><INITIAL_NUM_ELKS>100</INITIAL_NUM_ELKS><INITIAL_GUT>5</INITIAL_GUT><INITIAL_RESERVES>17</INITIAL_RESERVES></ELK_PARAMETER><ELK_PARAMETER><INITIAL_NUM_ELKS>100</INITIAL_NUM_ELKS><INITIAL_GUT>5</INITIAL_GUT><INITIAL_RESERVES>18</INITIAL_RESERVES></ELK_PARAMETER><ELK_PARAMETER><INITIAL_NUM_ELKS>100</INITIAL_NUM_ELKS><INITIAL_GUT>5</INITIAL_GUT><INITIAL_RESERVES>19</INITIAL_RESERVES></ELK_PARAMETER><ELK_PARAMETER><INITIAL_NUM_ELKS>100</INITIAL_NUM_ELKS><INITIAL_GUT>5</INITIAL_GUT><INITIAL_RESERVES>20</INITIAL_RESERVES></ELK_PARAMETER><ELK_PARAMETER><INITIAL_NUM_ELKS>100</INITIAL_NUM_ELKS><INITIAL_GUT>5</INITIAL_GUT><INITIAL_RESERVES>21</INITIAL_RESERVES></ELK_PARAMETER><ELK_PARAMETER><INITIAL_NUM_ELKS>100</INITIAL_NUM_ELKS><INITIAL_GUT>5</INITIAL_GUT><INITIAL_RESERVES>22</INITIAL_RESERVES></ELK_PARAMETER><ELK_PARAMETER><INITIAL_NUM_ELKS>100</INITIAL_NUM_ELKS><INITIAL_GUT>5</INITIAL_GUT><INITIAL_RESERVES>23</INITIAL_RESERVES></ELK_PARAMETER><ELK_PARAMETER><INITIAL_NUM_ELKS>100</INITIAL_NUM_ELKS><INITIAL_GUT>5</INITIAL_GUT><INITIAL_RESERVES>24</INITIAL_RESERVES></ELK_PARAMETER><ELK_PARAMETER><INITIAL_NUM_ELKS>100</INITIAL_NUM_ELKS><INITIAL_GUT>5</INITIAL_GUT><INITIAL_RESERVES>25</INITIAL_RESERVES></ELK_PARAMETER><ELK_PARAMETER><INITIAL_NUM_ELKS>100</INITIAL_NUM_ELKS><INITIAL_GUT>5</INITIAL_GUT><INITIAL_RESERVES>26</INITIAL_RESERVES></ELK_PARAMETER><ELK_PARAMETER><INITIAL_NUM_ELKS>100</INITIAL_NUM_ELKS><INITIAL_GUT>5</INITIAL_GUT><INITIAL_RESERVES>27</INITIAL_RESERVES></ELK_PARAMETER><ELK_PARAMETER><INITIAL_NUM_ELKS>100</INITIAL_NUM_ELKS><INITIAL_GUT>5</INITIAL_GUT><INITIAL_RESERVES>28</INITIAL_RESERVES></ELK_PARAMETER><ELK_PARAMETER><INITIAL_NUM_ELKS>100</INITIAL_NUM_ELKS><INITIAL_GUT>5</INITIAL_GUT><INITIAL_RESERVES>29</INITIAL_RESERVES></ELK_PARAMETER><ELK_PARAMETER><INITIAL_NUM_ELKS>100</INITIAL_NUM_ELKS><INITIAL_GUT>5</INITIAL_GUT><INITIAL_RESERVES>30</INITIAL_RESERVES></ELK_PARAMETER><ELK_PARAMETER><INITIAL_NUM_ELKS>100</INITIAL_NUM_ELKS><INITIAL_GUT>5</INITIAL_GUT><INITIAL_RESERVES>31</INITIAL_RESERVES></ELK_PARAMETER><ELK_PARAMETER><INITIAL_NUM_ELKS>100</INITIAL_NUM_ELKS><INITIAL_GUT>5</INITIAL_GUT><INITIAL_RESERVES>32</INITIAL_RESERVES></ELK_PARAMETER><ELK_PARAMETER><INITIAL_NUM_ELKS>100</INITIAL_NUM_ELKS><INITIAL_GUT>5</INITIAL_GUT><INITIAL_RESERVES>33</INITIAL_RESERVES></ELK_PARAMETER><ELK_PARAMETER><INITIAL_NUM_ELKS>100</INITIAL_NUM_ELKS><INITIAL_GUT>5</INITIAL_GUT><INITIAL_RESERVES>34</INITIAL_RESERVES></ELK_PARAMETER><ELK_PARAMETER><INITIAL_NUM_ELKS>100</INITIAL_NUM_ELKS><INITIAL_GUT>5</INITIAL_GUT><INITIAL_RESERVES>35</INITIAL_RESERVES></ELK_PARAMETER><ELK_PARAMETER><INITIAL_NUM_ELKS>100</INITIAL_NUM_ELKS><INITIAL_GUT>5</INITIAL_GUT><INITIAL_RESERVES>36</INITIAL_RESERVES></ELK_PARAMETER><ELK_PARAMETER><INITIAL_NUM_ELKS>100</INITIAL_NUM_ELKS><INITIAL_GUT>5</INITIAL_GUT><INITIAL_RESERVES>37</INITIAL_RESERVES></ELK_PARAMETER><ELK_PARAMETER><INITIAL_NUM_ELKS>100</INITIAL_NUM_ELKS><INITIAL_GUT>5</INITIAL_GUT><INITIAL_RESERVES>38</INITIAL_RESERVES></ELK_PARAMETER><ELK_PARAMETER><INITIAL_NUM_ELKS>100</INITIAL_NUM_ELKS><INITIAL_GUT>5</INITIAL_GUT><INITIAL_RESERVES>39</INITIAL_RESERVES></ELK_PARAMETER><ELK_PARAMETER><INITIAL_NUM_ELKS>100</INITIAL_NUM_ELKS><INITIAL_GUT>5</INITIAL_GUT><INITIAL_RESERVES>40</INITIAL_RESERVES></ELK_PARAMETER><ELK_PARAMETER><INITIAL_NUM_ELKS>100</INITIAL_NUM_ELKS><INITIAL_GUT>5</INITIAL_GUT><INITIAL_RESERVES>41</INITIAL_RESERVES></ELK_PARAMETER><ELK_PARAMETER><INITIAL_NUM_ELKS>100</INITIAL_NUM_ELKS><INITIAL_GUT>5</INITIAL_GUT><INITIAL_RESERVES>42</INITIAL_RESERVES></ELK_PARAMETER><ELK_PARAMETER><INITIAL_NUM_ELKS>100</INITIAL_NUM_ELKS><INITIAL_GUT>5</INITIAL_GUT><INITIAL_RESERVES>43</INITIAL_RESERVES></ELK_PARAMETER><ELK_PARAMETER><INITIAL_NUM_ELKS>100</INITIAL_NUM_ELKS><INITIAL_GUT>5</INITIAL_GUT><INITIAL_RESERVES>44</INITIAL_RESERVES></ELK_PARAMETER><ELK_PARAMETER><INITIAL_NUM_ELKS>100</INITIAL_NUM_ELKS><INITIAL_GUT>5</INITIAL_GUT><INITIAL_RESERVES>45</INITIAL_RESERVES></ELK_PARAMETER><ELK_PARAMETER><INITIAL_NUM_ELKS>100</INITIAL_NUM_ELKS><INITIAL_GUT>5</INITIAL_GUT><INITIAL_RESERVES>46</INITIAL_RESERVES></ELK_PARAMETER><ELK_PARAMETER><INITIAL_NUM_ELKS>100</INITIAL_NUM_ELKS><INITIAL_GUT>5</INITIAL_GUT><INITIAL_RESERVES>47</INITIAL_RESERVES></ELK_PARAMETER><ELK_PARAMETER><INITIAL_NUM_ELKS>100</INITIAL_NUM_ELKS><INITIAL_GUT>5</INITIAL_GUT><INITIAL_RESERVES>48</INITIAL_RESERVES></ELK_PARAMETER><ELK_PARAMETER><INITIAL_NUM_ELKS>100</INITIAL_NUM_ELKS><INITIAL_GUT>5</INITIAL_GUT><INITIAL_RESERVES>49</INITIAL_RESERVES></ELK_PARAMETER><ELK_PARAMETER><INITIAL_NUM_ELKS>100</INITIAL_NUM_ELKS><INITIAL_GUT>5</INITIAL_GUT><INITIAL_RESERVES>50</INITIAL_RESERVES></ELK_PARAMETER><ELK_PARAMETER><INITIAL_NUM_ELKS>100</INITIAL_NUM_ELKS><INITIAL_GUT>5</INITIAL_GUT><INITIAL_RESERVES>51</INITIAL_RESERVES></ELK_PARAMETER><ELK_PARAMETER><INITIAL_NUM_ELKS>100</INITIAL_NUM_ELKS><INITIAL_GUT>5</INITIAL_GUT><INITIAL_RESERVES>52</INITIAL_RESERVES></ELK_PARAMETER><ELK_PARAMETER><INITIAL_NUM_ELKS>100</INITIAL_NUM_ELKS><INITIAL_GUT>5</INITIAL_GUT><INITIAL_RESERVES>53</INITIAL_RESERVES></ELK_PARAMETER><ELK_PARAMETER><INITIAL_NUM_ELKS>100</INITIAL_NUM_ELKS><INITIAL_GUT>5</INITIAL_GUT><INITIAL_RESERVES>54</INITIAL_RESERVES></ELK_PARAMETER><ELK_PARAMETER><INITIAL_NUM_ELKS>100</INITIAL_NUM_ELKS><INITIAL_GUT>5</INITIAL_GUT><INITIAL_RESERVES>55</INITIAL_RESERVES></ELK_PARAMETER><ELK_PARAMETER><INITIAL_NUM_ELKS>100</INITIAL_NUM_ELKS><INITIAL_GUT>5</INITIAL_GUT><INITIAL_RESERVES>56</INITIAL_RESERVES></ELK_PARAMETER><ELK_PARAMETER><INITIAL_NUM_ELKS>100</INITIAL_NUM_ELKS><INITIAL_GUT>5</INITIAL_GUT><INITIAL_RESERVES>57</INITIAL_RESERVES></ELK_PARAMETER><ELK_PARAMETER><INITIAL_NUM_ELKS>100</INITIAL_NUM_ELKS><INITIAL_GUT>5</INITIAL_GUT><INITIAL_RESERVES>58</INITIAL_RESERVES></ELK_PARAMETER><ELK_PARAMETER><INITIAL_NUM_ELKS>100</INITIAL_NUM_ELKS><INITIAL_GUT>5</INITIAL_GUT><INITIAL_RESERVES>59</INITIAL_RESERVES></ELK_PARAMETER><ELK_PARAMETER><INITIAL_NUM_ELKS>100</INITIAL_NUM_ELKS><INITIAL_GUT>5</INITIAL_GUT><INITIAL_RESERVES>60</INITIAL_RESERVES></ELK_PARAMETER><ELK_PARAMETER><INITIAL_NUM_ELKS>100</INITIAL_NUM_ELKS><INITIAL_GUT>5</INITIAL_GUT><INITIAL_RESERVES>61</INITIAL_RESERVES></ELK_PARAMETER><ELK_PARAMETER><INITIAL_NUM_ELKS>100</INITIAL_NUM_ELKS><INITIAL_GUT>5</INITIAL_GUT><INITIAL_RESERVES>62</INITIAL_RESERVES></ELK_PARAMETER><ELK_PARAMETER><INITIAL_NUM_ELKS>100</INITIAL_NUM_ELKS><INITIAL_GUT>5</INITIAL_GUT><INITIAL_RESERVES>63</INITIAL_RESERVES></ELK_PARAMETER><ELK_PARAMETER><INITIAL_NUM_ELKS>100</INITIAL_NUM_ELKS><INITIAL_GUT>5</INITIAL_GUT><INITIAL_RESERVES>64</INITIAL_RESERVES></ELK_PARAMETER><ELK_PARAMETER><INITIAL_NUM_ELKS>100</INITIAL_NUM_ELKS><INITIAL_GUT>5</INITIAL_GUT><INITIAL_RESERVES>65</INITIAL_RESERVES></ELK_PARAMETER><ELK_PARAMETER><INITIAL_NUM_ELKS>100</INITIAL_NUM_ELKS><INITIAL_GUT>5</INITIAL_GUT><INITIAL_RESERVES>66</INITIAL_RESERVES></ELK_PARAMETER><ELK_PARAMETER><INITIAL_NUM_ELKS>100</INITIAL_NUM_ELKS><INITIAL_GUT>5</INITIAL_GUT><INITIAL_RESERVES>67</INITIAL_RESERVES></ELK_PARAMETER><ELK_PARAMETER><INITIAL_NUM_ELKS>100</INITIAL_NUM_ELKS><INITIAL_GUT>5</INITIAL_GUT><INITIAL_RESERVES>68</INITIAL_RESERVES></ELK_PARAMETER><ELK_PARAMETER><INITIAL_NUM_ELKS>100</INITIAL_NUM_ELKS><INITIAL_GUT>5</INITIAL_GUT><INITIAL_RESERVES>69</INITIAL_RESERVES></ELK_PARAMETER><ELK_PARAMETER><INITIAL_NUM_ELKS>100</INITIAL_NUM_ELKS><INITIAL_GUT>5</INITIAL_GUT><INITIAL_RESERVES>70</INITIAL_RESERVES></ELK_PARAMETER><ELK_PARAMETER><INITIAL_NUM_ELKS>100</INITIAL_NUM_ELKS><INITIAL_GUT>5</INITIAL_GUT><INITIAL_RESERVES>71</INITIAL_RESERVES></ELK_PARAMETER><ELK_PARAMETER><INITIAL_NUM_ELKS>100</INITIAL_NUM_ELKS><INITIAL_GUT>5</INITIAL_GUT><INITIAL_RESERVES>72</INITIAL_RESERVES></ELK_PARAMETER><ELK_PARAMETER><INITIAL_NUM_ELKS>100</INITIAL_NUM_ELKS><INITIAL_GUT>5</INITIAL_GUT><INITIAL_RESERVES>73</INITIAL_RESERVES></ELK_PARAMETER><ELK_PARAMETER><INITIAL_NUM_ELKS>100</INITIAL_NUM_ELKS><INITIAL_GUT>5</INITIAL_GUT><INITIAL_RESERVES>74</INITIAL_RESERVES></ELK_PARAMETER><ELK_PARAMETER><INITIAL_NUM_ELKS>100</INITIAL_NUM_ELKS><INITIAL_GUT>5</INITIAL_GUT><INITIAL_RESERVES>75</INITIAL_RESERVES></ELK_PARAMETER><ELK_PARAMETER><INITIAL_NUM_ELKS>100</INITIAL_NUM_ELKS><INITIAL_GUT>5</INITIAL_GUT><INITIAL_RESERVES>76</INITIAL_RESERVES></ELK_PARAMETER><ELK_PARAMETER><INITIAL_NUM_ELKS>100</INITIAL_NUM_ELKS><INITIAL_GUT>5</INITIAL_GUT><INITIAL_RESERVES>77</INITIAL_RESERVES></ELK_PARAMETER><ELK_PARAMETER><INITIAL_NUM_ELKS>100</INITIAL_NUM_ELKS><INITIAL_GUT>5</INITIAL_GUT><INITIAL_RESERVES>78</INITIAL_RESERVES></ELK_PARAMETER><ELK_PARAMETER><INITIAL_NUM_ELKS>100</INITIAL_NUM_ELKS><INITIAL_GUT>5</INITIAL_GUT><INITIAL_RESERVES>79</INITIAL_RESERVES></ELK_PARAMETER><ELK_PARAMETER><INITIAL_NUM_ELKS>100</INITIAL_NUM_ELKS><INITIAL_GUT>5</INITIAL_GUT><INITIAL_RESERVES>80</INITIAL_RESERVES></ELK_PARAMETER><ELK_PARAMETER><INITIAL_NUM_ELKS>100</INITIAL_NUM_ELKS><INITIAL_GUT>5</INITIAL_GUT><INITIAL_RESERVES>81</INITIAL_RESERVES></ELK_PARAMETER><ELK_PARAMETER><INITIAL_NUM_ELKS>100</INITIAL_NUM_ELKS><INITIAL_GUT>5</INITIAL_GUT><INITIAL_RESERVES>82</INITIAL_RESERVES></ELK_PARAMETER><ELK_PARAMETER><INITIAL_NUM_ELKS>100</INITIAL_NUM_ELKS><INITIAL_GUT>5</INITIAL_GUT><INITIAL_RESERVES>83</INITIAL_RESERVES></ELK_PARAMETER><ELK_PARAMETER><INITIAL_NUM_ELKS>100</INITIAL_NUM_ELKS><INITIAL_GUT>5</INITIAL_GUT><INITIAL_RESERVES>84</INITIAL_RESERVES></ELK_PARAMETER><ELK_PARAMETER><INITIAL_NUM_ELKS>100</INITIAL_NUM_ELKS><INITIAL_GUT>5</INITIAL_GUT><INITIAL_RESERVES>85</INITIAL_RESERVES></ELK_PARAMETER><ELK_PARAMETER><INITIAL_NUM_ELKS>100</INITIAL_NUM_ELKS><INITIAL_GUT>5</INITIAL_GUT><INITIAL_RESERVES>86</INITIAL_RESERVES></ELK_PARAMETER><ELK_PARAMETER><INITIAL_NUM_ELKS>100</INITIAL_NUM_ELKS><INITIAL_GUT>5</INITIAL_GUT><INITIAL_RESERVES>87</INITIAL_RESERVES></ELK_PARAMETER><ELK_PARAMETER><INITIAL_NUM_ELKS>100</INITIAL_NUM_ELKS><INITIAL_GUT>5</INITIAL_GUT><INITIAL_RESERVES>88</INITIAL_RESERVES></ELK_PARAMETER><ELK_PARAMETER><INITIAL_NUM_ELKS>100</INITIAL_NUM_ELKS><INITIAL_GUT>5</INITIAL_GUT><INITIAL_RESERVES>89</INITIAL_RESERVES></ELK_PARAMETER><ELK_PARAMETER><INITIAL_NUM_ELKS>100</INITIAL_NUM_ELKS><INITIAL_GUT>5</INITIAL_GUT><INITIAL_RESERVES>90</INITIAL_RESERVES></ELK_PARAMETER><ELK_PARAMETER><INITIAL_NUM_ELKS>100</INITIAL_NUM_ELKS><INITIAL_GUT>5</INITIAL_GUT><INITIAL_RESERVES>91</INITIAL_RESERVES></ELK_PARAMETER><ELK_PARAMETER><INITIAL_NUM_ELKS>100</INITIAL_NUM_ELKS><INITIAL_GUT>5</INITIAL_GUT><INITIAL_RESERVES>92</INITIAL_RESERVES></ELK_PARAMETER><ELK_PARAMETER><INITIAL_NUM_ELKS>100</INITIAL_NUM_ELKS><INITIAL_GUT>5</INITIAL_GUT><INITIAL_RESERVES>93</INITIAL_RESERVES></ELK_PARAMETER><ELK_PARAMETER><INITIAL_NUM_ELKS>100</INITIAL_NUM_ELKS><INITIAL_GUT>5</INITIAL_GUT><INITIAL_RESERVES>94</INITIAL_RESERVES></ELK_PARAMETER><ELK_PARAMETER><INITIAL_NUM_ELKS>100</INITIAL_NUM_ELKS><INITIAL_GUT>5</INITIAL_GUT><INITIAL_RESERVES>95</INITIAL_RESERVES></ELK_PARAMETER><ELK_PARAMETER><INITIAL_NUM_ELKS>100</INITIAL_NUM_ELKS><INITIAL_GUT>5</INITIAL_GUT><INITIAL_RESERVES>96</INITIAL_RESERVES></ELK_PARAMETER><ELK_PARAMETER><INITIAL_NUM_ELKS>100</INITIAL_NUM_ELKS><INITIAL_GUT>5</INITIAL_GUT><INITIAL_RESERVES>97</INITIAL_RESERVES></ELK_PARAMETER><ELK_PARAMETER><INITIAL_NUM_ELKS>100</INITIAL_NUM_ELKS><INITIAL_GUT>5</INITIAL_GUT><INITIAL_RESERVES>98</INITIAL_RESERVES></ELK_PARAMETER><ELK_PARAMETER><INITIAL_NUM_ELKS>100</INITIAL_NUM_ELKS><INITIAL_GUT>5</INITIAL_GUT><INITIAL_RESERVES>99</INITIAL_RESERVES></ELK_PARAMETER><ELK_PARAMETER><INITIAL_NUM_ELKS>100</INITIAL_NUM_ELKS><INITIAL_GUT>5</INITIAL_GUT><INITIAL_RESERVES>100</INITIAL_RESERVES></ELK_PARAMETER><ELK_PARAMETER><INITIAL_NUM_ELKS>100</INITIAL_NUM_ELKS><INITIAL_GUT>6</INITIAL_GUT><INITIAL_RESERVES>1</INITIAL_RESERVES></ELK_PARAMETER><ELK_PARAMETER><INITIAL_NUM_ELKS>100</INITIAL_NUM_ELKS><INITIAL_GUT>6</INITIAL_GUT><INITIAL_RESERVES>2</INITIAL_RESERVES></ELK_PARAMETER><ELK_PARAMETER><INITIAL_NUM_ELKS>100</INITIAL_NUM_ELKS><INITIAL_GUT>6</INITIAL_GUT><INITIAL_RESERVES>3</INITIAL_RESERVES></ELK_PARAMETER><ELK_PARAMETER><INITIAL_NUM_ELKS>100</INITIAL_NUM_ELKS><INITIAL_GUT>6</INITIAL_GUT><INITIAL_RESERVES>4</INITIAL_RESERVES></ELK_PARAMETER><ELK_PARAMETER><INITIAL_NUM_ELKS>100</INITIAL_NUM_ELKS><INITIAL_GUT>6</INITIAL_GUT><INITIAL_RESERVES>5</INITIAL_RESERVES></ELK_PARAMETER><ELK_PARAMETER><INITIAL_NUM_ELKS>100</INITIAL_NUM_ELKS><INITIAL_GUT>6</INITIAL_GUT><INITIAL_RESERVES>6</INITIAL_RESERVES></ELK_PARAMETER><ELK_PARAMETER><INITIAL_NUM_ELKS>100</INITIAL_NUM_ELKS><INITIAL_GUT>6</INITIAL_GUT><INITIAL_RESERVES>7</INITIAL_RESERVES></ELK_PARAMETER><ELK_PARAMETER><INITIAL_NUM_ELKS>100</INITIAL_NUM_ELKS><INITIAL_GUT>6</INITIAL_GUT><INITIAL_RESERVES>8</INITIAL_RESERVES></ELK_PARAMETER><ELK_PARAMETER><INITIAL_NUM_ELKS>100</INITIAL_NUM_ELKS><INITIAL_GUT>6</INITIAL_GUT><INITIAL_RESERVES>9</INITIAL_RESERVES></ELK_PARAMETER><ELK_PARAMETER><INITIAL_NUM_ELKS>100</INITIAL_NUM_ELKS><INITIAL_GUT>6</INITIAL_GUT><INITIAL_RESERVES>10</INITIAL_RESERVES></ELK_PARAMETER><ELK_PARAMETER><INITIAL_NUM_ELKS>100</INITIAL_NUM_ELKS><INITIAL_GUT>6</INITIAL_GUT><INITIAL_RESERVES>11</INITIAL_RESERVES></ELK_PARAMETER><ELK_PARAMETER><INITIAL_NUM_ELKS>100</INITIAL_NUM_ELKS><INITIAL_GUT>6</INITIAL_GUT><INITIAL_RESERVES>12</INITIAL_RESERVES></ELK_PARAMETER><ELK_PARAMETER><INITIAL_NUM_ELKS>100</INITIAL_NUM_ELKS><INITIAL_GUT>6</INITIAL_GUT><INITIAL_RESERVES>13</INITIAL_RESERVES></ELK_PARAMETER><ELK_PARAMETER><INITIAL_NUM_ELKS>100</INITIAL_NUM_ELKS><INITIAL_GUT>6</INITIAL_GUT><INITIAL_RESERVES>14</INITIAL_RESERVES></ELK_PARAMETER><ELK_PARAMETER><INITIAL_NUM_ELKS>100</INITIAL_NUM_ELKS><INITIAL_GUT>6</INITIAL_GUT><INITIAL_RESERVES>15</INITIAL_RESERVES></ELK_PARAMETER><ELK_PARAMETER><INITIAL_NUM_ELKS>100</INITIAL_NUM_ELKS><INITIAL_GUT>6</INITIAL_GUT><INITIAL_RESERVES>16</INITIAL_RESERVES></ELK_PARAMETER><ELK_PARAMETER><INITIAL_NUM_ELKS>100</INITIAL_NUM_ELKS><INITIAL_GUT>6</INITIAL_GUT><INITIAL_RESERVES>17</INITIAL_RESERVES></ELK_PARAMETER><ELK_PARAMETER><INITIAL_NUM_ELKS>100</INITIAL_NUM_ELKS><INITIAL_GUT>6</INITIAL_GUT><INITIAL_RESERVES>18</INITIAL_RESERVES></ELK_PARAMETER><ELK_PARAMETER><INITIAL_NUM_ELKS>100</INITIAL_NUM_ELKS><INITIAL_GUT>6</INITIAL_GUT><INITIAL_RESERVES>19</INITIAL_RESERVES></ELK_PARAMETER><ELK_PARAMETER><INITIAL_NUM_ELKS>100</INITIAL_NUM_ELKS><INITIAL_GUT>6</INITIAL_GUT><INITIAL_RESERVES>20</INITIAL_RESERVES></ELK_PARAMETER><ELK_PARAMETER><INITIAL_NUM_ELKS>100</INITIAL_NUM_ELKS><INITIAL_GUT>6</INITIAL_GUT><INITIAL_RESERVES>21</INITIAL_RESERVES></ELK_PARAMETER><ELK_PARAMETER><INITIAL_NUM_ELKS>100</INITIAL_NUM_ELKS><INITIAL_GUT>6</INITIAL_GUT><INITIAL_RESERVES>22</INITIAL_RESERVES></ELK_PARAMETER><ELK_PARAMETER><INITIAL_NUM_ELKS>100</INITIAL_NUM_ELKS><INITIAL_GUT>6</INITIAL_GUT><INITIAL_RESERVES>23</INITIAL_RESERVES></ELK_PARAMETER><ELK_PARAMETER><INITIAL_NUM_ELKS>100</INITIAL_NUM_ELKS><INITIAL_GUT>6</INITIAL_GUT><INITIAL_RESERVES>24</INITIAL_RESERVES></ELK_PARAMETER><ELK_PARAMETER><INITIAL_NUM_ELKS>100</INITIAL_NUM_ELKS><INITIAL_GUT>6</INITIAL_GUT><INITIAL_RESERVES>25</INITIAL_RESERVES></ELK_PARAMETER><ELK_PARAMETER><INITIAL_NUM_ELKS>100</INITIAL_NUM_ELKS><INITIAL_GUT>6</INITIAL_GUT><INITIAL_RESERVES>26</INITIAL_RESERVES></ELK_PARAMETER><ELK_PARAMETER><INITIAL_NUM_ELKS>100</INITIAL_NUM_ELKS><INITIAL_GUT>6</INITIAL_GUT><INITIAL_RESERVES>27</INITIAL_RESERVES></ELK_PARAMETER><ELK_PARAMETER><INITIAL_NUM_ELKS>100</INITIAL_NUM_ELKS><INITIAL_GUT>6</INITIAL_GUT><INITIAL_RESERVES>28</INITIAL_RESERVES></ELK_PARAMETER><ELK_PARAMETER><INITIAL_NUM_ELKS>100</INITIAL_NUM_ELKS><INITIAL_GUT>6</INITIAL_GUT><INITIAL_RESERVES>29</INITIAL_RESERVES></ELK_PARAMETER><ELK_PARAMETER><INITIAL_NUM_ELKS>100</INITIAL_NUM_ELKS><INITIAL_GUT>6</INITIAL_GUT><INITIAL_RESERVES>30</INITIAL_RESERVES></ELK_PARAMETER><ELK_PARAMETER><INITIAL_NUM_ELKS>100</INITIAL_NUM_ELKS><INITIAL_GUT>6</INITIAL_GUT><INITIAL_RESERVES>31</INITIAL_RESERVES></ELK_PARAMETER><ELK_PARAMETER><INITIAL_NUM_ELKS>100</INITIAL_NUM_ELKS><INITIAL_GUT>6</INITIAL_GUT><INITIAL_RESERVES>32</INITIAL_RESERVES></ELK_PARAMETER><ELK_PARAMETER><INITIAL_NUM_ELKS>100</INITIAL_NUM_ELKS><INITIAL_GUT>6</INITIAL_GUT><INITIAL_RESERVES>33</INITIAL_RESERVES></ELK_PARAMETER><ELK_PARAMETER><INITIAL_NUM_ELKS>100</INITIAL_NUM_ELKS><INITIAL_GUT>6</INITIAL_GUT><INITIAL_RESERVES>34</INITIAL_RESERVES></ELK_PARAMETER><ELK_PARAMETER><INITIAL_NUM_ELKS>100</INITIAL_NUM_ELKS><INITIAL_GUT>6</INITIAL_GUT><INITIAL_RESERVES>35</INITIAL_RESERVES></ELK_PARAMETER><ELK_PARAMETER><INITIAL_NUM_ELKS>100</INITIAL_NUM_ELKS><INITIAL_GUT>6</INITIAL_GUT><INITIAL_RESERVES>36</INITIAL_RESERVES></ELK_PARAMETER><ELK_PARAMETER><INITIAL_NUM_ELKS>100</INITIAL_NUM_ELKS><INITIAL_GUT>6</INITIAL_GUT><INITIAL_RESERVES>37</INITIAL_RESERVES></ELK_PARAMETER><ELK_PARAMETER><INITIAL_NUM_ELKS>100</INITIAL_NUM_ELKS><INITIAL_GUT>6</INITIAL_GUT><INITIAL_RESERVES>38</INITIAL_RESERVES></ELK_PARAMETER><ELK_PARAMETER><INITIAL_NUM_ELKS>100</INITIAL_NUM_ELKS><INITIAL_GUT>6</INITIAL_GUT><INITIAL_RESERVES>39</INITIAL_RESERVES></ELK_PARAMETER><ELK_PARAMETER><INITIAL_NUM_ELKS>100</INITIAL_NUM_ELKS><INITIAL_GUT>6</INITIAL_GUT><INITIAL_RESERVES>40</INITIAL_RESERVES></ELK_PARAMETER><ELK_PARAMETER><INITIAL_NUM_ELKS>100</INITIAL_NUM_ELKS><INITIAL_GUT>6</INITIAL_GUT><INITIAL_RESERVES>41</INITIAL_RESERVES></ELK_PARAMETER><ELK_PARAMETER><INITIAL_NUM_ELKS>100</INITIAL_NUM_ELKS><INITIAL_GUT>6</INITIAL_GUT><INITIAL_RESERVES>42</INITIAL_RESERVES></ELK_PARAMETER><ELK_PARAMETER><INITIAL_NUM_ELKS>100</INITIAL_NUM_ELKS><INITIAL_GUT>6</INITIAL_GUT><INITIAL_RESERVES>43</INITIAL_RESERVES></ELK_PARAMETER><ELK_PARAMETER><INITIAL_NUM_ELKS>100</INITIAL_NUM_ELKS><INITIAL_GUT>6</INITIAL_GUT><INITIAL_RESERVES>44</INITIAL_RESERVES></ELK_PARAMETER><ELK_PARAMETER><INITIAL_NUM_ELKS>100</INITIAL_NUM_ELKS><INITIAL_GUT>6</INITIAL_GUT><INITIAL_RESERVES>45</INITIAL_RESERVES></ELK_PARAMETER><ELK_PARAMETER><INITIAL_NUM_ELKS>100</INITIAL_NUM_ELKS><INITIAL_GUT>6</INITIAL_GUT><INITIAL_RESERVES>46</INITIAL_RESERVES></ELK_PARAMETER><ELK_PARAMETER><INITIAL_NUM_ELKS>100</INITIAL_NUM_ELKS><INITIAL_GUT>6</INITIAL_GUT><INITIAL_RESERVES>47</INITIAL_RESERVES></ELK_PARAMETER><ELK_PARAMETER><INITIAL_NUM_ELKS>100</INITIAL_NUM_ELKS><INITIAL_GUT>6</INITIAL_GUT><INITIAL_RESERVES>48</INITIAL_RESERVES></ELK_PARAMETER><ELK_PARAMETER><INITIAL_NUM_ELKS>100</INITIAL_NUM_ELKS><INITIAL_GUT>6</INITIAL_GUT><INITIAL_RESERVES>49</INITIAL_RESERVES></ELK_PARAMETER><ELK_PARAMETER><INITIAL_NUM_ELKS>100</INITIAL_NUM_ELKS><INITIAL_GUT>6</INITIAL_GUT><INITIAL_RESERVES>50</INITIAL_RESERVES></ELK_PARAMETER><ELK_PARAMETER><INITIAL_NUM_ELKS>100</INITIAL_NUM_ELKS><INITIAL_GUT>6</INITIAL_GUT><INITIAL_RESERVES>51</INITIAL_RESERVES></ELK_PARAMETER><ELK_PARAMETER><INITIAL_NUM_ELKS>100</INITIAL_NUM_ELKS><INITIAL_GUT>6</INITIAL_GUT><INITIAL_RESERVES>52</INITIAL_RESERVES></ELK_PARAMETER><ELK_PARAMETER><INITIAL_NUM_ELKS>100</INITIAL_NUM_ELKS><INITIAL_GUT>6</INITIAL_GUT><INITIAL_RESERVES>53</INITIAL_RESERVES></ELK_PARAMETER><ELK_PARAMETER><INITIAL_NUM_ELKS>100</INITIAL_NUM_ELKS><INITIAL_GUT>6</INITIAL_GUT><INITIAL_RESERVES>54</INITIAL_RESERVES></ELK_PARAMETER><ELK_PARAMETER><INITIAL_NUM_ELKS>100</INITIAL_NUM_ELKS><INITIAL_GUT>6</INITIAL_GUT><INITIAL_RESERVES>55</INITIAL_RESERVES></ELK_PARAMETER><ELK_PARAMETER><INITIAL_NUM_ELKS>100</INITIAL_NUM_ELKS><INITIAL_GUT>6</INITIAL_GUT><INITIAL_RESERVES>56</INITIAL_RESERVES></ELK_PARAMETER><ELK_PARAMETER><INITIAL_NUM_ELKS>100</INITIAL_NUM_ELKS><INITIAL_GUT>6</INITIAL_GUT><INITIAL_RESERVES>57</INITIAL_RESERVES></ELK_PARAMETER><ELK_PARAMETER><INITIAL_NUM_ELKS>100</INITIAL_NUM_ELKS><INITIAL_GUT>6</INITIAL_GUT><INITIAL_RESERVES>58</INITIAL_RESERVES></ELK_PARAMETER><ELK_PARAMETER><INITIAL_NUM_ELKS>100</INITIAL_NUM_ELKS><INITIAL_GUT>6</INITIAL_GUT><INITIAL_RESERVES>59</INITIAL_RESERVES></ELK_PARAMETER><ELK_PARAMETER><INITIAL_NUM_ELKS>100</INITIAL_NUM_ELKS><INITIAL_GUT>6</INITIAL_GUT><INITIAL_RESERVES>60</INITIAL_RESERVES></ELK_PARAMETER><ELK_PARAMETER><INITIAL_NUM_ELKS>100</INITIAL_NUM_ELKS><INITIAL_GUT>6</INITIAL_GUT><INITIAL_RESERVES>61</INITIAL_RESERVES></ELK_PARAMETER><ELK_PARAMETER><INITIAL_NUM_ELKS>100</INITIAL_NUM_ELKS><INITIAL_GUT>6</INITIAL_GUT><INITIAL_RESERVES>62</INITIAL_RESERVES></ELK_PARAMETER><ELK_PARAMETER><INITIAL_NUM_ELKS>100</INITIAL_NUM_ELKS><INITIAL_GUT>6</INITIAL_GUT><INITIAL_RESERVES>63</INITIAL_RESERVES></ELK_PARAMETER><ELK_PARAMETER><INITIAL_NUM_ELKS>100</INITIAL_NUM_ELKS><INITIAL_GUT>6</INITIAL_GUT><INITIAL_RESERVES>64</INITIAL_RESERVES></ELK_PARAMETER><ELK_PARAMETER><INITIAL_NUM_ELKS>100</INITIAL_NUM_ELKS><INITIAL_GUT>6</INITIAL_GUT><INITIAL_RESERVES>65</INITIAL_RESERVES></ELK_PARAMETER><ELK_PARAMETER><INITIAL_NUM_ELKS>100</INITIAL_NUM_ELKS><INITIAL_GUT>6</INITIAL_GUT><INITIAL_RESERVES>66</INITIAL_RESERVES></ELK_PARAMETER><ELK_PARAMETER><INITIAL_NUM_ELKS>100</INITIAL_NUM_ELKS><INITIAL_GUT>6</INITIAL_GUT><INITIAL_RESERVES>67</INITIAL_RESERVES></ELK_PARAMETER><ELK_PARAMETER><INITIAL_NUM_ELKS>100</INITIAL_NUM_ELKS><INITIAL_GUT>6</INITIAL_GUT><INITIAL_RESERVES>68</INITIAL_RESERVES></ELK_PARAMETER><ELK_PARAMETER><INITIAL_NUM_ELKS>100</INITIAL_NUM_ELKS><INITIAL_GUT>6</INITIAL_GUT><INITIAL_RESERVES>69</INITIAL_RESERVES></ELK_PARAMETER><ELK_PARAMETER><INITIAL_NUM_ELKS>100</INITIAL_NUM_ELKS><INITIAL_GUT>6</INITIAL_GUT><INITIAL_RESERVES>70</INITIAL_RESERVES></ELK_PARAMETER><ELK_PARAMETER><INITIAL_NUM_ELKS>100</INITIAL_NUM_ELKS><INITIAL_GUT>6</INITIAL_GUT><INITIAL_RESERVES>71</INITIAL_RESERVES></ELK_PARAMETER><ELK_PARAMETER><INITIAL_NUM_ELKS>100</INITIAL_NUM_ELKS><INITIAL_GUT>6</INITIAL_GUT><INITIAL_RESERVES>72</INITIAL_RESERVES></ELK_PARAMETER><ELK_PARAMETER><INITIAL_NUM_ELKS>100</INITIAL_NUM_ELKS><INITIAL_GUT>6</INITIAL_GUT><INITIAL_RESERVES>73</INITIAL_RESERVES></ELK_PARAMETER><ELK_PARAMETER><INITIAL_NUM_ELKS>100</INITIAL_NUM_ELKS><INITIAL_GUT>6</INITIAL_GUT><INITIAL_RESERVES>74</INITIAL_RESERVES></ELK_PARAMETER><ELK_PARAMETER><INITIAL_NUM_ELKS>100</INITIAL_NUM_ELKS><INITIAL_GUT>6</INITIAL_GUT><INITIAL_RESERVES>75</INITIAL_RESERVES></ELK_PARAMETER><ELK_PARAMETER><INITIAL_NUM_ELKS>100</INITIAL_NUM_ELKS><INITIAL_GUT>6</INITIAL_GUT><INITIAL_RESERVES>76</INITIAL_RESERVES></ELK_PARAMETER><ELK_PARAMETER><INITIAL_NUM_ELKS>100</INITIAL_NUM_ELKS><INITIAL_GUT>6</INITIAL_GUT><INITIAL_RESERVES>77</INITIAL_RESERVES></ELK_PARAMETER><ELK_PARAMETER><INITIAL_NUM_ELKS>100</INITIAL_NUM_ELKS><INITIAL_GUT>6</INITIAL_GUT><INITIAL_RESERVES>78</INITIAL_RESERVES></ELK_PARAMETER><ELK_PARAMETER><INITIAL_NUM_ELKS>100</INITIAL_NUM_ELKS><INITIAL_GUT>6</INITIAL_GUT><INITIAL_RESERVES>79</INITIAL_RESERVES></ELK_PARAMETER><ELK_PARAMETER><INITIAL_NUM_ELKS>100</INITIAL_NUM_ELKS><INITIAL_GUT>6</INITIAL_GUT><INITIAL_RESERVES>80</INITIAL_RESERVES></ELK_PARAMETER><ELK_PARAMETER><INITIAL_NUM_ELKS>100</INITIAL_NUM_ELKS><INITIAL_GUT>6</INITIAL_GUT><INITIAL_RESERVES>81</INITIAL_RESERVES></ELK_PARAMETER><ELK_PARAMETER><INITIAL_NUM_ELKS>100</INITIAL_NUM_ELKS><INITIAL_GUT>6</INITIAL_GUT><INITIAL_RESERVES>82</INITIAL_RESERVES></ELK_PARAMETER><ELK_PARAMETER><INITIAL_NUM_ELKS>100</INITIAL_NUM_ELKS><INITIAL_GUT>6</INITIAL_GUT><INITIAL_RESERVES>83</INITIAL_RESERVES></ELK_PARAMETER><ELK_PARAMETER><INITIAL_NUM_ELKS>100</INITIAL_NUM_ELKS><INITIAL_GUT>6</INITIAL_GUT><INITIAL_RESERVES>84</INITIAL_RESERVES></ELK_PARAMETER><ELK_PARAMETER><INITIAL_NUM_ELKS>100</INITIAL_NUM_ELKS><INITIAL_GUT>6</INITIAL_GUT><INITIAL_RESERVES>85</INITIAL_RESERVES></ELK_PARAMETER><ELK_PARAMETER><INITIAL_NUM_ELKS>100</INITIAL_NUM_ELKS><INITIAL_GUT>6</INITIAL_GUT><INITIAL_RESERVES>86</INITIAL_RESERVES></ELK_PARAMETER><ELK_PARAMETER><INITIAL_NUM_ELKS>100</INITIAL_NUM_ELKS><INITIAL_GUT>6</INITIAL_GUT><INITIAL_RESERVES>87</INITIAL_RESERVES></ELK_PARAMETER><ELK_PARAMETER><INITIAL_NUM_ELKS>100</INITIAL_NUM_ELKS><INITIAL_GUT>6</INITIAL_GUT><INITIAL_RESERVES>88</INITIAL_RESERVES></ELK_PARAMETER><ELK_PARAMETER><INITIAL_NUM_ELKS>100</INITIAL_NUM_ELKS><INITIAL_GUT>6</INITIAL_GUT><INITIAL_RESERVES>89</INITIAL_RESERVES></ELK_PARAMETER><ELK_PARAMETER><INITIAL_NUM_ELKS>100</INITIAL_NUM_ELKS><INITIAL_GUT>6</INITIAL_GUT><INITIAL_RESERVES>90</INITIAL_RESERVES></ELK_PARAMETER><ELK_PARAMETER><INITIAL_NUM_ELKS>100</INITIAL_NUM_ELKS><INITIAL_GUT>6</INITIAL_GUT><INITIAL_RESERVES>91</INITIAL_RESERVES></ELK_PARAMETER><ELK_PARAMETER><INITIAL_NUM_ELKS>100</INITIAL_NUM_ELKS><INITIAL_GUT>6</INITIAL_GUT><INITIAL_RESERVES>92</INITIAL_RESERVES></ELK_PARAMETER><ELK_PARAMETER><INITIAL_NUM_ELKS>100</INITIAL_NUM_ELKS><INITIAL_GUT>6</INITIAL_GUT><INITIAL_RESERVES>93</INITIAL_RESERVES></ELK_PARAMETER><ELK_PARAMETER><INITIAL_NUM_ELKS>100</INITIAL_NUM_ELKS><INITIAL_GUT>6</INITIAL_GUT><INITIAL_RESERVES>94</INITIAL_RESERVES></ELK_PARAMETER><ELK_PARAMETER><INITIAL_NUM_ELKS>100</INITIAL_NUM_ELKS><INITIAL_GUT>6</INITIAL_GUT><INITIAL_RESERVES>95</INITIAL_RESERVES></ELK_PARAMETER><ELK_PARAMETER><INITIAL_NUM_ELKS>100</INITIAL_NUM_ELKS><INITIAL_GUT>6</INITIAL_GUT><INITIAL_RESERVES>96</INITIAL_RESERVES></ELK_PARAMETER><ELK_PARAMETER><INITIAL_NUM_ELKS>100</INITIAL_NUM_ELKS><INITIAL_GUT>6</INITIAL_GUT><INITIAL_RESERVES>97</INITIAL_RESERVES></ELK_PARAMETER><ELK_PARAMETER><INITIAL_NUM_ELKS>100</INITIAL_NUM_ELKS><INITIAL_GUT>6</INITIAL_GUT><INITIAL_RESERVES>98</INITIAL_RESERVES></ELK_PARAMETER><ELK_PARAMETER><INITIAL_NUM_ELKS>100</INITIAL_NUM_ELKS><INITIAL_GUT>6</INITIAL_GUT><INITIAL_RESERVES>99</INITIAL_RESERVES></ELK_PARAMETER><ELK_PARAMETER><INITIAL_NUM_ELKS>100</INITIAL_NUM_ELKS><INITIAL_GUT>6</INITIAL_GUT><INITIAL_RESERVES>100</INITIAL_RESERVES></ELK_PARAMETER><ELK_PARAMETER><INITIAL_NUM_ELKS>100</INITIAL_NUM_ELKS><INITIAL_GUT>7</INITIAL_GUT><INITIAL_RESERVES>1</INITIAL_RESERVES></ELK_PARAMETER><ELK_PARAMETER><INITIAL_NUM_ELKS>100</INITIAL_NUM_ELKS><INITIAL_GUT>7</INITIAL_GUT><INITIAL_RESERVES>2</INITIAL_RESERVES></ELK_PARAMETER><ELK_PARAMETER><INITIAL_NUM_ELKS>100</INITIAL_NUM_ELKS><INITIAL_GUT>7</INITIAL_GUT><INITIAL_RESERVES>3</INITIAL_RESERVES></ELK_PARAMETER><ELK_PARAMETER><INITIAL_NUM_ELKS>100</INITIAL_NUM_ELKS><INITIAL_GUT>7</INITIAL_GUT><INITIAL_RESERVES>4</INITIAL_RESERVES></ELK_PARAMETER><ELK_PARAMETER><INITIAL_NUM_ELKS>100</INITIAL_NUM_ELKS><INITIAL_GUT>7</INITIAL_GUT><INITIAL_RESERVES>5</INITIAL_RESERVES></ELK_PARAMETER><ELK_PARAMETER><INITIAL_NUM_ELKS>100</INITIAL_NUM_ELKS><INITIAL_GUT>7</INITIAL_GUT><INITIAL_RESERVES>6</INITIAL_RESERVES></ELK_PARAMETER><ELK_PARAMETER><INITIAL_NUM_ELKS>100</INITIAL_NUM_ELKS><INITIAL_GUT>7</INITIAL_GUT><INITIAL_RESERVES>7</INITIAL_RESERVES></ELK_PARAMETER><ELK_PARAMETER><INITIAL_NUM_ELKS>100</INITIAL_NUM_ELKS><INITIAL_GUT>7</INITIAL_GUT><INITIAL_RESERVES>8</INITIAL_RESERVES></ELK_PARAMETER><ELK_PARAMETER><INITIAL_NUM_ELKS>100</INITIAL_NUM_ELKS><INITIAL_GUT>7</INITIAL_GUT><INITIAL_RESERVES>9</INITIAL_RESERVES></ELK_PARAMETER><ELK_PARAMETER><INITIAL_NUM_ELKS>100</INITIAL_NUM_ELKS><INITIAL_GUT>7</INITIAL_GUT><INITIAL_RESERVES>10</INITIAL_RESERVES></ELK_PARAMETER><ELK_PARAMETER><INITIAL_NUM_ELKS>100</INITIAL_NUM_ELKS><INITIAL_GUT>7</INITIAL_GUT><INITIAL_RESERVES>11</INITIAL_RESERVES></ELK_PARAMETER><ELK_PARAMETER><INITIAL_NUM_ELKS>100</INITIAL_NUM_ELKS><INITIAL_GUT>7</INITIAL_GUT><INITIAL_RESERVES>12</INITIAL_RESERVES></ELK_PARAMETER><ELK_PARAMETER><INITIAL_NUM_ELKS>100</INITIAL_NUM_ELKS><INITIAL_GUT>7</INITIAL_GUT><INITIAL_RESERVES>13</INITIAL_RESERVES></ELK_PARAMETER><ELK_PARAMETER><INITIAL_NUM_ELKS>100</INITIAL_NUM_ELKS><INITIAL_GUT>7</INITIAL_GUT><INITIAL_RESERVES>14</INITIAL_RESERVES></ELK_PARAMETER><ELK_PARAMETER><INITIAL_NUM_ELKS>100</INITIAL_NUM_ELKS><INITIAL_GUT>7</INITIAL_GUT><INITIAL_RESERVES>15</INITIAL_RESERVES></ELK_PARAMETER><ELK_PARAMETER><INITIAL_NUM_ELKS>100</INITIAL_NUM_ELKS><INITIAL_GUT>7</INITIAL_GUT><INITIAL_RESERVES>16</INITIAL_RESERVES></ELK_PARAMETER><ELK_PARAMETER><INITIAL_NUM_ELKS>100</INITIAL_NUM_ELKS><INITIAL_GUT>7</INITIAL_GUT><INITIAL_RESERVES>17</INITIAL_RESERVES></ELK_PARAMETER><ELK_PARAMETER><INITIAL_NUM_ELKS>100</INITIAL_NUM_ELKS><INITIAL_GUT>7</INITIAL_GUT><INITIAL_RESERVES>18</INITIAL_RESERVES></ELK_PARAMETER><ELK_PARAMETER><INITIAL_NUM_ELKS>100</INITIAL_NUM_ELKS><INITIAL_GUT>7</INITIAL_GUT><INITIAL_RESERVES>19</INITIAL_RESERVES></ELK_PARAMETER><ELK_PARAMETER><INITIAL_NUM_ELKS>100</INITIAL_NUM_ELKS><INITIAL_GUT>7</INITIAL_GUT><INITIAL_RESERVES>20</INITIAL_RESERVES></ELK_PARAMETER><ELK_PARAMETER><INITIAL_NUM_ELKS>100</INITIAL_NUM_ELKS><INITIAL_GUT>7</INITIAL_GUT><INITIAL_RESERVES>21</INITIAL_RESERVES></ELK_PARAMETER><ELK_PARAMETER><INITIAL_NUM_ELKS>100</INITIAL_NUM_ELKS><INITIAL_GUT>7</INITIAL_GUT><INITIAL_RESERVES>22</INITIAL_RESERVES></ELK_PARAMETER><ELK_PARAMETER><INITIAL_NUM_ELKS>100</INITIAL_NUM_ELKS><INITIAL_GUT>7</INITIAL_GUT><INITIAL_RESERVES>23</INITIAL_RESERVES></ELK_PARAMETER><ELK_PARAMETER><INITIAL_NUM_ELKS>100</INITIAL_NUM_ELKS><INITIAL_GUT>7</INITIAL_GUT><INITIAL_RESERVES>24</INITIAL_RESERVES></ELK_PARAMETER><ELK_PARAMETER><INITIAL_NUM_ELKS>100</INITIAL_NUM_ELKS><INITIAL_GUT>7</INITIAL_GUT><INITIAL_RESERVES>25</INITIAL_RESERVES></ELK_PARAMETER><ELK_PARAMETER><INITIAL_NUM_ELKS>100</INITIAL_NUM_ELKS><INITIAL_GUT>7</INITIAL_GUT><INITIAL_RESERVES>26</INITIAL_RESERVES></ELK_PARAMETER><ELK_PARAMETER><INITIAL_NUM_ELKS>100</INITIAL_NUM_ELKS><INITIAL_GUT>7</INITIAL_GUT><INITIAL_RESERVES>27</INITIAL_RESERVES></ELK_PARAMETER><ELK_PARAMETER><INITIAL_NUM_ELKS>100</INITIAL_NUM_ELKS><INITIAL_GUT>7</INITIAL_GUT><INITIAL_RESERVES>28</INITIAL_RESERVES></ELK_PARAMETER><ELK_PARAMETER><INITIAL_NUM_ELKS>100</INITIAL_NUM_ELKS><INITIAL_GUT>7</INITIAL_GUT><INITIAL_RESERVES>29</INITIAL_RESERVES></ELK_PARAMETER><ELK_PARAMETER><INITIAL_NUM_ELKS>100</INITIAL_NUM_ELKS><INITIAL_GUT>7</INITIAL_GUT><INITIAL_RESERVES>30</INITIAL_RESERVES></ELK_PARAMETER><ELK_PARAMETER><INITIAL_NUM_ELKS>100</INITIAL_NUM_ELKS><INITIAL_GUT>7</INITIAL_GUT><INITIAL_RESERVES>31</INITIAL_RESERVES></ELK_PARAMETER><ELK_PARAMETER><INITIAL_NUM_ELKS>100</INITIAL_NUM_ELKS><INITIAL_GUT>7</INITIAL_GUT><INITIAL_RESERVES>32</INITIAL_RESERVES></ELK_PARAMETER><ELK_PARAMETER><INITIAL_NUM_ELKS>100</INITIAL_NUM_ELKS><INITIAL_GUT>7</INITIAL_GUT><INITIAL_RESERVES>33</INITIAL_RESERVES></ELK_PARAMETER><ELK_PARAMETER><INITIAL_NUM_ELKS>100</INITIAL_NUM_ELKS><INITIAL_GUT>7</INITIAL_GUT><INITIAL_RESERVES>34</INITIAL_RESERVES></ELK_PARAMETER><ELK_PARAMETER><INITIAL_NUM_ELKS>100</INITIAL_NUM_ELKS><INITIAL_GUT>7</INITIAL_GUT><INITIAL_RESERVES>35</INITIAL_RESERVES></ELK_PARAMETER><ELK_PARAMETER><INITIAL_NUM_ELKS>100</INITIAL_NUM_ELKS><INITIAL_GUT>7</INITIAL_GUT><INITIAL_RESERVES>36</INITIAL_RESERVES></ELK_PARAMETER><ELK_PARAMETER><INITIAL_NUM_ELKS>100</INITIAL_NUM_ELKS><INITIAL_GUT>7</INITIAL_GUT><INITIAL_RESERVES>37</INITIAL_RESERVES></ELK_PARAMETER><ELK_PARAMETER><INITIAL_NUM_ELKS>100</INITIAL_NUM_ELKS><INITIAL_GUT>7</INITIAL_GUT><INITIAL_RESERVES>38</INITIAL_RESERVES></ELK_PARAMETER><ELK_PARAMETER><INITIAL_NUM_ELKS>100</INITIAL_NUM_ELKS><INITIAL_GUT>7</INITIAL_GUT><INITIAL_RESERVES>39</INITIAL_RESERVES></ELK_PARAMETER><ELK_PARAMETER><INITIAL_NUM_ELKS>100</INITIAL_NUM_ELKS><INITIAL_GUT>7</INITIAL_GUT><INITIAL_RESERVES>40</INITIAL_RESERVES></ELK_PARAMETER><ELK_PARAMETER><INITIAL_NUM_ELKS>100</INITIAL_NUM_ELKS><INITIAL_GUT>7</INITIAL_GUT><INITIAL_RESERVES>41</INITIAL_RESERVES></ELK_PARAMETER><ELK_PARAMETER><INITIAL_NUM_ELKS>100</INITIAL_NUM_ELKS><INITIAL_GUT>7</INITIAL_GUT><INITIAL_RESERVES>42</INITIAL_RESERVES></ELK_PARAMETER><ELK_PARAMETER><INITIAL_NUM_ELKS>100</INITIAL_NUM_ELKS><INITIAL_GUT>7</INITIAL_GUT><INITIAL_RESERVES>43</INITIAL_RESERVES></ELK_PARAMETER><ELK_PARAMETER><INITIAL_NUM_ELKS>100</INITIAL_NUM_ELKS><INITIAL_GUT>7</INITIAL_GUT><INITIAL_RESERVES>44</INITIAL_RESERVES></ELK_PARAMETER><ELK_PARAMETER><INITIAL_NUM_ELKS>100</INITIAL_NUM_ELKS><INITIAL_GUT>7</INITIAL_GUT><INITIAL_RESERVES>45</INITIAL_RESERVES></ELK_PARAMETER><ELK_PARAMETER><INITIAL_NUM_ELKS>100</INITIAL_NUM_ELKS><INITIAL_GUT>7</INITIAL_GUT><INITIAL_RESERVES>46</INITIAL_RESERVES></ELK_PARAMETER><ELK_PARAMETER><INITIAL_NUM_ELKS>100</INITIAL_NUM_ELKS><INITIAL_GUT>7</INITIAL_GUT><INITIAL_RESERVES>47</INITIAL_RESERVES></ELK_PARAMETER><ELK_PARAMETER><INITIAL_NUM_ELKS>100</INITIAL_NUM_ELKS><INITIAL_GUT>7</INITIAL_GUT><INITIAL_RESERVES>48</INITIAL_RESERVES></ELK_PARAMETER><ELK_PARAMETER><INITIAL_NUM_ELKS>100</INITIAL_NUM_ELKS><INITIAL_GUT>7</INITIAL_GUT><INITIAL_RESERVES>49</INITIAL_RESERVES></ELK_PARAMETER><ELK_PARAMETER><INITIAL_NUM_ELKS>100</INITIAL_NUM_ELKS><INITIAL_GUT>7</INITIAL_GUT><INITIAL_RESERVES>50</INITIAL_RESERVES></ELK_PARAMETER><ELK_PARAMETER><INITIAL_NUM_ELKS>100</INITIAL_NUM_ELKS><INITIAL_GUT>7</INITIAL_GUT><INITIAL_RESERVES>51</INITIAL_RESERVES></ELK_PARAMETER><ELK_PARAMETER><INITIAL_NUM_ELKS>100</INITIAL_NUM_ELKS><INITIAL_GUT>7</INITIAL_GUT><INITIAL_RESERVES>52</INITIAL_RESERVES></ELK_PARAMETER><ELK_PARAMETER><INITIAL_NUM_ELKS>100</INITIAL_NUM_ELKS><INITIAL_GUT>7</INITIAL_GUT><INITIAL_RESERVES>53</INITIAL_RESERVES></ELK_PARAMETER><ELK_PARAMETER><INITIAL_NUM_ELKS>100</INITIAL_NUM_ELKS><INITIAL_GUT>7</INITIAL_GUT><INITIAL_RESERVES>54</INITIAL_RESERVES></ELK_PARAMETER><ELK_PARAMETER><INITIAL_NUM_ELKS>100</INITIAL_NUM_ELKS><INITIAL_GUT>7</INITIAL_GUT><INITIAL_RESERVES>55</INITIAL_RESERVES></ELK_PARAMETER><ELK_PARAMETER><INITIAL_NUM_ELKS>100</INITIAL_NUM_ELKS><INITIAL_GUT>7</INITIAL_GUT><INITIAL_RESERVES>56</INITIAL_RESERVES></ELK_PARAMETER><ELK_PARAMETER><INITIAL_NUM_ELKS>100</INITIAL_NUM_ELKS><INITIAL_GUT>7</INITIAL_GUT><INITIAL_RESERVES>57</INITIAL_RESERVES></ELK_PARAMETER><ELK_PARAMETER><INITIAL_NUM_ELKS>100</INITIAL_NUM_ELKS><INITIAL_GUT>7</INITIAL_GUT><INITIAL_RESERVES>58</INITIAL_RESERVES></ELK_PARAMETER><ELK_PARAMETER><INITIAL_NUM_ELKS>100</INITIAL_NUM_ELKS><INITIAL_GUT>7</INITIAL_GUT><INITIAL_RESERVES>59</INITIAL_RESERVES></ELK_PARAMETER><ELK_PARAMETER><INITIAL_NUM_ELKS>100</INITIAL_NUM_ELKS><INITIAL_GUT>7</INITIAL_GUT><INITIAL_RESERVES>60</INITIAL_RESERVES></ELK_PARAMETER><ELK_PARAMETER><INITIAL_NUM_ELKS>100</INITIAL_NUM_ELKS><INITIAL_GUT>7</INITIAL_GUT><INITIAL_RESERVES>61</INITIAL_RESERVES></ELK_PARAMETER><ELK_PARAMETER><INITIAL_NUM_ELKS>100</INITIAL_NUM_ELKS><INITIAL_GUT>7</INITIAL_GUT><INITIAL_RESERVES>62</INITIAL_RESERVES></ELK_PARAMETER><ELK_PARAMETER><INITIAL_NUM_ELKS>100</INITIAL_NUM_ELKS><INITIAL_GUT>7</INITIAL_GUT><INITIAL_RESERVES>63</INITIAL_RESERVES></ELK_PARAMETER><ELK_PARAMETER><INITIAL_NUM_ELKS>100</INITIAL_NUM_ELKS><INITIAL_GUT>7</INITIAL_GUT><INITIAL_RESERVES>64</INITIAL_RESERVES></ELK_PARAMETER><ELK_PARAMETER><INITIAL_NUM_ELKS>100</INITIAL_NUM_ELKS><INITIAL_GUT>7</INITIAL_GUT><INITIAL_RESERVES>65</INITIAL_RESERVES></ELK_PARAMETER><ELK_PARAMETER><INITIAL_NUM_ELKS>100</INITIAL_NUM_ELKS><INITIAL_GUT>7</INITIAL_GUT><INITIAL_RESERVES>66</INITIAL_RESERVES></ELK_PARAMETER><ELK_PARAMETER><INITIAL_NUM_ELKS>100</INITIAL_NUM_ELKS><INITIAL_GUT>7</INITIAL_GUT><INITIAL_RESERVES>67</INITIAL_RESERVES></ELK_PARAMETER><ELK_PARAMETER><INITIAL_NUM_ELKS>100</INITIAL_NUM_ELKS><INITIAL_GUT>7</INITIAL_GUT><INITIAL_RESERVES>68</INITIAL_RESERVES></ELK_PARAMETER><ELK_PARAMETER><INITIAL_NUM_ELKS>100</INITIAL_NUM_ELKS><INITIAL_GUT>7</INITIAL_GUT><INITIAL_RESERVES>69</INITIAL_RESERVES></ELK_PARAMETER><ELK_PARAMETER><INITIAL_NUM_ELKS>100</INITIAL_NUM_ELKS><INITIAL_GUT>7</INITIAL_GUT><INITIAL_RESERVES>70</INITIAL_RESERVES></ELK_PARAMETER><ELK_PARAMETER><INITIAL_NUM_ELKS>100</INITIAL_NUM_ELKS><INITIAL_GUT>7</INITIAL_GUT><INITIAL_RESERVES>71</INITIAL_RESERVES></ELK_PARAMETER><ELK_PARAMETER><INITIAL_NUM_ELKS>100</INITIAL_NUM_ELKS><INITIAL_GUT>7</INITIAL_GUT><INITIAL_RESERVES>72</INITIAL_RESERVES></ELK_PARAMETER><ELK_PARAMETER><INITIAL_NUM_ELKS>100</INITIAL_NUM_ELKS><INITIAL_GUT>7</INITIAL_GUT><INITIAL_RESERVES>73</INITIAL_RESERVES></ELK_PARAMETER><ELK_PARAMETER><INITIAL_NUM_ELKS>100</INITIAL_NUM_ELKS><INITIAL_GUT>7</INITIAL_GUT><INITIAL_RESERVES>74</INITIAL_RESERVES></ELK_PARAMETER><ELK_PARAMETER><INITIAL_NUM_ELKS>100</INITIAL_NUM_ELKS><INITIAL_GUT>7</INITIAL_GUT><INITIAL_RESERVES>75</INITIAL_RESERVES></ELK_PARAMETER><ELK_PARAMETER><INITIAL_NUM_ELKS>100</INITIAL_NUM_ELKS><INITIAL_GUT>7</INITIAL_GUT><INITIAL_RESERVES>76</INITIAL_RESERVES></ELK_PARAMETER><ELK_PARAMETER><INITIAL_NUM_ELKS>100</INITIAL_NUM_ELKS><INITIAL_GUT>7</INITIAL_GUT><INITIAL_RESERVES>77</INITIAL_RESERVES></ELK_PARAMETER><ELK_PARAMETER><INITIAL_NUM_ELKS>100</INITIAL_NUM_ELKS><INITIAL_GUT>7</INITIAL_GUT><INITIAL_RESERVES>78</INITIAL_RESERVES></ELK_PARAMETER><ELK_PARAMETER><INITIAL_NUM_ELKS>100</INITIAL_NUM_ELKS><INITIAL_GUT>7</INITIAL_GUT><INITIAL_RESERVES>79</INITIAL_RESERVES></ELK_PARAMETER><ELK_PARAMETER><INITIAL_NUM_ELKS>100</INITIAL_NUM_ELKS><INITIAL_GUT>7</INITIAL_GUT><INITIAL_RESERVES>80</INITIAL_RESERVES></ELK_PARAMETER><ELK_PARAMETER><INITIAL_NUM_ELKS>100</INITIAL_NUM_ELKS><INITIAL_GUT>7</INITIAL_GUT><INITIAL_RESERVES>81</INITIAL_RESERVES></ELK_PARAMETER><ELK_PARAMETER><INITIAL_NUM_ELKS>100</INITIAL_NUM_ELKS><INITIAL_GUT>7</INITIAL_GUT><INITIAL_RESERVES>82</INITIAL_RESERVES></ELK_PARAMETER><ELK_PARAMETER><INITIAL_NUM_ELKS>100</INITIAL_NUM_ELKS><INITIAL_GUT>7</INITIAL_GUT><INITIAL_RESERVES>83</INITIAL_RESERVES></ELK_PARAMETER><ELK_PARAMETER><INITIAL_NUM_ELKS>100</INITIAL_NUM_ELKS><INITIAL_GUT>7</INITIAL_GUT><INITIAL_RESERVES>84</INITIAL_RESERVES></ELK_PARAMETER><ELK_PARAMETER><INITIAL_NUM_ELKS>100</INITIAL_NUM_ELKS><INITIAL_GUT>7</INITIAL_GUT><INITIAL_RESERVES>85</INITIAL_RESERVES></ELK_PARAMETER><ELK_PARAMETER><INITIAL_NUM_ELKS>100</INITIAL_NUM_ELKS><INITIAL_GUT>7</INITIAL_GUT><INITIAL_RESERVES>86</INITIAL_RESERVES></ELK_PARAMETER><ELK_PARAMETER><INITIAL_NUM_ELKS>100</INITIAL_NUM_ELKS><INITIAL_GUT>7</INITIAL_GUT><INITIAL_RESERVES>87</INITIAL_RESERVES></ELK_PARAMETER><ELK_PARAMETER><INITIAL_NUM_ELKS>100</INITIAL_NUM_ELKS><INITIAL_GUT>7</INITIAL_GUT><INITIAL_RESERVES>88</INITIAL_RESERVES></ELK_PARAMETER><ELK_PARAMETER><INITIAL_NUM_ELKS>100</INITIAL_NUM_ELKS><INITIAL_GUT>7</INITIAL_GUT><INITIAL_RESERVES>89</INITIAL_RESERVES></ELK_PARAMETER><ELK_PARAMETER><INITIAL_NUM_ELKS>100</INITIAL_NUM_ELKS><INITIAL_GUT>7</INITIAL_GUT><INITIAL_RESERVES>90</INITIAL_RESERVES></ELK_PARAMETER><ELK_PARAMETER><INITIAL_NUM_ELKS>100</INITIAL_NUM_ELKS><INITIAL_GUT>7</INITIAL_GUT><INITIAL_RESERVES>91</INITIAL_RESERVES></ELK_PARAMETER><ELK_PARAMETER><INITIAL_NUM_ELKS>100</INITIAL_NUM_ELKS><INITIAL_GUT>7</INITIAL_GUT><INITIAL_RESERVES>92</INITIAL_RESERVES></ELK_PARAMETER><ELK_PARAMETER><INITIAL_NUM_ELKS>100</INITIAL_NUM_ELKS><INITIAL_GUT>7</INITIAL_GUT><INITIAL_RESERVES>93</INITIAL_RESERVES></ELK_PARAMETER><ELK_PARAMETER><INITIAL_NUM_ELKS>100</INITIAL_NUM_ELKS><INITIAL_GUT>7</INITIAL_GUT><INITIAL_RESERVES>94</INITIAL_RESERVES></ELK_PARAMETER><ELK_PARAMETER><INITIAL_NUM_ELKS>100</INITIAL_NUM_ELKS><INITIAL_GUT>7</INITIAL_GUT><INITIAL_RESERVES>95</INITIAL_RESERVES></ELK_PARAMETER><ELK_PARAMETER><INITIAL_NUM_ELKS>100</INITIAL_NUM_ELKS><INITIAL_GUT>7</INITIAL_GUT><INITIAL_RESERVES>96</INITIAL_RESERVES></ELK_PARAMETER><ELK_PARAMETER><INITIAL_NUM_ELKS>100</INITIAL_NUM_ELKS><INITIAL_GUT>7</INITIAL_GUT><INITIAL_RESERVES>97</INITIAL_RESERVES></ELK_PARAMETER><ELK_PARAMETER><INITIAL_NUM_ELKS>100</INITIAL_NUM_ELKS><INITIAL_GUT>7</INITIAL_GUT><INITIAL_RESERVES>98</INITIAL_RESERVES></ELK_PARAMETER><ELK_PARAMETER><INITIAL_NUM_ELKS>100</INITIAL_NUM_ELKS><INITIAL_GUT>7</INITIAL_GUT><INITIAL_RESERVES>99</INITIAL_RESERVES></ELK_PARAMETER><ELK_PARAMETER><INITIAL_NUM_ELKS>100</INITIAL_NUM_ELKS><INITIAL_GUT>7</INITIAL_GUT><INITIAL_RESERVES>100</INITIAL_RESERVES></ELK_PARAMETER><ELK_PARAMETER><INITIAL_NUM_ELKS>100</INITIAL_NUM_ELKS><INITIAL_GUT>8</INITIAL_GUT><INITIAL_RESERVES>1</INITIAL_RESERVES></ELK_PARAMETER><ELK_PARAMETER><INITIAL_NUM_ELKS>100</INITIAL_NUM_ELKS><INITIAL_GUT>8</INITIAL_GUT><INITIAL_RESERVES>2</INITIAL_RESERVES></ELK_PARAMETER><ELK_PARAMETER><INITIAL_NUM_ELKS>100</INITIAL_NUM_ELKS><INITIAL_GUT>8</INITIAL_GUT><INITIAL_RESERVES>3</INITIAL_RESERVES></ELK_PARAMETER><ELK_PARAMETER><INITIAL_NUM_ELKS>100</INITIAL_NUM_ELKS><INITIAL_GUT>8</INITIAL_GUT><INITIAL_RESERVES>4</INITIAL_RESERVES></ELK_PARAMETER><ELK_PARAMETER><INITIAL_NUM_ELKS>100</INITIAL_NUM_ELKS><INITIAL_GUT>8</INITIAL_GUT><INITIAL_RESERVES>5</INITIAL_RESERVES></ELK_PARAMETER><ELK_PARAMETER><INITIAL_NUM_ELKS>100</INITIAL_NUM_ELKS><INITIAL_GUT>8</INITIAL_GUT><INITIAL_RESERVES>6</INITIAL_RESERVES></ELK_PARAMETER><ELK_PARAMETER><INITIAL_NUM_ELKS>100</INITIAL_NUM_ELKS><INITIAL_GUT>8</INITIAL_GUT><INITIAL_RESERVES>7</INITIAL_RESERVES></ELK_PARAMETER><ELK_PARAMETER><INITIAL_NUM_ELKS>100</INITIAL_NUM_ELKS><INITIAL_GUT>8</INITIAL_GUT><INITIAL_RESERVES>8</INITIAL_RESERVES></ELK_PARAMETER><ELK_PARAMETER><INITIAL_NUM_ELKS>100</INITIAL_NUM_ELKS><INITIAL_GUT>8</INITIAL_GUT><INITIAL_RESERVES>9</INITIAL_RESERVES></ELK_PARAMETER><ELK_PARAMETER><INITIAL_NUM_ELKS>100</INITIAL_NUM_ELKS><INITIAL_GUT>8</INITIAL_GUT><INITIAL_RESERVES>10</INITIAL_RESERVES></ELK_PARAMETER><ELK_PARAMETER><INITIAL_NUM_ELKS>100</INITIAL_NUM_ELKS><INITIAL_GUT>8</INITIAL_GUT><INITIAL_RESERVES>11</INITIAL_RESERVES></ELK_PARAMETER><ELK_PARAMETER><INITIAL_NUM_ELKS>100</INITIAL_NUM_ELKS><INITIAL_GUT>8</INITIAL_GUT><INITIAL_RESERVES>12</INITIAL_RESERVES></ELK_PARAMETER><ELK_PARAMETER><INITIAL_NUM_ELKS>100</INITIAL_NUM_ELKS><INITIAL_GUT>8</INITIAL_GUT><INITIAL_RESERVES>13</INITIAL_RESERVES></ELK_PARAMETER><ELK_PARAMETER><INITIAL_NUM_ELKS>100</INITIAL_NUM_ELKS><INITIAL_GUT>8</INITIAL_GUT><INITIAL_RESERVES>14</INITIAL_RESERVES></ELK_PARAMETER><ELK_PARAMETER><INITIAL_NUM_ELKS>100</INITIAL_NUM_ELKS><INITIAL_GUT>8</INITIAL_GUT><INITIAL_RESERVES>15</INITIAL_RESERVES></ELK_PARAMETER><ELK_PARAMETER><INITIAL_NUM_ELKS>100</INITIAL_NUM_ELKS><INITIAL_GUT>8</INITIAL_GUT><INITIAL_RESERVES>16</INITIAL_RESERVES></ELK_PARAMETER><ELK_PARAMETER><INITIAL_NUM_ELKS>100</INITIAL_NUM_ELKS><INITIAL_GUT>8</INITIAL_GUT><INITIAL_RESERVES>17</INITIAL_RESERVES></ELK_PARAMETER><ELK_PARAMETER><INITIAL_NUM_ELKS>100</INITIAL_NUM_ELKS><INITIAL_GUT>8</INITIAL_GUT><INITIAL_RESERVES>18</INITIAL_RESERVES></ELK_PARAMETER><ELK_PARAMETER><INITIAL_NUM_ELKS>100</INITIAL_NUM_ELKS><INITIAL_GUT>8</INITIAL_GUT><INITIAL_RESERVES>19</INITIAL_RESERVES></ELK_PARAMETER><ELK_PARAMETER><INITIAL_NUM_ELKS>100</INITIAL_NUM_ELKS><INITIAL_GUT>8</INITIAL_GUT><INITIAL_RESERVES>20</INITIAL_RESERVES></ELK_PARAMETER><ELK_PARAMETER><INITIAL_NUM_ELKS>100</INITIAL_NUM_ELKS><INITIAL_GUT>8</INITIAL_GUT><INITIAL_RESERVES>21</INITIAL_RESERVES></ELK_PARAMETER><ELK_PARAMETER><INITIAL_NUM_ELKS>100</INITIAL_NUM_ELKS><INITIAL_GUT>8</INITIAL_GUT><INITIAL_RESERVES>22</INITIAL_RESERVES></ELK_PARAMETER><ELK_PARAMETER><INITIAL_NUM_ELKS>100</INITIAL_NUM_ELKS><INITIAL_GUT>8</INITIAL_GUT><INITIAL_RESERVES>23</INITIAL_RESERVES></ELK_PARAMETER><ELK_PARAMETER><INITIAL_NUM_ELKS>100</INITIAL_NUM_ELKS><INITIAL_GUT>8</INITIAL_GUT><INITIAL_RESERVES>24</INITIAL_RESERVES></ELK_PARAMETER><ELK_PARAMETER><INITIAL_NUM_ELKS>100</INITIAL_NUM_ELKS><INITIAL_GUT>8</INITIAL_GUT><INITIAL_RESERVES>25</INITIAL_RESERVES></ELK_PARAMETER><ELK_PARAMETER><INITIAL_NUM_ELKS>100</INITIAL_NUM_ELKS><INITIAL_GUT>8</INITIAL_GUT><INITIAL_RESERVES>26</INITIAL_RESERVES></ELK_PARAMETER><ELK_PARAMETER><INITIAL_NUM_ELKS>100</INITIAL_NUM_ELKS><INITIAL_GUT>8</INITIAL_GUT><INITIAL_RESERVES>27</INITIAL_RESERVES></ELK_PARAMETER><ELK_PARAMETER><INITIAL_NUM_ELKS>100</INITIAL_NUM_ELKS><INITIAL_GUT>8</INITIAL_GUT><INITIAL_RESERVES>28</INITIAL_RESERVES></ELK_PARAMETER><ELK_PARAMETER><INITIAL_NUM_ELKS>100</INITIAL_NUM_ELKS><INITIAL_GUT>8</INITIAL_GUT><INITIAL_RESERVES>29</INITIAL_RESERVES></ELK_PARAMETER><ELK_PARAMETER><INITIAL_NUM_ELKS>100</INITIAL_NUM_ELKS><INITIAL_GUT>8</INITIAL_GUT><INITIAL_RESERVES>30</INITIAL_RESERVES></ELK_PARAMETER><ELK_PARAMETER><INITIAL_NUM_ELKS>100</INITIAL_NUM_ELKS><INITIAL_GUT>8</INITIAL_GUT><INITIAL_RESERVES>31</INITIAL_RESERVES></ELK_PARAMETER><ELK_PARAMETER><INITIAL_NUM_ELKS>100</INITIAL_NUM_ELKS><INITIAL_GUT>8</INITIAL_GUT><INITIAL_RESERVES>32</INITIAL_RESERVES></ELK_PARAMETER><ELK_PARAMETER><INITIAL_NUM_ELKS>100</INITIAL_NUM_ELKS><INITIAL_GUT>8</INITIAL_GUT><INITIAL_RESERVES>33</INITIAL_RESERVES></ELK_PARAMETER><ELK_PARAMETER><INITIAL_NUM_ELKS>100</INITIAL_NUM_ELKS><INITIAL_GUT>8</INITIAL_GUT><INITIAL_RESERVES>34</INITIAL_RESERVES></ELK_PARAMETER><ELK_PARAMETER><INITIAL_NUM_ELKS>100</INITIAL_NUM_ELKS><INITIAL_GUT>8</INITIAL_GUT><INITIAL_RESERVES>35</INITIAL_RESERVES></ELK_PARAMETER><ELK_PARAMETER><INITIAL_NUM_ELKS>100</INITIAL_NUM_ELKS><INITIAL_GUT>8</INITIAL_GUT><INITIAL_RESERVES>36</INITIAL_RESERVES></ELK_PARAMETER><ELK_PARAMETER><INITIAL_NUM_ELKS>100</INITIAL_NUM_ELKS><INITIAL_GUT>8</INITIAL_GUT><INITIAL_RESERVES>37</INITIAL_RESERVES></ELK_PARAMETER><ELK_PARAMETER><INITIAL_NUM_ELKS>100</INITIAL_NUM_ELKS><INITIAL_GUT>8</INITIAL_GUT><INITIAL_RESERVES>38</INITIAL_RESERVES></ELK_PARAMETER><ELK_PARAMETER><INITIAL_NUM_ELKS>100</INITIAL_NUM_ELKS><INITIAL_GUT>8</INITIAL_GUT><INITIAL_RESERVES>39</INITIAL_RESERVES></ELK_PARAMETER><ELK_PARAMETER><INITIAL_NUM_ELKS>100</INITIAL_NUM_ELKS><INITIAL_GUT>8</INITIAL_GUT><INITIAL_RESERVES>40</INITIAL_RESERVES></ELK_PARAMETER><ELK_PARAMETER><INITIAL_NUM_ELKS>100</INITIAL_NUM_ELKS><INITIAL_GUT>8</INITIAL_GUT><INITIAL_RESERVES>41</INITIAL_RESERVES></ELK_PARAMETER><ELK_PARAMETER><INITIAL_NUM_ELKS>100</INITIAL_NUM_ELKS><INITIAL_GUT>8</INITIAL_GUT><INITIAL_RESERVES>42</INITIAL_RESERVES></ELK_PARAMETER><ELK_PARAMETER><INITIAL_NUM_ELKS>100</INITIAL_NUM_ELKS><INITIAL_GUT>8</INITIAL_GUT><INITIAL_RESERVES>43</INITIAL_RESERVES></ELK_PARAMETER><ELK_PARAMETER><INITIAL_NUM_ELKS>100</INITIAL_NUM_ELKS><INITIAL_GUT>8</INITIAL_GUT><INITIAL_RESERVES>44</INITIAL_RESERVES></ELK_PARAMETER><ELK_PARAMETER><INITIAL_NUM_ELKS>100</INITIAL_NUM_ELKS><INITIAL_GUT>8</INITIAL_GUT><INITIAL_RESERVES>45</INITIAL_RESERVES></ELK_PARAMETER><ELK_PARAMETER><INITIAL_NUM_ELKS>100</INITIAL_NUM_ELKS><INITIAL_GUT>8</INITIAL_GUT><INITIAL_RESERVES>46</INITIAL_RESERVES></ELK_PARAMETER><ELK_PARAMETER><INITIAL_NUM_ELKS>100</INITIAL_NUM_ELKS><INITIAL_GUT>8</INITIAL_GUT><INITIAL_RESERVES>47</INITIAL_RESERVES></ELK_PARAMETER><ELK_PARAMETER><INITIAL_NUM_ELKS>100</INITIAL_NUM_ELKS><INITIAL_GUT>8</INITIAL_GUT><INITIAL_RESERVES>48</INITIAL_RESERVES></ELK_PARAMETER><ELK_PARAMETER><INITIAL_NUM_ELKS>100</INITIAL_NUM_ELKS><INITIAL_GUT>8</INITIAL_GUT><INITIAL_RESERVES>49</INITIAL_RESERVES></ELK_PARAMETER><ELK_PARAMETER><INITIAL_NUM_ELKS>100</INITIAL_NUM_ELKS><INITIAL_GUT>8</INITIAL_GUT><INITIAL_RESERVES>50</INITIAL_RESERVES></ELK_PARAMETER><ELK_PARAMETER><INITIAL_NUM_ELKS>100</INITIAL_NUM_ELKS><INITIAL_GUT>8</INITIAL_GUT><INITIAL_RESERVES>51</INITIAL_RESERVES></ELK_PARAMETER><ELK_PARAMETER><INITIAL_NUM_ELKS>100</INITIAL_NUM_ELKS><INITIAL_GUT>8</INITIAL_GUT><INITIAL_RESERVES>52</INITIAL_RESERVES></ELK_PARAMETER><ELK_PARAMETER><INITIAL_NUM_ELKS>100</INITIAL_NUM_ELKS><INITIAL_GUT>8</INITIAL_GUT><INITIAL_RESERVES>53</INITIAL_RESERVES></ELK_PARAMETER><ELK_PARAMETER><INITIAL_NUM_ELKS>100</INITIAL_NUM_ELKS><INITIAL_GUT>8</INITIAL_GUT><INITIAL_RESERVES>54</INITIAL_RESERVES></ELK_PARAMETER><ELK_PARAMETER><INITIAL_NUM_ELKS>100</INITIAL_NUM_ELKS><INITIAL_GUT>8</INITIAL_GUT><INITIAL_RESERVES>55</INITIAL_RESERVES></ELK_PARAMETER><ELK_PARAMETER><INITIAL_NUM_ELKS>100</INITIAL_NUM_ELKS><INITIAL_GUT>8</INITIAL_GUT><INITIAL_RESERVES>56</INITIAL_RESERVES></ELK_PARAMETER><ELK_PARAMETER><INITIAL_NUM_ELKS>100</INITIAL_NUM_ELKS><INITIAL_GUT>8</INITIAL_GUT><INITIAL_RESERVES>57</INITIAL_RESERVES></ELK_PARAMETER><ELK_PARAMETER><INITIAL_NUM_ELKS>100</INITIAL_NUM_ELKS><INITIAL_GUT>8</INITIAL_GUT><INITIAL_RESERVES>58</INITIAL_RESERVES></ELK_PARAMETER><ELK_PARAMETER><INITIAL_NUM_ELKS>100</INITIAL_NUM_ELKS><INITIAL_GUT>8</INITIAL_GUT><INITIAL_RESERVES>59</INITIAL_RESERVES></ELK_PARAMETER><ELK_PARAMETER><INITIAL_NUM_ELKS>100</INITIAL_NUM_ELKS><INITIAL_GUT>8</INITIAL_GUT><INITIAL_RESERVES>60</INITIAL_RESERVES></ELK_PARAMETER><ELK_PARAMETER><INITIAL_NUM_ELKS>100</INITIAL_NUM_ELKS><INITIAL_GUT>8</INITIAL_GUT><INITIAL_RESERVES>61</INITIAL_RESERVES></ELK_PARAMETER><ELK_PARAMETER><INITIAL_NUM_ELKS>100</INITIAL_NUM_ELKS><INITIAL_GUT>8</INITIAL_GUT><INITIAL_RESERVES>62</INITIAL_RESERVES></ELK_PARAMETER><ELK_PARAMETER><INITIAL_NUM_ELKS>100</INITIAL_NUM_ELKS><INITIAL_GUT>8</INITIAL_GUT><INITIAL_RESERVES>63</INITIAL_RESERVES></ELK_PARAMETER><ELK_PARAMETER><INITIAL_NUM_ELKS>100</INITIAL_NUM_ELKS><INITIAL_GUT>8</INITIAL_GUT><INITIAL_RESERVES>64</INITIAL_RESERVES></ELK_PARAMETER><ELK_PARAMETER><INITIAL_NUM_ELKS>100</INITIAL_NUM_ELKS><INITIAL_GUT>8</INITIAL_GUT><INITIAL_RESERVES>65</INITIAL_RESERVES></ELK_PARAMETER><ELK_PARAMETER><INITIAL_NUM_ELKS>100</INITIAL_NUM_ELKS><INITIAL_GUT>8</INITIAL_GUT><INITIAL_RESERVES>66</INITIAL_RESERVES></ELK_PARAMETER><ELK_PARAMETER><INITIAL_NUM_ELKS>100</INITIAL_NUM_ELKS><INITIAL_GUT>8</INITIAL_GUT><INITIAL_RESERVES>67</INITIAL_RESERVES></ELK_PARAMETER><ELK_PARAMETER><INITIAL_NUM_ELKS>100</INITIAL_NUM_ELKS><INITIAL_GUT>8</INITIAL_GUT><INITIAL_RESERVES>68</INITIAL_RESERVES></ELK_PARAMETER><ELK_PARAMETER><INITIAL_NUM_ELKS>100</INITIAL_NUM_ELKS><INITIAL_GUT>8</INITIAL_GUT><INITIAL_RESERVES>69</INITIAL_RESERVES></ELK_PARAMETER><ELK_PARAMETER><INITIAL_NUM_ELKS>100</INITIAL_NUM_ELKS><INITIAL_GUT>8</INITIAL_GUT><INITIAL_RESERVES>70</INITIAL_RESERVES></ELK_PARAMETER><ELK_PARAMETER><INITIAL_NUM_ELKS>100</INITIAL_NUM_ELKS><INITIAL_GUT>8</INITIAL_GUT><INITIAL_RESERVES>71</INITIAL_RESERVES></ELK_PARAMETER><ELK_PARAMETER><INITIAL_NUM_ELKS>100</INITIAL_NUM_ELKS><INITIAL_GUT>8</INITIAL_GUT><INITIAL_RESERVES>72</INITIAL_RESERVES></ELK_PARAMETER><ELK_PARAMETER><INITIAL_NUM_ELKS>100</INITIAL_NUM_ELKS><INITIAL_GUT>8</INITIAL_GUT><INITIAL_RESERVES>73</INITIAL_RESERVES></ELK_PARAMETER><ELK_PARAMETER><INITIAL_NUM_ELKS>100</INITIAL_NUM_ELKS><INITIAL_GUT>8</INITIAL_GUT><INITIAL_RESERVES>74</INITIAL_RESERVES></ELK_PARAMETER><ELK_PARAMETER><INITIAL_NUM_ELKS>100</INITIAL_NUM_ELKS><INITIAL_GUT>8</INITIAL_GUT><INITIAL_RESERVES>75</INITIAL_RESERVES></ELK_PARAMETER><ELK_PARAMETER><INITIAL_NUM_ELKS>100</INITIAL_NUM_ELKS><INITIAL_GUT>8</INITIAL_GUT><INITIAL_RESERVES>76</INITIAL_RESERVES></ELK_PARAMETER><ELK_PARAMETER><INITIAL_NUM_ELKS>100</INITIAL_NUM_ELKS><INITIAL_GUT>8</INITIAL_GUT><INITIAL_RESERVES>77</INITIAL_RESERVES></ELK_PARAMETER><ELK_PARAMETER><INITIAL_NUM_ELKS>100</INITIAL_NUM_ELKS><INITIAL_GUT>8</INITIAL_GUT><INITIAL_RESERVES>78</INITIAL_RESERVES></ELK_PARAMETER><ELK_PARAMETER><INITIAL_NUM_ELKS>100</INITIAL_NUM_ELKS><INITIAL_GUT>8</INITIAL_GUT><INITIAL_RESERVES>79</INITIAL_RESERVES></ELK_PARAMETER><ELK_PARAMETER><INITIAL_NUM_ELKS>100</INITIAL_NUM_ELKS><INITIAL_GUT>8</INITIAL_GUT><INITIAL_RESERVES>80</INITIAL_RESERVES></ELK_PARAMETER><ELK_PARAMETER><INITIAL_NUM_ELKS>100</INITIAL_NUM_ELKS><INITIAL_GUT>8</INITIAL_GUT><INITIAL_RESERVES>81</INITIAL_RESERVES></ELK_PARAMETER><ELK_PARAMETER><INITIAL_NUM_ELKS>100</INITIAL_NUM_ELKS><INITIAL_GUT>8</INITIAL_GUT><INITIAL_RESERVES>82</INITIAL_RESERVES></ELK_PARAMETER><ELK_PARAMETER><INITIAL_NUM_ELKS>100</INITIAL_NUM_ELKS><INITIAL_GUT>8</INITIAL_GUT><INITIAL_RESERVES>83</INITIAL_RESERVES></ELK_PARAMETER><ELK_PARAMETER><INITIAL_NUM_ELKS>100</INITIAL_NUM_ELKS><INITIAL_GUT>8</INITIAL_GUT><INITIAL_RESERVES>84</INITIAL_RESERVES></ELK_PARAMETER><ELK_PARAMETER><INITIAL_NUM_ELKS>100</INITIAL_NUM_ELKS><INITIAL_GUT>8</INITIAL_GUT><INITIAL_RESERVES>85</INITIAL_RESERVES></ELK_PARAMETER><ELK_PARAMETER><INITIAL_NUM_ELKS>100</INITIAL_NUM_ELKS><INITIAL_GUT>8</INITIAL_GUT><INITIAL_RESERVES>86</INITIAL_RESERVES></ELK_PARAMETER><ELK_PARAMETER><INITIAL_NUM_ELKS>100</INITIAL_NUM_ELKS><INITIAL_GUT>8</INITIAL_GUT><INITIAL_RESERVES>87</INITIAL_RESERVES></ELK_PARAMETER><ELK_PARAMETER><INITIAL_NUM_ELKS>100</INITIAL_NUM_ELKS><INITIAL_GUT>8</INITIAL_GUT><INITIAL_RESERVES>88</INITIAL_RESERVES></ELK_PARAMETER><ELK_PARAMETER><INITIAL_NUM_ELKS>100</INITIAL_NUM_ELKS><INITIAL_GUT>8</INITIAL_GUT><INITIAL_RESERVES>89</INITIAL_RESERVES></ELK_PARAMETER><ELK_PARAMETER><INITIAL_NUM_ELKS>100</INITIAL_NUM_ELKS><INITIAL_GUT>8</INITIAL_GUT><INITIAL_RESERVES>90</INITIAL_RESERVES></ELK_PARAMETER><ELK_PARAMETER><INITIAL_NUM_ELKS>100</INITIAL_NUM_ELKS><INITIAL_GUT>8</INITIAL_GUT><INITIAL_RESERVES>91</INITIAL_RESERVES></ELK_PARAMETER><ELK_PARAMETER><INITIAL_NUM_ELKS>100</INITIAL_NUM_ELKS><INITIAL_GUT>8</INITIAL_GUT><INITIAL_RESERVES>92</INITIAL_RESERVES></ELK_PARAMETER><ELK_PARAMETER><INITIAL_NUM_ELKS>100</INITIAL_NUM_ELKS><INITIAL_GUT>8</INITIAL_GUT><INITIAL_RESERVES>93</INITIAL_RESERVES></ELK_PARAMETER><ELK_PARAMETER><INITIAL_NUM_ELKS>100</INITIAL_NUM_ELKS><INITIAL_GUT>8</INITIAL_GUT><INITIAL_RESERVES>94</INITIAL_RESERVES></ELK_PARAMETER><ELK_PARAMETER><INITIAL_NUM_ELKS>100</INITIAL_NUM_ELKS><INITIAL_GUT>8</INITIAL_GUT><INITIAL_RESERVES>95</INITIAL_RESERVES></ELK_PARAMETER><ELK_PARAMETER><INITIAL_NUM_ELKS>100</INITIAL_NUM_ELKS><INITIAL_GUT>8</INITIAL_GUT><INITIAL_RESERVES>96</INITIAL_RESERVES></ELK_PARAMETER><ELK_PARAMETER><INITIAL_NUM_ELKS>100</INITIAL_NUM_ELKS><INITIAL_GUT>8</INITIAL_GUT><INITIAL_RESERVES>97</INITIAL_RESERVES></ELK_PARAMETER><ELK_PARAMETER><INITIAL_NUM_ELKS>100</INITIAL_NUM_ELKS><INITIAL_GUT>8</INITIAL_GUT><INITIAL_RESERVES>98</INITIAL_RESERVES></ELK_PARAMETER><ELK_PARAMETER><INITIAL_NUM_ELKS>100</INITIAL_NUM_ELKS><INITIAL_GUT>8</INITIAL_GUT><INITIAL_RESERVES>99</INITIAL_RESERVES></ELK_PARAMETER><ELK_PARAMETER><INITIAL_NUM_ELKS>100</INITIAL_NUM_ELKS><INITIAL_GUT>8</INITIAL_GUT><INITIAL_RESERVES>100</INITIAL_RESERVES></ELK_PARAMETER><ELK_PARAMETER><INITIAL_NUM_ELKS>100</INITIAL_NUM_ELKS><INITIAL_GUT>9</INITIAL_GUT><INITIAL_RESERVES>1</INITIAL_RESERVES></ELK_PARAMETER><ELK_PARAMETER><INITIAL_NUM_ELKS>100</INITIAL_NUM_ELKS><INITIAL_GUT>9</INITIAL_GUT><INITIAL_RESERVES>2</INITIAL_RESERVES></ELK_PARAMETER><ELK_PARAMETER><INITIAL_NUM_ELKS>100</INITIAL_NUM_ELKS><INITIAL_GUT>9</INITIAL_GUT><INITIAL_RESERVES>3</INITIAL_RESERVES></ELK_PARAMETER><ELK_PARAMETER><INITIAL_NUM_ELKS>100</INITIAL_NUM_ELKS><INITIAL_GUT>9</INITIAL_GUT><INITIAL_RESERVES>4</INITIAL_RESERVES></ELK_PARAMETER><ELK_PARAMETER><INITIAL_NUM_ELKS>100</INITIAL_NUM_ELKS><INITIAL_GUT>9</INITIAL_GUT><INITIAL_RESERVES>5</INITIAL_RESERVES></ELK_PARAMETER><ELK_PARAMETER><INITIAL_NUM_ELKS>100</INITIAL_NUM_ELKS><INITIAL_GUT>9</INITIAL_GUT><INITIAL_RESERVES>6</INITIAL_RESERVES></ELK_PARAMETER><ELK_PARAMETER><INITIAL_NUM_ELKS>100</INITIAL_NUM_ELKS><INITIAL_GUT>9</INITIAL_GUT><INITIAL_RESERVES>7</INITIAL_RESERVES></ELK_PARAMETER><ELK_PARAMETER><INITIAL_NUM_ELKS>100</INITIAL_NUM_ELKS><INITIAL_GUT>9</INITIAL_GUT><INITIAL_RESERVES>8</INITIAL_RESERVES></ELK_PARAMETER><ELK_PARAMETER><INITIAL_NUM_ELKS>100</INITIAL_NUM_ELKS><INITIAL_GUT>9</INITIAL_GUT><INITIAL_RESERVES>9</INITIAL_RESERVES></ELK_PARAMETER><ELK_PARAMETER><INITIAL_NUM_ELKS>100</INITIAL_NUM_ELKS><INITIAL_GUT>9</INITIAL_GUT><INITIAL_RESERVES>10</INITIAL_RESERVES></ELK_PARAMETER><ELK_PARAMETER><INITIAL_NUM_ELKS>100</INITIAL_NUM_ELKS><INITIAL_GUT>9</INITIAL_GUT><INITIAL_RESERVES>11</INITIAL_RESERVES></ELK_PARAMETER><ELK_PARAMETER><INITIAL_NUM_ELKS>100</INITIAL_NUM_ELKS><INITIAL_GUT>9</INITIAL_GUT><INITIAL_RESERVES>12</INITIAL_RESERVES></ELK_PARAMETER><ELK_PARAMETER><INITIAL_NUM_ELKS>100</INITIAL_NUM_ELKS><INITIAL_GUT>9</INITIAL_GUT><INITIAL_RESERVES>13</INITIAL_RESERVES></ELK_PARAMETER><ELK_PARAMETER><INITIAL_NUM_ELKS>100</INITIAL_NUM_ELKS><INITIAL_GUT>9</INITIAL_GUT><INITIAL_RESERVES>14</INITIAL_RESERVES></ELK_PARAMETER><ELK_PARAMETER><INITIAL_NUM_ELKS>100</INITIAL_NUM_ELKS><INITIAL_GUT>9</INITIAL_GUT><INITIAL_RESERVES>15</INITIAL_RESERVES></ELK_PARAMETER><ELK_PARAMETER><INITIAL_NUM_ELKS>100</INITIAL_NUM_ELKS><INITIAL_GUT>9</INITIAL_GUT><INITIAL_RESERVES>16</INITIAL_RESERVES></ELK_PARAMETER><ELK_PARAMETER><INITIAL_NUM_ELKS>100</INITIAL_NUM_ELKS><INITIAL_GUT>9</INITIAL_GUT><INITIAL_RESERVES>17</INITIAL_RESERVES></ELK_PARAMETER><ELK_PARAMETER><INITIAL_NUM_ELKS>100</INITIAL_NUM_ELKS><INITIAL_GUT>9</INITIAL_GUT><INITIAL_RESERVES>18</INITIAL_RESERVES></ELK_PARAMETER><ELK_PARAMETER><INITIAL_NUM_ELKS>100</INITIAL_NUM_ELKS><INITIAL_GUT>9</INITIAL_GUT><INITIAL_RESERVES>19</INITIAL_RESERVES></ELK_PARAMETER><ELK_PARAMETER><INITIAL_NUM_ELKS>100</INITIAL_NUM_ELKS><INITIAL_GUT>9</INITIAL_GUT><INITIAL_RESERVES>20</INITIAL_RESERVES></ELK_PARAMETER><ELK_PARAMETER><INITIAL_NUM_ELKS>100</INITIAL_NUM_ELKS><INITIAL_GUT>9</INITIAL_GUT><INITIAL_RESERVES>21</INITIAL_RESERVES></ELK_PARAMETER><ELK_PARAMETER><INITIAL_NUM_ELKS>100</INITIAL_NUM_ELKS><INITIAL_GUT>9</INITIAL_GUT><INITIAL_RESERVES>22</INITIAL_RESERVES></ELK_PARAMETER><ELK_PARAMETER><INITIAL_NUM_ELKS>100</INITIAL_NUM_ELKS><INITIAL_GUT>9</INITIAL_GUT><INITIAL_RESERVES>23</INITIAL_RESERVES></ELK_PARAMETER><ELK_PARAMETER><INITIAL_NUM_ELKS>100</INITIAL_NUM_ELKS><INITIAL_GUT>9</INITIAL_GUT><INITIAL_RESERVES>24</INITIAL_RESERVES></ELK_PARAMETER><ELK_PARAMETER><INITIAL_NUM_ELKS>100</INITIAL_NUM_ELKS><INITIAL_GUT>9</INITIAL_GUT><INITIAL_RESERVES>25</INITIAL_RESERVES></ELK_PARAMETER><ELK_PARAMETER><INITIAL_NUM_ELKS>100</INITIAL_NUM_ELKS><INITIAL_GUT>9</INITIAL_GUT><INITIAL_RESERVES>26</INITIAL_RESERVES></ELK_PARAMETER><ELK_PARAMETER><INITIAL_NUM_ELKS>100</INITIAL_NUM_ELKS><INITIAL_GUT>9</INITIAL_GUT><INITIAL_RESERVES>27</INITIAL_RESERVES></ELK_PARAMETER><ELK_PARAMETER><INITIAL_NUM_ELKS>100</INITIAL_NUM_ELKS><INITIAL_GUT>9</INITIAL_GUT><INITIAL_RESERVES>28</INITIAL_RESERVES></ELK_PARAMETER><ELK_PARAMETER><INITIAL_NUM_ELKS>100</INITIAL_NUM_ELKS><INITIAL_GUT>9</INITIAL_GUT><INITIAL_RESERVES>29</INITIAL_RESERVES></ELK_PARAMETER><ELK_PARAMETER><INITIAL_NUM_ELKS>100</INITIAL_NUM_ELKS><INITIAL_GUT>9</INITIAL_GUT><INITIAL_RESERVES>30</INITIAL_RESERVES></ELK_PARAMETER><ELK_PARAMETER><INITIAL_NUM_ELKS>100</INITIAL_NUM_ELKS><INITIAL_GUT>9</INITIAL_GUT><INITIAL_RESERVES>31</INITIAL_RESERVES></ELK_PARAMETER><ELK_PARAMETER><INITIAL_NUM_ELKS>100</INITIAL_NUM_ELKS><INITIAL_GUT>9</INITIAL_GUT><INITIAL_RESERVES>32</INITIAL_RESERVES></ELK_PARAMETER><ELK_PARAMETER><INITIAL_NUM_ELKS>100</INITIAL_NUM_ELKS><INITIAL_GUT>9</INITIAL_GUT><INITIAL_RESERVES>33</INITIAL_RESERVES></ELK_PARAMETER><ELK_PARAMETER><INITIAL_NUM_ELKS>100</INITIAL_NUM_ELKS><INITIAL_GUT>9</INITIAL_GUT><INITIAL_RESERVES>34</INITIAL_RESERVES></ELK_PARAMETER><ELK_PARAMETER><INITIAL_NUM_ELKS>100</INITIAL_NUM_ELKS><INITIAL_GUT>9</INITIAL_GUT><INITIAL_RESERVES>35</INITIAL_RESERVES></ELK_PARAMETER><ELK_PARAMETER><INITIAL_NUM_ELKS>100</INITIAL_NUM_ELKS><INITIAL_GUT>9</INITIAL_GUT><INITIAL_RESERVES>36</INITIAL_RESERVES></ELK_PARAMETER><ELK_PARAMETER><INITIAL_NUM_ELKS>100</INITIAL_NUM_ELKS><INITIAL_GUT>9</INITIAL_GUT><INITIAL_RESERVES>37</INITIAL_RESERVES></ELK_PARAMETER><ELK_PARAMETER><INITIAL_NUM_ELKS>100</INITIAL_NUM_ELKS><INITIAL_GUT>9</INITIAL_GUT><INITIAL_RESERVES>38</INITIAL_RESERVES></ELK_PARAMETER><ELK_PARAMETER><INITIAL_NUM_ELKS>100</INITIAL_NUM_ELKS><INITIAL_GUT>9</INITIAL_GUT><INITIAL_RESERVES>39</INITIAL_RESERVES></ELK_PARAMETER><ELK_PARAMETER><INITIAL_NUM_ELKS>100</INITIAL_NUM_ELKS><INITIAL_GUT>9</INITIAL_GUT><INITIAL_RESERVES>40</INITIAL_RESERVES></ELK_PARAMETER><ELK_PARAMETER><INITIAL_NUM_ELKS>100</INITIAL_NUM_ELKS><INITIAL_GUT>9</INITIAL_GUT><INITIAL_RESERVES>41</INITIAL_RESERVES></ELK_PARAMETER><ELK_PARAMETER><INITIAL_NUM_ELKS>100</INITIAL_NUM_ELKS><INITIAL_GUT>9</INITIAL_GUT><INITIAL_RESERVES>42</INITIAL_RESERVES></ELK_PARAMETER><ELK_PARAMETER><INITIAL_NUM_ELKS>100</INITIAL_NUM_ELKS><INITIAL_GUT>9</INITIAL_GUT><INITIAL_RESERVES>43</INITIAL_RESERVES></ELK_PARAMETER><ELK_PARAMETER><INITIAL_NUM_ELKS>100</INITIAL_NUM_ELKS><INITIAL_GUT>9</INITIAL_GUT><INITIAL_RESERVES>44</INITIAL_RESERVES></ELK_PARAMETER><ELK_PARAMETER><INITIAL_NUM_ELKS>100</INITIAL_NUM_ELKS><INITIAL_GUT>9</INITIAL_GUT><INITIAL_RESERVES>45</INITIAL_RESERVES></ELK_PARAMETER><ELK_PARAMETER><INITIAL_NUM_ELKS>100</INITIAL_NUM_ELKS><INITIAL_GUT>9</INITIAL_GUT><INITIAL_RESERVES>46</INITIAL_RESERVES></ELK_PARAMETER><ELK_PARAMETER><INITIAL_NUM_ELKS>100</INITIAL_NUM_ELKS><INITIAL_GUT>9</INITIAL_GUT><INITIAL_RESERVES>47</INITIAL_RESERVES></ELK_PARAMETER><ELK_PARAMETER><INITIAL_NUM_ELKS>100</INITIAL_NUM_ELKS><INITIAL_GUT>9</INITIAL_GUT><INITIAL_RESERVES>48</INITIAL_RESERVES></ELK_PARAMETER><ELK_PARAMETER><INITIAL_NUM_ELKS>100</INITIAL_NUM_ELKS><INITIAL_GUT>9</INITIAL_GUT><INITIAL_RESERVES>49</INITIAL_RESERVES></ELK_PARAMETER><ELK_PARAMETER><INITIAL_NUM_ELKS>100</INITIAL_NUM_ELKS><INITIAL_GUT>9</INITIAL_GUT><INITIAL_RESERVES>50</INITIAL_RESERVES></ELK_PARAMETER><ELK_PARAMETER><INITIAL_NUM_ELKS>100</INITIAL_NUM_ELKS><INITIAL_GUT>9</INITIAL_GUT><INITIAL_RESERVES>51</INITIAL_RESERVES></ELK_PARAMETER><ELK_PARAMETER><INITIAL_NUM_ELKS>100</INITIAL_NUM_ELKS><INITIAL_GUT>9</INITIAL_GUT><INITIAL_RESERVES>52</INITIAL_RESERVES></ELK_PARAMETER><ELK_PARAMETER><INITIAL_NUM_ELKS>100</INITIAL_NUM_ELKS><INITIAL_GUT>9</INITIAL_GUT><INITIAL_RESERVES>53</INITIAL_RESERVES></ELK_PARAMETER><ELK_PARAMETER><INITIAL_NUM_ELKS>100</INITIAL_NUM_ELKS><INITIAL_GUT>9</INITIAL_GUT><INITIAL_RESERVES>54</INITIAL_RESERVES></ELK_PARAMETER><ELK_PARAMETER><INITIAL_NUM_ELKS>100</INITIAL_NUM_ELKS><INITIAL_GUT>9</INITIAL_GUT><INITIAL_RESERVES>55</INITIAL_RESERVES></ELK_PARAMETER><ELK_PARAMETER><INITIAL_NUM_ELKS>100</INITIAL_NUM_ELKS><INITIAL_GUT>9</INITIAL_GUT><INITIAL_RESERVES>56</INITIAL_RESERVES></ELK_PARAMETER><ELK_PARAMETER><INITIAL_NUM_ELKS>100</INITIAL_NUM_ELKS><INITIAL_GUT>9</INITIAL_GUT><INITIAL_RESERVES>57</INITIAL_RESERVES></ELK_PARAMETER><ELK_PARAMETER><INITIAL_NUM_ELKS>100</INITIAL_NUM_ELKS><INITIAL_GUT>9</INITIAL_GUT><INITIAL_RESERVES>58</INITIAL_RESERVES></ELK_PARAMETER><ELK_PARAMETER><INITIAL_NUM_ELKS>100</INITIAL_NUM_ELKS><INITIAL_GUT>9</INITIAL_GUT><INITIAL_RESERVES>59</INITIAL_RESERVES></ELK_PARAMETER><ELK_PARAMETER><INITIAL_NUM_ELKS>100</INITIAL_NUM_ELKS><INITIAL_GUT>9</INITIAL_GUT><INITIAL_RESERVES>60</INITIAL_RESERVES></ELK_PARAMETER><ELK_PARAMETER><INITIAL_NUM_ELKS>100</INITIAL_NUM_ELKS><INITIAL_GUT>9</INITIAL_GUT><INITIAL_RESERVES>61</INITIAL_RESERVES></ELK_PARAMETER><ELK_PARAMETER><INITIAL_NUM_ELKS>100</INITIAL_NUM_ELKS><INITIAL_GUT>9</INITIAL_GUT><INITIAL_RESERVES>62</INITIAL_RESERVES></ELK_PARAMETER><ELK_PARAMETER><INITIAL_NUM_ELKS>100</INITIAL_NUM_ELKS><INITIAL_GUT>9</INITIAL_GUT><INITIAL_RESERVES>63</INITIAL_RESERVES></ELK_PARAMETER><ELK_PARAMETER><INITIAL_NUM_ELKS>100</INITIAL_NUM_ELKS><INITIAL_GUT>9</INITIAL_GUT><INITIAL_RESERVES>64</INITIAL_RESERVES></ELK_PARAMETER><ELK_PARAMETER><INITIAL_NUM_ELKS>100</INITIAL_NUM_ELKS><INITIAL_GUT>9</INITIAL_GUT><INITIAL_RESERVES>65</INITIAL_RESERVES></ELK_PARAMETER><ELK_PARAMETER><INITIAL_NUM_ELKS>100</INITIAL_NUM_ELKS><INITIAL_GUT>9</INITIAL_GUT><INITIAL_RESERVES>66</INITIAL_RESERVES></ELK_PARAMETER><ELK_PARAMETER><INITIAL_NUM_ELKS>100</INITIAL_NUM_ELKS><INITIAL_GUT>9</INITIAL_GUT><INITIAL_RESERVES>67</INITIAL_RESERVES></ELK_PARAMETER><ELK_PARAMETER><INITIAL_NUM_ELKS>100</INITIAL_NUM_ELKS><INITIAL_GUT>9</INITIAL_GUT><INITIAL_RESERVES>68</INITIAL_RESERVES></ELK_PARAMETER><ELK_PARAMETER><INITIAL_NUM_ELKS>100</INITIAL_NUM_ELKS><INITIAL_GUT>9</INITIAL_GUT><INITIAL_RESERVES>69</INITIAL_RESERVES></ELK_PARAMETER><ELK_PARAMETER><INITIAL_NUM_ELKS>100</INITIAL_NUM_ELKS><INITIAL_GUT>9</INITIAL_GUT><INITIAL_RESERVES>70</INITIAL_RESERVES></ELK_PARAMETER><ELK_PARAMETER><INITIAL_NUM_ELKS>100</INITIAL_NUM_ELKS><INITIAL_GUT>9</INITIAL_GUT><INITIAL_RESERVES>71</INITIAL_RESERVES></ELK_PARAMETER><ELK_PARAMETER><INITIAL_NUM_ELKS>100</INITIAL_NUM_ELKS><INITIAL_GUT>9</INITIAL_GUT><INITIAL_RESERVES>72</INITIAL_RESERVES></ELK_PARAMETER><ELK_PARAMETER><INITIAL_NUM_ELKS>100</INITIAL_NUM_ELKS><INITIAL_GUT>9</INITIAL_GUT><INITIAL_RESERVES>73</INITIAL_RESERVES></ELK_PARAMETER><ELK_PARAMETER><INITIAL_NUM_ELKS>100</INITIAL_NUM_ELKS><INITIAL_GUT>9</INITIAL_GUT><INITIAL_RESERVES>74</INITIAL_RESERVES></ELK_PARAMETER><ELK_PARAMETER><INITIAL_NUM_ELKS>100</INITIAL_NUM_ELKS><INITIAL_GUT>9</INITIAL_GUT><INITIAL_RESERVES>75</INITIAL_RESERVES></ELK_PARAMETER><ELK_PARAMETER><INITIAL_NUM_ELKS>100</INITIAL_NUM_ELKS><INITIAL_GUT>9</INITIAL_GUT><INITIAL_RESERVES>76</INITIAL_RESERVES></ELK_PARAMETER><ELK_PARAMETER><INITIAL_NUM_ELKS>100</INITIAL_NUM_ELKS><INITIAL_GUT>9</INITIAL_GUT><INITIAL_RESERVES>77</INITIAL_RESERVES></ELK_PARAMETER><ELK_PARAMETER><INITIAL_NUM_ELKS>100</INITIAL_NUM_ELKS><INITIAL_GUT>9</INITIAL_GUT><INITIAL_RESERVES>78</INITIAL_RESERVES></ELK_PARAMETER><ELK_PARAMETER><INITIAL_NUM_ELKS>100</INITIAL_NUM_ELKS><INITIAL_GUT>9</INITIAL_GUT><INITIAL_RESERVES>79</INITIAL_RESERVES></ELK_PARAMETER><ELK_PARAMETER><INITIAL_NUM_ELKS>100</INITIAL_NUM_ELKS><INITIAL_GUT>9</INITIAL_GUT><INITIAL_RESERVES>80</INITIAL_RESERVES></ELK_PARAMETER><ELK_PARAMETER><INITIAL_NUM_ELKS>100</INITIAL_NUM_ELKS><INITIAL_GUT>9</INITIAL_GUT><INITIAL_RESERVES>81</INITIAL_RESERVES></ELK_PARAMETER><ELK_PARAMETER><INITIAL_NUM_ELKS>100</INITIAL_NUM_ELKS><INITIAL_GUT>9</INITIAL_GUT><INITIAL_RESERVES>82</INITIAL_RESERVES></ELK_PARAMETER><ELK_PARAMETER><INITIAL_NUM_ELKS>100</INITIAL_NUM_ELKS><INITIAL_GUT>9</INITIAL_GUT><INITIAL_RESERVES>83</INITIAL_RESERVES></ELK_PARAMETER><ELK_PARAMETER><INITIAL_NUM_ELKS>100</INITIAL_NUM_ELKS><INITIAL_GUT>9</INITIAL_GUT><INITIAL_RESERVES>84</INITIAL_RESERVES></ELK_PARAMETER><ELK_PARAMETER><INITIAL_NUM_ELKS>100</INITIAL_NUM_ELKS><INITIAL_GUT>9</INITIAL_GUT><INITIAL_RESERVES>85</INITIAL_RESERVES></ELK_PARAMETER><ELK_PARAMETER><INITIAL_NUM_ELKS>100</INITIAL_NUM_ELKS><INITIAL_GUT>9</INITIAL_GUT><INITIAL_RESERVES>86</INITIAL_RESERVES></ELK_PARAMETER><ELK_PARAMETER><INITIAL_NUM_ELKS>100</INITIAL_NUM_ELKS><INITIAL_GUT>9</INITIAL_GUT><INITIAL_RESERVES>87</INITIAL_RESERVES></ELK_PARAMETER><ELK_PARAMETER><INITIAL_NUM_ELKS>100</INITIAL_NUM_ELKS><INITIAL_GUT>9</INITIAL_GUT><INITIAL_RESERVES>88</INITIAL_RESERVES></ELK_PARAMETER><ELK_PARAMETER><INITIAL_NUM_ELKS>100</INITIAL_NUM_ELKS><INITIAL_GUT>9</INITIAL_GUT><INITIAL_RESERVES>89</INITIAL_RESERVES></ELK_PARAMETER><ELK_PARAMETER><INITIAL_NUM_ELKS>100</INITIAL_NUM_ELKS><INITIAL_GUT>9</INITIAL_GUT><INITIAL_RESERVES>90</INITIAL_RESERVES></ELK_PARAMETER><ELK_PARAMETER><INITIAL_NUM_ELKS>100</INITIAL_NUM_ELKS><INITIAL_GUT>9</INITIAL_GUT><INITIAL_RESERVES>91</INITIAL_RESERVES></ELK_PARAMETER><ELK_PARAMETER><INITIAL_NUM_ELKS>100</INITIAL_NUM_ELKS><INITIAL_GUT>9</INITIAL_GUT><INITIAL_RESERVES>92</INITIAL_RESERVES></ELK_PARAMETER><ELK_PARAMETER><INITIAL_NUM_ELKS>100</INITIAL_NUM_ELKS><INITIAL_GUT>9</INITIAL_GUT><INITIAL_RESERVES>93</INITIAL_RESERVES></ELK_PARAMETER><ELK_PARAMETER><INITIAL_NUM_ELKS>100</INITIAL_NUM_ELKS><INITIAL_GUT>9</INITIAL_GUT><INITIAL_RESERVES>94</INITIAL_RESERVES></ELK_PARAMETER><ELK_PARAMETER><INITIAL_NUM_ELKS>100</INITIAL_NUM_ELKS><INITIAL_GUT>9</INITIAL_GUT><INITIAL_RESERVES>95</INITIAL_RESERVES></ELK_PARAMETER><ELK_PARAMETER><INITIAL_NUM_ELKS>100</INITIAL_NUM_ELKS><INITIAL_GUT>9</INITIAL_GUT><INITIAL_RESERVES>96</INITIAL_RESERVES></ELK_PARAMETER><ELK_PARAMETER><INITIAL_NUM_ELKS>100</INITIAL_NUM_ELKS><INITIAL_GUT>9</INITIAL_GUT><INITIAL_RESERVES>97</INITIAL_RESERVES></ELK_PARAMETER><ELK_PARAMETER><INITIAL_NUM_ELKS>100</INITIAL_NUM_ELKS><INITIAL_GUT>9</INITIAL_GUT><INITIAL_RESERVES>98</INITIAL_RESERVES></ELK_PARAMETER><ELK_PARAMETER><INITIAL_NUM_ELKS>100</INITIAL_NUM_ELKS><INITIAL_GUT>9</INITIAL_GUT><INITIAL_RESERVES>99</INITIAL_RESERVES></ELK_PARAMETER><ELK_PARAMETER><INITIAL_NUM_ELKS>100</INITIAL_NUM_ELKS><INITIAL_GUT>9</INITIAL_GUT><INITIAL_RESERVES>100</INITIAL_RESERVES></ELK_PARAMETER><ELK_PARAMETER><INITIAL_NUM_ELKS>100</INITIAL_NUM_ELKS><INITIAL_GUT>10</INITIAL_GUT><INITIAL_RESERVES>1</INITIAL_RESERVES></ELK_PARAMETER><ELK_PARAMETER><INITIAL_NUM_ELKS>100</INITIAL_NUM_ELKS><INITIAL_GUT>10</INITIAL_GUT><INITIAL_RESERVES>2</INITIAL_RESERVES></ELK_PARAMETER><ELK_PARAMETER><INITIAL_NUM_ELKS>100</INITIAL_NUM_ELKS><INITIAL_GUT>10</INITIAL_GUT><INITIAL_RESERVES>3</INITIAL_RESERVES></ELK_PARAMETER><ELK_PARAMETER><INITIAL_NUM_ELKS>100</INITIAL_NUM_ELKS><INITIAL_GUT>10</INITIAL_GUT><INITIAL_RESERVES>4</INITIAL_RESERVES></ELK_PARAMETER><ELK_PARAMETER><INITIAL_NUM_ELKS>100</INITIAL_NUM_ELKS><INITIAL_GUT>10</INITIAL_GUT><INITIAL_RESERVES>5</INITIAL_RESERVES></ELK_PARAMETER><ELK_PARAMETER><INITIAL_NUM_ELKS>100</INITIAL_NUM_ELKS><INITIAL_GUT>10</INITIAL_GUT><INITIAL_RESERVES>6</INITIAL_RESERVES></ELK_PARAMETER><ELK_PARAMETER><INITIAL_NUM_ELKS>100</INITIAL_NUM_ELKS><INITIAL_GUT>10</INITIAL_GUT><INITIAL_RESERVES>7</INITIAL_RESERVES></ELK_PARAMETER><ELK_PARAMETER><INITIAL_NUM_ELKS>100</INITIAL_NUM_ELKS><INITIAL_GUT>10</INITIAL_GUT><INITIAL_RESERVES>8</INITIAL_RESERVES></ELK_PARAMETER><ELK_PARAMETER><INITIAL_NUM_ELKS>100</INITIAL_NUM_ELKS><INITIAL_GUT>10</INITIAL_GUT><INITIAL_RESERVES>9</INITIAL_RESERVES></ELK_PARAMETER><ELK_PARAMETER><INITIAL_NUM_ELKS>100</INITIAL_NUM_ELKS><INITIAL_GUT>10</INITIAL_GUT><INITIAL_RESERVES>10</INITIAL_RESERVES></ELK_PARAMETER><ELK_PARAMETER><INITIAL_NUM_ELKS>100</INITIAL_NUM_ELKS><INITIAL_GUT>10</INITIAL_GUT><INITIAL_RESERVES>11</INITIAL_RESERVES></ELK_PARAMETER><ELK_PARAMETER><INITIAL_NUM_ELKS>100</INITIAL_NUM_ELKS><INITIAL_GUT>10</INITIAL_GUT><INITIAL_RESERVES>12</INITIAL_RESERVES></ELK_PARAMETER><ELK_PARAMETER><INITIAL_NUM_ELKS>100</INITIAL_NUM_ELKS><INITIAL_GUT>10</INITIAL_GUT><INITIAL_RESERVES>13</INITIAL_RESERVES></ELK_PARAMETER><ELK_PARAMETER><INITIAL_NUM_ELKS>100</INITIAL_NUM_ELKS><INITIAL_GUT>10</INITIAL_GUT><INITIAL_RESERVES>14</INITIAL_RESERVES></ELK_PARAMETER><ELK_PARAMETER><INITIAL_NUM_ELKS>100</INITIAL_NUM_ELKS><INITIAL_GUT>10</INITIAL_GUT><INITIAL_RESERVES>15</INITIAL_RESERVES></ELK_PARAMETER><ELK_PARAMETER><INITIAL_NUM_ELKS>100</INITIAL_NUM_ELKS><INITIAL_GUT>10</INITIAL_GUT><INITIAL_RESERVES>16</INITIAL_RESERVES></ELK_PARAMETER><ELK_PARAMETER><INITIAL_NUM_ELKS>100</INITIAL_NUM_ELKS><INITIAL_GUT>10</INITIAL_GUT><INITIAL_RESERVES>17</INITIAL_RESERVES></ELK_PARAMETER><ELK_PARAMETER><INITIAL_NUM_ELKS>100</INITIAL_NUM_ELKS><INITIAL_GUT>10</INITIAL_GUT><INITIAL_RESERVES>18</INITIAL_RESERVES></ELK_PARAMETER><ELK_PARAMETER><INITIAL_NUM_ELKS>100</INITIAL_NUM_ELKS><INITIAL_GUT>10</INITIAL_GUT><INITIAL_RESERVES>19</INITIAL_RESERVES></ELK_PARAMETER><ELK_PARAMETER><INITIAL_NUM_ELKS>100</INITIAL_NUM_ELKS><INITIAL_GUT>10</INITIAL_GUT><INITIAL_RESERVES>20</INITIAL_RESERVES></ELK_PARAMETER><ELK_PARAMETER><INITIAL_NUM_ELKS>100</INITIAL_NUM_ELKS><INITIAL_GUT>10</INITIAL_GUT><INITIAL_RESERVES>21</INITIAL_RESERVES></ELK_PARAMETER><ELK_PARAMETER><INITIAL_NUM_ELKS>100</INITIAL_NUM_ELKS><INITIAL_GUT>10</INITIAL_GUT><INITIAL_RESERVES>22</INITIAL_RESERVES></ELK_PARAMETER><ELK_PARAMETER><INITIAL_NUM_ELKS>100</INITIAL_NUM_ELKS><INITIAL_GUT>10</INITIAL_GUT><INITIAL_RESERVES>23</INITIAL_RESERVES></ELK_PARAMETER><ELK_PARAMETER><INITIAL_NUM_ELKS>100</INITIAL_NUM_ELKS><INITIAL_GUT>10</INITIAL_GUT><INITIAL_RESERVES>24</INITIAL_RESERVES></ELK_PARAMETER><ELK_PARAMETER><INITIAL_NUM_ELKS>100</INITIAL_NUM_ELKS><INITIAL_GUT>10</INITIAL_GUT><INITIAL_RESERVES>25</INITIAL_RESERVES></ELK_PARAMETER><ELK_PARAMETER><INITIAL_NUM_ELKS>100</INITIAL_NUM_ELKS><INITIAL_GUT>10</INITIAL_GUT><INITIAL_RESERVES>26</INITIAL_RESERVES></ELK_PARAMETER><ELK_PARAMETER><INITIAL_NUM_ELKS>100</INITIAL_NUM_ELKS><INITIAL_GUT>10</INITIAL_GUT><INITIAL_RESERVES>27</INITIAL_RESERVES></ELK_PARAMETER><ELK_PARAMETER><INITIAL_NUM_ELKS>100</INITIAL_NUM_ELKS><INITIAL_GUT>10</INITIAL_GUT><INITIAL_RESERVES>28</INITIAL_RESERVES></ELK_PARAMETER><ELK_PARAMETER><INITIAL_NUM_ELKS>100</INITIAL_NUM_ELKS><INITIAL_GUT>10</INITIAL_GUT><INITIAL_RESERVES>29</INITIAL_RESERVES></ELK_PARAMETER><ELK_PARAMETER><INITIAL_NUM_ELKS>100</INITIAL_NUM_ELKS><INITIAL_GUT>10</INITIAL_GUT><INITIAL_RESERVES>30</INITIAL_RESERVES></ELK_PARAMETER><ELK_PARAMETER><INITIAL_NUM_ELKS>100</INITIAL_NUM_ELKS><INITIAL_GUT>10</INITIAL_GUT><INITIAL_RESERVES>31</INITIAL_RESERVES></ELK_PARAMETER><ELK_PARAMETER><INITIAL_NUM_ELKS>100</INITIAL_NUM_ELKS><INITIAL_GUT>10</INITIAL_GUT><INITIAL_RESERVES>32</INITIAL_RESERVES></ELK_PARAMETER><ELK_PARAMETER><INITIAL_NUM_ELKS>100</INITIAL_NUM_ELKS><INITIAL_GUT>10</INITIAL_GUT><INITIAL_RESERVES>33</INITIAL_RESERVES></ELK_PARAMETER><ELK_PARAMETER><INITIAL_NUM_ELKS>100</INITIAL_NUM_ELKS><INITIAL_GUT>10</INITIAL_GUT><INITIAL_RESERVES>34</INITIAL_RESERVES></ELK_PARAMETER><ELK_PARAMETER><INITIAL_NUM_ELKS>100</INITIAL_NUM_ELKS><INITIAL_GUT>10</INITIAL_GUT><INITIAL_RESERVES>35</INITIAL_RESERVES></ELK_PARAMETER><ELK_PARAMETER><INITIAL_NUM_ELKS>100</INITIAL_NUM_ELKS><INITIAL_GUT>10</INITIAL_GUT><INITIAL_RESERVES>36</INITIAL_RESERVES></ELK_PARAMETER><ELK_PARAMETER><INITIAL_NUM_ELKS>100</INITIAL_NUM_ELKS><INITIAL_GUT>10</INITIAL_GUT><INITIAL_RESERVES>37</INITIAL_RESERVES></ELK_PARAMETER><ELK_PARAMETER><INITIAL_NUM_ELKS>100</INITIAL_NUM_ELKS><INITIAL_GUT>10</INITIAL_GUT><INITIAL_RESERVES>38</INITIAL_RESERVES></ELK_PARAMETER><ELK_PARAMETER><INITIAL_NUM_ELKS>100</INITIAL_NUM_ELKS><INITIAL_GUT>10</INITIAL_GUT><INITIAL_RESERVES>39</INITIAL_RESERVES></ELK_PARAMETER><ELK_PARAMETER><INITIAL_NUM_ELKS>100</INITIAL_NUM_ELKS><INITIAL_GUT>10</INITIAL_GUT><INITIAL_RESERVES>40</INITIAL_RESERVES></ELK_PARAMETER><ELK_PARAMETER><INITIAL_NUM_ELKS>100</INITIAL_NUM_ELKS><INITIAL_GUT>10</INITIAL_GUT><INITIAL_RESERVES>41</INITIAL_RESERVES></ELK_PARAMETER><ELK_PARAMETER><INITIAL_NUM_ELKS>100</INITIAL_NUM_ELKS><INITIAL_GUT>10</INITIAL_GUT><INITIAL_RESERVES>42</INITIAL_RESERVES></ELK_PARAMETER><ELK_PARAMETER><INITIAL_NUM_ELKS>100</INITIAL_NUM_ELKS><INITIAL_GUT>10</INITIAL_GUT><INITIAL_RESERVES>43</INITIAL_RESERVES></ELK_PARAMETER><ELK_PARAMETER><INITIAL_NUM_ELKS>100</INITIAL_NUM_ELKS><INITIAL_GUT>10</INITIAL_GUT><INITIAL_RESERVES>44</INITIAL_RESERVES></ELK_PARAMETER><ELK_PARAMETER><INITIAL_NUM_ELKS>100</INITIAL_NUM_ELKS><INITIAL_GUT>10</INITIAL_GUT><INITIAL_RESERVES>45</INITIAL_RESERVES></ELK_PARAMETER><ELK_PARAMETER><INITIAL_NUM_ELKS>100</INITIAL_NUM_ELKS><INITIAL_GUT>10</INITIAL_GUT><INITIAL_RESERVES>46</INITIAL_RESERVES></ELK_PARAMETER><ELK_PARAMETER><INITIAL_NUM_ELKS>100</INITIAL_NUM_ELKS><INITIAL_GUT>10</INITIAL_GUT><INITIAL_RESERVES>47</INITIAL_RESERVES></ELK_PARAMETER><ELK_PARAMETER><INITIAL_NUM_ELKS>100</INITIAL_NUM_ELKS><INITIAL_GUT>10</INITIAL_GUT><INITIAL_RESERVES>48</INITIAL_RESERVES></ELK_PARAMETER><ELK_PARAMETER><INITIAL_NUM_ELKS>100</INITIAL_NUM_ELKS><INITIAL_GUT>10</INITIAL_GUT><INITIAL_RESERVES>49</INITIAL_RESERVES></ELK_PARAMETER><ELK_PARAMETER><INITIAL_NUM_ELKS>100</INITIAL_NUM_ELKS><INITIAL_GUT>10</INITIAL_GUT><INITIAL_RESERVES>50</INITIAL_RESERVES></ELK_PARAMETER><ELK_PARAMETER><INITIAL_NUM_ELKS>100</INITIAL_NUM_ELKS><INITIAL_GUT>10</INITIAL_GUT><INITIAL_RESERVES>51</INITIAL_RESERVES></ELK_PARAMETER><ELK_PARAMETER><INITIAL_NUM_ELKS>100</INITIAL_NUM_ELKS><INITIAL_GUT>10</INITIAL_GUT><INITIAL_RESERVES>52</INITIAL_RESERVES></ELK_PARAMETER><ELK_PARAMETER><INITIAL_NUM_ELKS>100</INITIAL_NUM_ELKS><INITIAL_GUT>10</INITIAL_GUT><INITIAL_RESERVES>53</INITIAL_RESERVES></ELK_PARAMETER><ELK_PARAMETER><INITIAL_NUM_ELKS>100</INITIAL_NUM_ELKS><INITIAL_GUT>10</INITIAL_GUT><INITIAL_RESERVES>54</INITIAL_RESERVES></ELK_PARAMETER><ELK_PARAMETER><INITIAL_NUM_ELKS>100</INITIAL_NUM_ELKS><INITIAL_GUT>10</INITIAL_GUT><INITIAL_RESERVES>55</INITIAL_RESERVES></ELK_PARAMETER><ELK_PARAMETER><INITIAL_NUM_ELKS>100</INITIAL_NUM_ELKS><INITIAL_GUT>10</INITIAL_GUT><INITIAL_RESERVES>56</INITIAL_RESERVES></ELK_PARAMETER><ELK_PARAMETER><INITIAL_NUM_ELKS>100</INITIAL_NUM_ELKS><INITIAL_GUT>10</INITIAL_GUT><INITIAL_RESERVES>57</INITIAL_RESERVES></ELK_PARAMETER><ELK_PARAMETER><INITIAL_NUM_ELKS>100</INITIAL_NUM_ELKS><INITIAL_GUT>10</INITIAL_GUT><INITIAL_RESERVES>58</INITIAL_RESERVES></ELK_PARAMETER><ELK_PARAMETER><INITIAL_NUM_ELKS>100</INITIAL_NUM_ELKS><INITIAL_GUT>10</INITIAL_GUT><INITIAL_RESERVES>59</INITIAL_RESERVES></ELK_PARAMETER><ELK_PARAMETER><INITIAL_NUM_ELKS>100</INITIAL_NUM_ELKS><INITIAL_GUT>10</INITIAL_GUT><INITIAL_RESERVES>60</INITIAL_RESERVES></ELK_PARAMETER><ELK_PARAMETER><INITIAL_NUM_ELKS>100</INITIAL_NUM_ELKS><INITIAL_GUT>10</INITIAL_GUT><INITIAL_RESERVES>61</INITIAL_RESERVES></ELK_PARAMETER><ELK_PARAMETER><INITIAL_NUM_ELKS>100</INITIAL_NUM_ELKS><INITIAL_GUT>10</INITIAL_GUT><INITIAL_RESERVES>62</INITIAL_RESERVES></ELK_PARAMETER><ELK_PARAMETER><INITIAL_NUM_ELKS>100</INITIAL_NUM_ELKS><INITIAL_GUT>10</INITIAL_GUT><INITIAL_RESERVES>63</INITIAL_RESERVES></ELK_PARAMETER><ELK_PARAMETER><INITIAL_NUM_ELKS>100</INITIAL_NUM_ELKS><INITIAL_GUT>10</INITIAL_GUT><INITIAL_RESERVES>64</INITIAL_RESERVES></ELK_PARAMETER><ELK_PARAMETER><INITIAL_NUM_ELKS>100</INITIAL_NUM_ELKS><INITIAL_GUT>10</INITIAL_GUT><INITIAL_RESERVES>65</INITIAL_RESERVES></ELK_PARAMETER><ELK_PARAMETER><INITIAL_NUM_ELKS>100</INITIAL_NUM_ELKS><INITIAL_GUT>10</INITIAL_GUT><INITIAL_RESERVES>66</INITIAL_RESERVES></ELK_PARAMETER><ELK_PARAMETER><INITIAL_NUM_ELKS>100</INITIAL_NUM_ELKS><INITIAL_GUT>10</INITIAL_GUT><INITIAL_RESERVES>67</INITIAL_RESERVES></ELK_PARAMETER><ELK_PARAMETER><INITIAL_NUM_ELKS>100</INITIAL_NUM_ELKS><INITIAL_GUT>10</INITIAL_GUT><INITIAL_RESERVES>68</INITIAL_RESERVES></ELK_PARAMETER><ELK_PARAMETER><INITIAL_NUM_ELKS>100</INITIAL_NUM_ELKS><INITIAL_GUT>10</INITIAL_GUT><INITIAL_RESERVES>69</INITIAL_RESERVES></ELK_PARAMETER><ELK_PARAMETER><INITIAL_NUM_ELKS>100</INITIAL_NUM_ELKS><INITIAL_GUT>10</INITIAL_GUT><INITIAL_RESERVES>70</INITIAL_RESERVES></ELK_PARAMETER><ELK_PARAMETER><INITIAL_NUM_ELKS>100</INITIAL_NUM_ELKS><INITIAL_GUT>10</INITIAL_GUT><INITIAL_RESERVES>71</INITIAL_RESERVES></ELK_PARAMETER><ELK_PARAMETER><INITIAL_NUM_ELKS>100</INITIAL_NUM_ELKS><INITIAL_GUT>10</INITIAL_GUT><INITIAL_RESERVES>72</INITIAL_RESERVES></ELK_PARAMETER><ELK_PARAMETER><INITIAL_NUM_ELKS>100</INITIAL_NUM_ELKS><INITIAL_GUT>10</INITIAL_GUT><INITIAL_RESERVES>73</INITIAL_RESERVES></ELK_PARAMETER><ELK_PARAMETER><INITIAL_NUM_ELKS>100</INITIAL_NUM_ELKS><INITIAL_GUT>10</INITIAL_GUT><INITIAL_RESERVES>74</INITIAL_RESERVES></ELK_PARAMETER><ELK_PARAMETER><INITIAL_NUM_ELKS>100</INITIAL_NUM_ELKS><INITIAL_GUT>10</INITIAL_GUT><INITIAL_RESERVES>75</INITIAL_RESERVES></ELK_PARAMETER><ELK_PARAMETER><INITIAL_NUM_ELKS>100</INITIAL_NUM_ELKS><INITIAL_GUT>10</INITIAL_GUT><INITIAL_RESERVES>76</INITIAL_RESERVES></ELK_PARAMETER><ELK_PARAMETER><INITIAL_NUM_ELKS>100</INITIAL_NUM_ELKS><INITIAL_GUT>10</INITIAL_GUT><INITIAL_RESERVES>77</INITIAL_RESERVES></ELK_PARAMETER><ELK_PARAMETER><INITIAL_NUM_ELKS>100</INITIAL_NUM_ELKS><INITIAL_GUT>10</INITIAL_GUT><INITIAL_RESERVES>78</INITIAL_RESERVES></ELK_PARAMETER><ELK_PARAMETER><INITIAL_NUM_ELKS>100</INITIAL_NUM_ELKS><INITIAL_GUT>10</INITIAL_GUT><INITIAL_RESERVES>79</INITIAL_RESERVES></ELK_PARAMETER><ELK_PARAMETER><INITIAL_NUM_ELKS>100</INITIAL_NUM_ELKS><INITIAL_GUT>10</INITIAL_GUT><INITIAL_RESERVES>80</INITIAL_RESERVES></ELK_PARAMETER><ELK_PARAMETER><INITIAL_NUM_ELKS>100</INITIAL_NUM_ELKS><INITIAL_GUT>10</INITIAL_GUT><INITIAL_RESERVES>81</INITIAL_RESERVES></ELK_PARAMETER><ELK_PARAMETER><INITIAL_NUM_ELKS>100</INITIAL_NUM_ELKS><INITIAL_GUT>10</INITIAL_GUT><INITIAL_RESERVES>82</INITIAL_RESERVES></ELK_PARAMETER><ELK_PARAMETER><INITIAL_NUM_ELKS>100</INITIAL_NUM_ELKS><INITIAL_GUT>10</INITIAL_GUT><INITIAL_RESERVES>83</INITIAL_RESERVES></ELK_PARAMETER><ELK_PARAMETER><INITIAL_NUM_ELKS>100</INITIAL_NUM_ELKS><INITIAL_GUT>10</INITIAL_GUT><INITIAL_RESERVES>84</INITIAL_RESERVES></ELK_PARAMETER><ELK_PARAMETER><INITIAL_NUM_ELKS>100</INITIAL_NUM_ELKS><INITIAL_GUT>10</INITIAL_GUT><INITIAL_RESERVES>85</INITIAL_RESERVES></ELK_PARAMETER><ELK_PARAMETER><INITIAL_NUM_ELKS>100</INITIAL_NUM_ELKS><INITIAL_GUT>10</INITIAL_GUT><INITIAL_RESERVES>86</INITIAL_RESERVES></ELK_PARAMETER><ELK_PARAMETER><INITIAL_NUM_ELKS>100</INITIAL_NUM_ELKS><INITIAL_GUT>10</INITIAL_GUT><INITIAL_RESERVES>87</INITIAL_RESERVES></ELK_PARAMETER><ELK_PARAMETER><INITIAL_NUM_ELKS>100</INITIAL_NUM_ELKS><INITIAL_GUT>10</INITIAL_GUT><INITIAL_RESERVES>88</INITIAL_RESERVES></ELK_PARAMETER><ELK_PARAMETER><INITIAL_NUM_ELKS>100</INITIAL_NUM_ELKS><INITIAL_GUT>10</INITIAL_GUT><INITIAL_RESERVES>89</INITIAL_RESERVES></ELK_PARAMETER><ELK_PARAMETER><INITIAL_NUM_ELKS>100</INITIAL_NUM_ELKS><INITIAL_GUT>10</INITIAL_GUT><INITIAL_RESERVES>90</INITIAL_RESERVES></ELK_PARAMETER><ELK_PARAMETER><INITIAL_NUM_ELKS>100</INITIAL_NUM_ELKS><INITIAL_GUT>10</INITIAL_GUT><INITIAL_RESERVES>91</INITIAL_RESERVES></ELK_PARAMETER><ELK_PARAMETER><INITIAL_NUM_ELKS>100</INITIAL_NUM_ELKS><INITIAL_GUT>10</INITIAL_GUT><INITIAL_RESERVES>92</INITIAL_RESERVES></ELK_PARAMETER><ELK_PARAMETER><INITIAL_NUM_ELKS>100</INITIAL_NUM_ELKS><INITIAL_GUT>10</INITIAL_GUT><INITIAL_RESERVES>93</INITIAL_RESERVES></ELK_PARAMETER><ELK_PARAMETER><INITIAL_NUM_ELKS>100</INITIAL_NUM_ELKS><INITIAL_GUT>10</INITIAL_GUT><INITIAL_RESERVES>94</INITIAL_RESERVES></ELK_PARAMETER><ELK_PARAMETER><INITIAL_NUM_ELKS>100</INITIAL_NUM_ELKS><INITIAL_GUT>10</INITIAL_GUT><INITIAL_RESERVES>95</INITIAL_RESERVES></ELK_PARAMETER><ELK_PARAMETER><INITIAL_NUM_ELKS>100</INITIAL_NUM_ELKS><INITIAL_GUT>10</INITIAL_GUT><INITIAL_RESERVES>96</INITIAL_RESERVES></ELK_PARAMETER><ELK_PARAMETER><INITIAL_NUM_ELKS>100</INITIAL_NUM_ELKS><INITIAL_GUT>10</INITIAL_GUT><INITIAL_RESERVES>97</INITIAL_RESERVES></ELK_PARAMETER><ELK_PARAMETER><INITIAL_NUM_ELKS>100</INITIAL_NUM_ELKS><INITIAL_GUT>10</INITIAL_GUT><INITIAL_RESERVES>98</INITIAL_RESERVES></ELK_PARAMETER><ELK_PARAMETER><INITIAL_NUM_ELKS>100</INITIAL_NUM_ELKS><INITIAL_GUT>10</INITIAL_GUT><INITIAL_RESERVES>99</INITIAL_RESERVES></ELK_PARAMETER><ELK_PARAMETER><INITIAL_NUM_ELKS>100</INITIAL_NUM_ELKS><INITIAL_GUT>10</INITIAL_GUT><INITIAL_RESERVES>100</INITIAL_RESERVES></ELK_PARAMETER><ELK_PARAMETER><INITIAL_NUM_ELKS>100</INITIAL_NUM_ELKS><INITIAL_GUT>11</INITIAL_GUT><INITIAL_RESERVES>1</INITIAL_RESERVES></ELK_PARAMETER><ELK_PARAMETER><INITIAL_NUM_ELKS>100</INITIAL_NUM_ELKS><INITIAL_GUT>11</INITIAL_GUT><INITIAL_RESERVES>2</INITIAL_RESERVES></ELK_PARAMETER><ELK_PARAMETER><INITIAL_NUM_ELKS>100</INITIAL_NUM_ELKS><INITIAL_GUT>11</INITIAL_GUT><INITIAL_RESERVES>3</INITIAL_RESERVES></ELK_PARAMETER><ELK_PARAMETER><INITIAL_NUM_ELKS>100</INITIAL_NUM_ELKS><INITIAL_GUT>11</INITIAL_GUT><INITIAL_RESERVES>4</INITIAL_RESERVES></ELK_PARAMETER><ELK_PARAMETER><INITIAL_NUM_ELKS>100</INITIAL_NUM_ELKS><INITIAL_GUT>11</INITIAL_GUT><INITIAL_RESERVES>5</INITIAL_RESERVES></ELK_PARAMETER><ELK_PARAMETER><INITIAL_NUM_ELKS>100</INITIAL_NUM_ELKS><INITIAL_GUT>11</INITIAL_GUT><INITIAL_RESERVES>6</INITIAL_RESERVES></ELK_PARAMETER><ELK_PARAMETER><INITIAL_NUM_ELKS>100</INITIAL_NUM_ELKS><INITIAL_GUT>11</INITIAL_GUT><INITIAL_RESERVES>7</INITIAL_RESERVES></ELK_PARAMETER><ELK_PARAMETER><INITIAL_NUM_ELKS>100</INITIAL_NUM_ELKS><INITIAL_GUT>11</INITIAL_GUT><INITIAL_RESERVES>8</INITIAL_RESERVES></ELK_PARAMETER><ELK_PARAMETER><INITIAL_NUM_ELKS>100</INITIAL_NUM_ELKS><INITIAL_GUT>11</INITIAL_GUT><INITIAL_RESERVES>9</INITIAL_RESERVES></ELK_PARAMETER><ELK_PARAMETER><INITIAL_NUM_ELKS>100</INITIAL_NUM_ELKS><INITIAL_GUT>11</INITIAL_GUT><INITIAL_RESERVES>10</INITIAL_RESERVES></ELK_PARAMETER><ELK_PARAMETER><INITIAL_NUM_ELKS>100</INITIAL_NUM_ELKS><INITIAL_GUT>11</INITIAL_GUT><INITIAL_RESERVES>11</INITIAL_RESERVES></ELK_PARAMETER><ELK_PARAMETER><INITIAL_NUM_ELKS>100</INITIAL_NUM_ELKS><INITIAL_GUT>11</INITIAL_GUT><INITIAL_RESERVES>12</INITIAL_RESERVES></ELK_PARAMETER><ELK_PARAMETER><INITIAL_NUM_ELKS>100</INITIAL_NUM_ELKS><INITIAL_GUT>11</INITIAL_GUT><INITIAL_RESERVES>13</INITIAL_RESERVES></ELK_PARAMETER><ELK_PARAMETER><INITIAL_NUM_ELKS>100</INITIAL_NUM_ELKS><INITIAL_GUT>11</INITIAL_GUT><INITIAL_RESERVES>14</INITIAL_RESERVES></ELK_PARAMETER><ELK_PARAMETER><INITIAL_NUM_ELKS>100</INITIAL_NUM_ELKS><INITIAL_GUT>11</INITIAL_GUT><INITIAL_RESERVES>15</INITIAL_RESERVES></ELK_PARAMETER><ELK_PARAMETER><INITIAL_NUM_ELKS>100</INITIAL_NUM_ELKS><INITIAL_GUT>11</INITIAL_GUT><INITIAL_RESERVES>16</INITIAL_RESERVES></ELK_PARAMETER><ELK_PARAMETER><INITIAL_NUM_ELKS>100</INITIAL_NUM_ELKS><INITIAL_GUT>11</INITIAL_GUT><INITIAL_RESERVES>17</INITIAL_RESERVES></ELK_PARAMETER><ELK_PARAMETER><INITIAL_NUM_ELKS>100</INITIAL_NUM_ELKS><INITIAL_GUT>11</INITIAL_GUT><INITIAL_RESERVES>18</INITIAL_RESERVES></ELK_PARAMETER><ELK_PARAMETER><INITIAL_NUM_ELKS>100</INITIAL_NUM_ELKS><INITIAL_GUT>11</INITIAL_GUT><INITIAL_RESERVES>19</INITIAL_RESERVES></ELK_PARAMETER><ELK_PARAMETER><INITIAL_NUM_ELKS>100</INITIAL_NUM_ELKS><INITIAL_GUT>11</INITIAL_GUT><INITIAL_RESERVES>20</INITIAL_RESERVES></ELK_PARAMETER><ELK_PARAMETER><INITIAL_NUM_ELKS>100</INITIAL_NUM_ELKS><INITIAL_GUT>11</INITIAL_GUT><INITIAL_RESERVES>21</INITIAL_RESERVES></ELK_PARAMETER><ELK_PARAMETER><INITIAL_NUM_ELKS>100</INITIAL_NUM_ELKS><INITIAL_GUT>11</INITIAL_GUT><INITIAL_RESERVES>22</INITIAL_RESERVES></ELK_PARAMETER><ELK_PARAMETER><INITIAL_NUM_ELKS>100</INITIAL_NUM_ELKS><INITIAL_GUT>11</INITIAL_GUT><INITIAL_RESERVES>23</INITIAL_RESERVES></ELK_PARAMETER><ELK_PARAMETER><INITIAL_NUM_ELKS>100</INITIAL_NUM_ELKS><INITIAL_GUT>11</INITIAL_GUT><INITIAL_RESERVES>24</INITIAL_RESERVES></ELK_PARAMETER><ELK_PARAMETER><INITIAL_NUM_ELKS>100</INITIAL_NUM_ELKS><INITIAL_GUT>11</INITIAL_GUT><INITIAL_RESERVES>25</INITIAL_RESERVES></ELK_PARAMETER><ELK_PARAMETER><INITIAL_NUM_ELKS>100</INITIAL_NUM_ELKS><INITIAL_GUT>11</INITIAL_GUT><INITIAL_RESERVES>26</INITIAL_RESERVES></ELK_PARAMETER><ELK_PARAMETER><INITIAL_NUM_ELKS>100</INITIAL_NUM_ELKS><INITIAL_GUT>11</INITIAL_GUT><INITIAL_RESERVES>27</INITIAL_RESERVES></ELK_PARAMETER><ELK_PARAMETER><INITIAL_NUM_ELKS>100</INITIAL_NUM_ELKS><INITIAL_GUT>11</INITIAL_GUT><INITIAL_RESERVES>28</INITIAL_RESERVES></ELK_PARAMETER><ELK_PARAMETER><INITIAL_NUM_ELKS>100</INITIAL_NUM_ELKS><INITIAL_GUT>11</INITIAL_GUT><INITIAL_RESERVES>29</INITIAL_RESERVES></ELK_PARAMETER><ELK_PARAMETER><INITIAL_NUM_ELKS>100</INITIAL_NUM_ELKS><INITIAL_GUT>11</INITIAL_GUT><INITIAL_RESERVES>30</INITIAL_RESERVES></ELK_PARAMETER><ELK_PARAMETER><INITIAL_NUM_ELKS>100</INITIAL_NUM_ELKS><INITIAL_GUT>11</INITIAL_GUT><INITIAL_RESERVES>31</INITIAL_RESERVES></ELK_PARAMETER><ELK_PARAMETER><INITIAL_NUM_ELKS>100</INITIAL_NUM_ELKS><INITIAL_GUT>11</INITIAL_GUT><INITIAL_RESERVES>32</INITIAL_RESERVES></ELK_PARAMETER><ELK_PARAMETER><INITIAL_NUM_ELKS>100</INITIAL_NUM_ELKS><INITIAL_GUT>11</INITIAL_GUT><INITIAL_RESERVES>33</INITIAL_RESERVES></ELK_PARAMETER><ELK_PARAMETER><INITIAL_NUM_ELKS>100</INITIAL_NUM_ELKS><INITIAL_GUT>11</INITIAL_GUT><INITIAL_RESERVES>34</INITIAL_RESERVES></ELK_PARAMETER><ELK_PARAMETER><INITIAL_NUM_ELKS>100</INITIAL_NUM_ELKS><INITIAL_GUT>11</INITIAL_GUT><INITIAL_RESERVES>35</INITIAL_RESERVES></ELK_PARAMETER><ELK_PARAMETER><INITIAL_NUM_ELKS>100</INITIAL_NUM_ELKS><INITIAL_GUT>11</INITIAL_GUT><INITIAL_RESERVES>36</INITIAL_RESERVES></ELK_PARAMETER><ELK_PARAMETER><INITIAL_NUM_ELKS>100</INITIAL_NUM_ELKS><INITIAL_GUT>11</INITIAL_GUT><INITIAL_RESERVES>37</INITIAL_RESERVES></ELK_PARAMETER><ELK_PARAMETER><INITIAL_NUM_ELKS>100</INITIAL_NUM_ELKS><INITIAL_GUT>11</INITIAL_GUT><INITIAL_RESERVES>38</INITIAL_RESERVES></ELK_PARAMETER><ELK_PARAMETER><INITIAL_NUM_ELKS>100</INITIAL_NUM_ELKS><INITIAL_GUT>11</INITIAL_GUT><INITIAL_RESERVES>39</INITIAL_RESERVES></ELK_PARAMETER><ELK_PARAMETER><INITIAL_NUM_ELKS>100</INITIAL_NUM_ELKS><INITIAL_GUT>11</INITIAL_GUT><INITIAL_RESERVES>40</INITIAL_RESERVES></ELK_PARAMETER><ELK_PARAMETER><INITIAL_NUM_ELKS>100</INITIAL_NUM_ELKS><INITIAL_GUT>11</INITIAL_GUT><INITIAL_RESERVES>41</INITIAL_RESERVES></ELK_PARAMETER><ELK_PARAMETER><INITIAL_NUM_ELKS>100</INITIAL_NUM_ELKS><INITIAL_GUT>11</INITIAL_GUT><INITIAL_RESERVES>42</INITIAL_RESERVES></ELK_PARAMETER><ELK_PARAMETER><INITIAL_NUM_ELKS>100</INITIAL_NUM_ELKS><INITIAL_GUT>11</INITIAL_GUT><INITIAL_RESERVES>43</INITIAL_RESERVES></ELK_PARAMETER><ELK_PARAMETER><INITIAL_NUM_ELKS>100</INITIAL_NUM_ELKS><INITIAL_GUT>11</INITIAL_GUT><INITIAL_RESERVES>44</INITIAL_RESERVES></ELK_PARAMETER><ELK_PARAMETER><INITIAL_NUM_ELKS>100</INITIAL_NUM_ELKS><INITIAL_GUT>11</INITIAL_GUT><INITIAL_RESERVES>45</INITIAL_RESERVES></ELK_PARAMETER><ELK_PARAMETER><INITIAL_NUM_ELKS>100</INITIAL_NUM_ELKS><INITIAL_GUT>11</INITIAL_GUT><INITIAL_RESERVES>46</INITIAL_RESERVES></ELK_PARAMETER><ELK_PARAMETER><INITIAL_NUM_ELKS>100</INITIAL_NUM_ELKS><INITIAL_GUT>11</INITIAL_GUT><INITIAL_RESERVES>47</INITIAL_RESERVES></ELK_PARAMETER><ELK_PARAMETER><INITIAL_NUM_ELKS>100</INITIAL_NUM_ELKS><INITIAL_GUT>11</INITIAL_GUT><INITIAL_RESERVES>48</INITIAL_RESERVES></ELK_PARAMETER><ELK_PARAMETER><INITIAL_NUM_ELKS>100</INITIAL_NUM_ELKS><INITIAL_GUT>11</INITIAL_GUT><INITIAL_RESERVES>49</INITIAL_RESERVES></ELK_PARAMETER><ELK_PARAMETER><INITIAL_NUM_ELKS>100</INITIAL_NUM_ELKS><INITIAL_GUT>11</INITIAL_GUT><INITIAL_RESERVES>50</INITIAL_RESERVES></ELK_PARAMETER><ELK_PARAMETER><INITIAL_NUM_ELKS>100</INITIAL_NUM_ELKS><INITIAL_GUT>11</INITIAL_GUT><INITIAL_RESERVES>51</INITIAL_RESERVES></ELK_PARAMETER><ELK_PARAMETER><INITIAL_NUM_ELKS>100</INITIAL_NUM_ELKS><INITIAL_GUT>11</INITIAL_GUT><INITIAL_RESERVES>52</INITIAL_RESERVES></ELK_PARAMETER><ELK_PARAMETER><INITIAL_NUM_ELKS>100</INITIAL_NUM_ELKS><INITIAL_GUT>11</INITIAL_GUT><INITIAL_RESERVES>53</INITIAL_RESERVES></ELK_PARAMETER><ELK_PARAMETER><INITIAL_NUM_ELKS>100</INITIAL_NUM_ELKS><INITIAL_GUT>11</INITIAL_GUT><INITIAL_RESERVES>54</INITIAL_RESERVES></ELK_PARAMETER><ELK_PARAMETER><INITIAL_NUM_ELKS>100</INITIAL_NUM_ELKS><INITIAL_GUT>11</INITIAL_GUT><INITIAL_RESERVES>55</INITIAL_RESERVES></ELK_PARAMETER><ELK_PARAMETER><INITIAL_NUM_ELKS>100</INITIAL_NUM_ELKS><INITIAL_GUT>11</INITIAL_GUT><INITIAL_RESERVES>56</INITIAL_RESERVES></ELK_PARAMETER><ELK_PARAMETER><INITIAL_NUM_ELKS>100</INITIAL_NUM_ELKS><INITIAL_GUT>11</INITIAL_GUT><INITIAL_RESERVES>57</INITIAL_RESERVES></ELK_PARAMETER><ELK_PARAMETER><INITIAL_NUM_ELKS>100</INITIAL_NUM_ELKS><INITIAL_GUT>11</INITIAL_GUT><INITIAL_RESERVES>58</INITIAL_RESERVES></ELK_PARAMETER><ELK_PARAMETER><INITIAL_NUM_ELKS>100</INITIAL_NUM_ELKS><INITIAL_GUT>11</INITIAL_GUT><INITIAL_RESERVES>59</INITIAL_RESERVES></ELK_PARAMETER><ELK_PARAMETER><INITIAL_NUM_ELKS>100</INITIAL_NUM_ELKS><INITIAL_GUT>11</INITIAL_GUT><INITIAL_RESERVES>60</INITIAL_RESERVES></ELK_PARAMETER><ELK_PARAMETER><INITIAL_NUM_ELKS>100</INITIAL_NUM_ELKS><INITIAL_GUT>11</INITIAL_GUT><INITIAL_RESERVES>61</INITIAL_RESERVES></ELK_PARAMETER><ELK_PARAMETER><INITIAL_NUM_ELKS>100</INITIAL_NUM_ELKS><INITIAL_GUT>11</INITIAL_GUT><INITIAL_RESERVES>62</INITIAL_RESERVES></ELK_PARAMETER><ELK_PARAMETER><INITIAL_NUM_ELKS>100</INITIAL_NUM_ELKS><INITIAL_GUT>11</INITIAL_GUT><INITIAL_RESERVES>63</INITIAL_RESERVES></ELK_PARAMETER><ELK_PARAMETER><INITIAL_NUM_ELKS>100</INITIAL_NUM_ELKS><INITIAL_GUT>11</INITIAL_GUT><INITIAL_RESERVES>64</INITIAL_RESERVES></ELK_PARAMETER><ELK_PARAMETER><INITIAL_NUM_ELKS>100</INITIAL_NUM_ELKS><INITIAL_GUT>11</INITIAL_GUT><INITIAL_RESERVES>65</INITIAL_RESERVES></ELK_PARAMETER><ELK_PARAMETER><INITIAL_NUM_ELKS>100</INITIAL_NUM_ELKS><INITIAL_GUT>11</INITIAL_GUT><INITIAL_RESERVES>66</INITIAL_RESERVES></ELK_PARAMETER><ELK_PARAMETER><INITIAL_NUM_ELKS>100</INITIAL_NUM_ELKS><INITIAL_GUT>11</INITIAL_GUT><INITIAL_RESERVES>67</INITIAL_RESERVES></ELK_PARAMETER><ELK_PARAMETER><INITIAL_NUM_ELKS>100</INITIAL_NUM_ELKS><INITIAL_GUT>11</INITIAL_GUT><INITIAL_RESERVES>68</INITIAL_RESERVES></ELK_PARAMETER><ELK_PARAMETER><INITIAL_NUM_ELKS>100</INITIAL_NUM_ELKS><INITIAL_GUT>11</INITIAL_GUT><INITIAL_RESERVES>69</INITIAL_RESERVES></ELK_PARAMETER><ELK_PARAMETER><INITIAL_NUM_ELKS>100</INITIAL_NUM_ELKS><INITIAL_GUT>11</INITIAL_GUT><INITIAL_RESERVES>70</INITIAL_RESERVES></ELK_PARAMETER><ELK_PARAMETER><INITIAL_NUM_ELKS>100</INITIAL_NUM_ELKS><INITIAL_GUT>11</INITIAL_GUT><INITIAL_RESERVES>71</INITIAL_RESERVES></ELK_PARAMETER><ELK_PARAMETER><INITIAL_NUM_ELKS>100</INITIAL_NUM_ELKS><INITIAL_GUT>11</INITIAL_GUT><INITIAL_RESERVES>72</INITIAL_RESERVES></ELK_PARAMETER><ELK_PARAMETER><INITIAL_NUM_ELKS>100</INITIAL_NUM_ELKS><INITIAL_GUT>11</INITIAL_GUT><INITIAL_RESERVES>73</INITIAL_RESERVES></ELK_PARAMETER><ELK_PARAMETER><INITIAL_NUM_ELKS>100</INITIAL_NUM_ELKS><INITIAL_GUT>11</INITIAL_GUT><INITIAL_RESERVES>74</INITIAL_RESERVES></ELK_PARAMETER><ELK_PARAMETER><INITIAL_NUM_ELKS>100</INITIAL_NUM_ELKS><INITIAL_GUT>11</INITIAL_GUT><INITIAL_RESERVES>75</INITIAL_RESERVES></ELK_PARAMETER><ELK_PARAMETER><INITIAL_NUM_ELKS>100</INITIAL_NUM_ELKS><INITIAL_GUT>11</INITIAL_GUT><INITIAL_RESERVES>76</INITIAL_RESERVES></ELK_PARAMETER><ELK_PARAMETER><INITIAL_NUM_ELKS>100</INITIAL_NUM_ELKS><INITIAL_GUT>11</INITIAL_GUT><INITIAL_RESERVES>77</INITIAL_RESERVES></ELK_PARAMETER><ELK_PARAMETER><INITIAL_NUM_ELKS>100</INITIAL_NUM_ELKS><INITIAL_GUT>11</INITIAL_GUT><INITIAL_RESERVES>78</INITIAL_RESERVES></ELK_PARAMETER><ELK_PARAMETER><INITIAL_NUM_ELKS>100</INITIAL_NUM_ELKS><INITIAL_GUT>11</INITIAL_GUT><INITIAL_RESERVES>79</INITIAL_RESERVES></ELK_PARAMETER><ELK_PARAMETER><INITIAL_NUM_ELKS>100</INITIAL_NUM_ELKS><INITIAL_GUT>11</INITIAL_GUT><INITIAL_RESERVES>80</INITIAL_RESERVES></ELK_PARAMETER><ELK_PARAMETER><INITIAL_NUM_ELKS>100</INITIAL_NUM_ELKS><INITIAL_GUT>11</INITIAL_GUT><INITIAL_RESERVES>81</INITIAL_RESERVES></ELK_PARAMETER><ELK_PARAMETER><INITIAL_NUM_ELKS>100</INITIAL_NUM_ELKS><INITIAL_GUT>11</INITIAL_GUT><INITIAL_RESERVES>82</INITIAL_RESERVES></ELK_PARAMETER><ELK_PARAMETER><INITIAL_NUM_ELKS>100</INITIAL_NUM_ELKS><INITIAL_GUT>11</INITIAL_GUT><INITIAL_RESERVES>83</INITIAL_RESERVES></ELK_PARAMETER><ELK_PARAMETER><INITIAL_NUM_ELKS>100</INITIAL_NUM_ELKS><INITIAL_GUT>11</INITIAL_GUT><INITIAL_RESERVES>84</INITIAL_RESERVES></ELK_PARAMETER><ELK_PARAMETER><INITIAL_NUM_ELKS>100</INITIAL_NUM_ELKS><INITIAL_GUT>11</INITIAL_GUT><INITIAL_RESERVES>85</INITIAL_RESERVES></ELK_PARAMETER><ELK_PARAMETER><INITIAL_NUM_ELKS>100</INITIAL_NUM_ELKS><INITIAL_GUT>11</INITIAL_GUT><INITIAL_RESERVES>86</INITIAL_RESERVES></ELK_PARAMETER><ELK_PARAMETER><INITIAL_NUM_ELKS>100</INITIAL_NUM_ELKS><INITIAL_GUT>11</INITIAL_GUT><INITIAL_RESERVES>87</INITIAL_RESERVES></ELK_PARAMETER><ELK_PARAMETER><INITIAL_NUM_ELKS>100</INITIAL_NUM_ELKS><INITIAL_GUT>11</INITIAL_GUT><INITIAL_RESERVES>88</INITIAL_RESERVES></ELK_PARAMETER><ELK_PARAMETER><INITIAL_NUM_ELKS>100</INITIAL_NUM_ELKS><INITIAL_GUT>11</INITIAL_GUT><INITIAL_RESERVES>89</INITIAL_RESERVES></ELK_PARAMETER><ELK_PARAMETER><INITIAL_NUM_ELKS>100</INITIAL_NUM_ELKS><INITIAL_GUT>11</INITIAL_GUT><INITIAL_RESERVES>90</INITIAL_RESERVES></ELK_PARAMETER><ELK_PARAMETER><INITIAL_NUM_ELKS>100</INITIAL_NUM_ELKS><INITIAL_GUT>11</INITIAL_GUT><INITIAL_RESERVES>91</INITIAL_RESERVES></ELK_PARAMETER><ELK_PARAMETER><INITIAL_NUM_ELKS>100</INITIAL_NUM_ELKS><INITIAL_GUT>11</INITIAL_GUT><INITIAL_RESERVES>92</INITIAL_RESERVES></ELK_PARAMETER><ELK_PARAMETER><INITIAL_NUM_ELKS>100</INITIAL_NUM_ELKS><INITIAL_GUT>11</INITIAL_GUT><INITIAL_RESERVES>93</INITIAL_RESERVES></ELK_PARAMETER><ELK_PARAMETER><INITIAL_NUM_ELKS>100</INITIAL_NUM_ELKS><INITIAL_GUT>11</INITIAL_GUT><INITIAL_RESERVES>94</INITIAL_RESERVES></ELK_PARAMETER><ELK_PARAMETER><INITIAL_NUM_ELKS>100</INITIAL_NUM_ELKS><INITIAL_GUT>11</INITIAL_GUT><INITIAL_RESERVES>95</INITIAL_RESERVES></ELK_PARAMETER><ELK_PARAMETER><INITIAL_NUM_ELKS>100</INITIAL_NUM_ELKS><INITIAL_GUT>11</INITIAL_GUT><INITIAL_RESERVES>96</INITIAL_RESERVES></ELK_PARAMETER><ELK_PARAMETER><INITIAL_NUM_ELKS>100</INITIAL_NUM_ELKS><INITIAL_GUT>11</INITIAL_GUT><INITIAL_RESERVES>97</INITIAL_RESERVES></ELK_PARAMETER><ELK_PARAMETER><INITIAL_NUM_ELKS>100</INITIAL_NUM_ELKS><INITIAL_GUT>11</INITIAL_GUT><INITIAL_RESERVES>98</INITIAL_RESERVES></ELK_PARAMETER><ELK_PARAMETER><INITIAL_NUM_ELKS>100</INITIAL_NUM_ELKS><INITIAL_GUT>11</INITIAL_GUT><INITIAL_RESERVES>99</INITIAL_RESERVES></ELK_PARAMETER><ELK_PARAMETER><INITIAL_NUM_ELKS>100</INITIAL_NUM_ELKS><INITIAL_GUT>11</INITIAL_GUT><INITIAL_RESERVES>100</INITIAL_RESERVES></ELK_PARAMETER><ELK_PARAMETER><INITIAL_NUM_ELKS>100</INITIAL_NUM_ELKS><INITIAL_GUT>12</INITIAL_GUT><INITIAL_RESERVES>1</INITIAL_RESERVES></ELK_PARAMETER><ELK_PARAMETER><INITIAL_NUM_ELKS>100</INITIAL_NUM_ELKS><INITIAL_GUT>12</INITIAL_GUT><INITIAL_RESERVES>2</INITIAL_RESERVES></ELK_PARAMETER><ELK_PARAMETER><INITIAL_NUM_ELKS>100</INITIAL_NUM_ELKS><INITIAL_GUT>12</INITIAL_GUT><INITIAL_RESERVES>3</INITIAL_RESERVES></ELK_PARAMETER><ELK_PARAMETER><INITIAL_NUM_ELKS>100</INITIAL_NUM_ELKS><INITIAL_GUT>12</INITIAL_GUT><INITIAL_RESERVES>4</INITIAL_RESERVES></ELK_PARAMETER><ELK_PARAMETER><INITIAL_NUM_ELKS>100</INITIAL_NUM_ELKS><INITIAL_GUT>12</INITIAL_GUT><INITIAL_RESERVES>5</INITIAL_RESERVES></ELK_PARAMETER><ELK_PARAMETER><INITIAL_NUM_ELKS>100</INITIAL_NUM_ELKS><INITIAL_GUT>12</INITIAL_GUT><INITIAL_RESERVES>6</INITIAL_RESERVES></ELK_PARAMETER><ELK_PARAMETER><INITIAL_NUM_ELKS>100</INITIAL_NUM_ELKS><INITIAL_GUT>12</INITIAL_GUT><INITIAL_RESERVES>7</INITIAL_RESERVES></ELK_PARAMETER><ELK_PARAMETER><INITIAL_NUM_ELKS>100</INITIAL_NUM_ELKS><INITIAL_GUT>12</INITIAL_GUT><INITIAL_RESERVES>8</INITIAL_RESERVES></ELK_PARAMETER><ELK_PARAMETER><INITIAL_NUM_ELKS>100</INITIAL_NUM_ELKS><INITIAL_GUT>12</INITIAL_GUT><INITIAL_RESERVES>9</INITIAL_RESERVES></ELK_PARAMETER><ELK_PARAMETER><INITIAL_NUM_ELKS>100</INITIAL_NUM_ELKS><INITIAL_GUT>12</INITIAL_GUT><INITIAL_RESERVES>10</INITIAL_RESERVES></ELK_PARAMETER><ELK_PARAMETER><INITIAL_NUM_ELKS>100</INITIAL_NUM_ELKS><INITIAL_GUT>12</INITIAL_GUT><INITIAL_RESERVES>11</INITIAL_RESERVES></ELK_PARAMETER><ELK_PARAMETER><INITIAL_NUM_ELKS>100</INITIAL_NUM_ELKS><INITIAL_GUT>12</INITIAL_GUT><INITIAL_RESERVES>12</INITIAL_RESERVES></ELK_PARAMETER><ELK_PARAMETER><INITIAL_NUM_ELKS>100</INITIAL_NUM_ELKS><INITIAL_GUT>12</INITIAL_GUT><INITIAL_RESERVES>13</INITIAL_RESERVES></ELK_PARAMETER><ELK_PARAMETER><INITIAL_NUM_ELKS>100</INITIAL_NUM_ELKS><INITIAL_GUT>12</INITIAL_GUT><INITIAL_RESERVES>14</INITIAL_RESERVES></ELK_PARAMETER><ELK_PARAMETER><INITIAL_NUM_ELKS>100</INITIAL_NUM_ELKS><INITIAL_GUT>12</INITIAL_GUT><INITIAL_RESERVES>15</INITIAL_RESERVES></ELK_PARAMETER><ELK_PARAMETER><INITIAL_NUM_ELKS>100</INITIAL_NUM_ELKS><INITIAL_GUT>12</INITIAL_GUT><INITIAL_RESERVES>16</INITIAL_RESERVES></ELK_PARAMETER><ELK_PARAMETER><INITIAL_NUM_ELKS>100</INITIAL_NUM_ELKS><INITIAL_GUT>12</INITIAL_GUT><INITIAL_RESERVES>17</INITIAL_RESERVES></ELK_PARAMETER><ELK_PARAMETER><INITIAL_NUM_ELKS>100</INITIAL_NUM_ELKS><INITIAL_GUT>12</INITIAL_GUT><INITIAL_RESERVES>18</INITIAL_RESERVES></ELK_PARAMETER><ELK_PARAMETER><INITIAL_NUM_ELKS>100</INITIAL_NUM_ELKS><INITIAL_GUT>12</INITIAL_GUT><INITIAL_RESERVES>19</INITIAL_RESERVES></ELK_PARAMETER><ELK_PARAMETER><INITIAL_NUM_ELKS>100</INITIAL_NUM_ELKS><INITIAL_GUT>12</INITIAL_GUT><INITIAL_RESERVES>20</INITIAL_RESERVES></ELK_PARAMETER><ELK_PARAMETER><INITIAL_NUM_ELKS>100</INITIAL_NUM_ELKS><INITIAL_GUT>12</INITIAL_GUT><INITIAL_RESERVES>21</INITIAL_RESERVES></ELK_PARAMETER><ELK_PARAMETER><INITIAL_NUM_ELKS>100</INITIAL_NUM_ELKS><INITIAL_GUT>12</INITIAL_GUT><INITIAL_RESERVES>22</INITIAL_RESERVES></ELK_PARAMETER><ELK_PARAMETER><INITIAL_NUM_ELKS>100</INITIAL_NUM_ELKS><INITIAL_GUT>12</INITIAL_GUT><INITIAL_RESERVES>23</INITIAL_RESERVES></ELK_PARAMETER><ELK_PARAMETER><INITIAL_NUM_ELKS>100</INITIAL_NUM_ELKS><INITIAL_GUT>12</INITIAL_GUT><INITIAL_RESERVES>24</INITIAL_RESERVES></ELK_PARAMETER><ELK_PARAMETER><INITIAL_NUM_ELKS>100</INITIAL_NUM_ELKS><INITIAL_GUT>12</INITIAL_GUT><INITIAL_RESERVES>25</INITIAL_RESERVES></ELK_PARAMETER><ELK_PARAMETER><INITIAL_NUM_ELKS>100</INITIAL_NUM_ELKS><INITIAL_GUT>12</INITIAL_GUT><INITIAL_RESERVES>26</INITIAL_RESERVES></ELK_PARAMETER><ELK_PARAMETER><INITIAL_NUM_ELKS>100</INITIAL_NUM_ELKS><INITIAL_GUT>12</INITIAL_GUT><INITIAL_RESERVES>27</INITIAL_RESERVES></ELK_PARAMETER><ELK_PARAMETER><INITIAL_NUM_ELKS>100</INITIAL_NUM_ELKS><INITIAL_GUT>12</INITIAL_GUT><INITIAL_RESERVES>28</INITIAL_RESERVES></ELK_PARAMETER><ELK_PARAMETER><INITIAL_NUM_ELKS>100</INITIAL_NUM_ELKS><INITIAL_GUT>12</INITIAL_GUT><INITIAL_RESERVES>29</INITIAL_RESERVES></ELK_PARAMETER><ELK_PARAMETER><INITIAL_NUM_ELKS>100</INITIAL_NUM_ELKS><INITIAL_GUT>12</INITIAL_GUT><INITIAL_RESERVES>30</INITIAL_RESERVES></ELK_PARAMETER><ELK_PARAMETER><INITIAL_NUM_ELKS>100</INITIAL_NUM_ELKS><INITIAL_GUT>12</INITIAL_GUT><INITIAL_RESERVES>31</INITIAL_RESERVES></ELK_PARAMETER><ELK_PARAMETER><INITIAL_NUM_ELKS>100</INITIAL_NUM_ELKS><INITIAL_GUT>12</INITIAL_GUT><INITIAL_RESERVES>32</INITIAL_RESERVES></ELK_PARAMETER><ELK_PARAMETER><INITIAL_NUM_ELKS>100</INITIAL_NUM_ELKS><INITIAL_GUT>12</INITIAL_GUT><INITIAL_RESERVES>33</INITIAL_RESERVES></ELK_PARAMETER><ELK_PARAMETER><INITIAL_NUM_ELKS>100</INITIAL_NUM_ELKS><INITIAL_GUT>12</INITIAL_GUT><INITIAL_RESERVES>34</INITIAL_RESERVES></ELK_PARAMETER><ELK_PARAMETER><INITIAL_NUM_ELKS>100</INITIAL_NUM_ELKS><INITIAL_GUT>12</INITIAL_GUT><INITIAL_RESERVES>35</INITIAL_RESERVES></ELK_PARAMETER><ELK_PARAMETER><INITIAL_NUM_ELKS>100</INITIAL_NUM_ELKS><INITIAL_GUT>12</INITIAL_GUT><INITIAL_RESERVES>36</INITIAL_RESERVES></ELK_PARAMETER><ELK_PARAMETER><INITIAL_NUM_ELKS>100</INITIAL_NUM_ELKS><INITIAL_GUT>12</INITIAL_GUT><INITIAL_RESERVES>37</INITIAL_RESERVES></ELK_PARAMETER><ELK_PARAMETER><INITIAL_NUM_ELKS>100</INITIAL_NUM_ELKS><INITIAL_GUT>12</INITIAL_GUT><INITIAL_RESERVES>38</INITIAL_RESERVES></ELK_PARAMETER><ELK_PARAMETER><INITIAL_NUM_ELKS>100</INITIAL_NUM_ELKS><INITIAL_GUT>12</INITIAL_GUT><INITIAL_RESERVES>39</INITIAL_RESERVES></ELK_PARAMETER><ELK_PARAMETER><INITIAL_NUM_ELKS>100</INITIAL_NUM_ELKS><INITIAL_GUT>12</INITIAL_GUT><INITIAL_RESERVES>40</INITIAL_RESERVES></ELK_PARAMETER><ELK_PARAMETER><INITIAL_NUM_ELKS>100</INITIAL_NUM_ELKS><INITIAL_GUT>12</INITIAL_GUT><INITIAL_RESERVES>41</INITIAL_RESERVES></ELK_PARAMETER><ELK_PARAMETER><INITIAL_NUM_ELKS>100</INITIAL_NUM_ELKS><INITIAL_GUT>12</INITIAL_GUT><INITIAL_RESERVES>42</INITIAL_RESERVES></ELK_PARAMETER><ELK_PARAMETER><INITIAL_NUM_ELKS>100</INITIAL_NUM_ELKS><INITIAL_GUT>12</INITIAL_GUT><INITIAL_RESERVES>43</INITIAL_RESERVES></ELK_PARAMETER><ELK_PARAMETER><INITIAL_NUM_ELKS>100</INITIAL_NUM_ELKS><INITIAL_GUT>12</INITIAL_GUT><INITIAL_RESERVES>44</INITIAL_RESERVES></ELK_PARAMETER><ELK_PARAMETER><INITIAL_NUM_ELKS>100</INITIAL_NUM_ELKS><INITIAL_GUT>12</INITIAL_GUT><INITIAL_RESERVES>45</INITIAL_RESERVES></ELK_PARAMETER><ELK_PARAMETER><INITIAL_NUM_ELKS>100</INITIAL_NUM_ELKS><INITIAL_GUT>12</INITIAL_GUT><INITIAL_RESERVES>46</INITIAL_RESERVES></ELK_PARAMETER><ELK_PARAMETER><INITIAL_NUM_ELKS>100</INITIAL_NUM_ELKS><INITIAL_GUT>12</INITIAL_GUT><INITIAL_RESERVES>47</INITIAL_RESERVES></ELK_PARAMETER><ELK_PARAMETER><INITIAL_NUM_ELKS>100</INITIAL_NUM_ELKS><INITIAL_GUT>12</INITIAL_GUT><INITIAL_RESERVES>48</INITIAL_RESERVES></ELK_PARAMETER><ELK_PARAMETER><INITIAL_NUM_ELKS>100</INITIAL_NUM_ELKS><INITIAL_GUT>12</INITIAL_GUT><INITIAL_RESERVES>49</INITIAL_RESERVES></ELK_PARAMETER><ELK_PARAMETER><INITIAL_NUM_ELKS>100</INITIAL_NUM_ELKS><INITIAL_GUT>12</INITIAL_GUT><INITIAL_RESERVES>50</INITIAL_RESERVES></ELK_PARAMETER><ELK_PARAMETER><INITIAL_NUM_ELKS>100</INITIAL_NUM_ELKS><INITIAL_GUT>12</INITIAL_GUT><INITIAL_RESERVES>51</INITIAL_RESERVES></ELK_PARAMETER><ELK_PARAMETER><INITIAL_NUM_ELKS>100</INITIAL_NUM_ELKS><INITIAL_GUT>12</INITIAL_GUT><INITIAL_RESERVES>52</INITIAL_RESERVES></ELK_PARAMETER><ELK_PARAMETER><INITIAL_NUM_ELKS>100</INITIAL_NUM_ELKS><INITIAL_GUT>12</INITIAL_GUT><INITIAL_RESERVES>53</INITIAL_RESERVES></ELK_PARAMETER><ELK_PARAMETER><INITIAL_NUM_ELKS>100</INITIAL_NUM_ELKS><INITIAL_GUT>12</INITIAL_GUT><INITIAL_RESERVES>54</INITIAL_RESERVES></ELK_PARAMETER><ELK_PARAMETER><INITIAL_NUM_ELKS>100</INITIAL_NUM_ELKS><INITIAL_GUT>12</INITIAL_GUT><INITIAL_RESERVES>55</INITIAL_RESERVES></ELK_PARAMETER><ELK_PARAMETER><INITIAL_NUM_ELKS>100</INITIAL_NUM_ELKS><INITIAL_GUT>12</INITIAL_GUT><INITIAL_RESERVES>56</INITIAL_RESERVES></ELK_PARAMETER><ELK_PARAMETER><INITIAL_NUM_ELKS>100</INITIAL_NUM_ELKS><INITIAL_GUT>12</INITIAL_GUT><INITIAL_RESERVES>57</INITIAL_RESERVES></ELK_PARAMETER><ELK_PARAMETER><INITIAL_NUM_ELKS>100</INITIAL_NUM_ELKS><INITIAL_GUT>12</INITIAL_GUT><INITIAL_RESERVES>58</INITIAL_RESERVES></ELK_PARAMETER><ELK_PARAMETER><INITIAL_NUM_ELKS>100</INITIAL_NUM_ELKS><INITIAL_GUT>12</INITIAL_GUT><INITIAL_RESERVES>59</INITIAL_RESERVES></ELK_PARAMETER><ELK_PARAMETER><INITIAL_NUM_ELKS>100</INITIAL_NUM_ELKS><INITIAL_GUT>12</INITIAL_GUT><INITIAL_RESERVES>60</INITIAL_RESERVES></ELK_PARAMETER><ELK_PARAMETER><INITIAL_NUM_ELKS>100</INITIAL_NUM_ELKS><INITIAL_GUT>12</INITIAL_GUT><INITIAL_RESERVES>61</INITIAL_RESERVES></ELK_PARAMETER><ELK_PARAMETER><INITIAL_NUM_ELKS>100</INITIAL_NUM_ELKS><INITIAL_GUT>12</INITIAL_GUT><INITIAL_RESERVES>62</INITIAL_RESERVES></ELK_PARAMETER><ELK_PARAMETER><INITIAL_NUM_ELKS>100</INITIAL_NUM_ELKS><INITIAL_GUT>12</INITIAL_GUT><INITIAL_RESERVES>63</INITIAL_RESERVES></ELK_PARAMETER><ELK_PARAMETER><INITIAL_NUM_ELKS>100</INITIAL_NUM_ELKS><INITIAL_GUT>12</INITIAL_GUT><INITIAL_RESERVES>64</INITIAL_RESERVES></ELK_PARAMETER><ELK_PARAMETER><INITIAL_NUM_ELKS>100</INITIAL_NUM_ELKS><INITIAL_GUT>12</INITIAL_GUT><INITIAL_RESERVES>65</INITIAL_RESERVES></ELK_PARAMETER><ELK_PARAMETER><INITIAL_NUM_ELKS>100</INITIAL_NUM_ELKS><INITIAL_GUT>12</INITIAL_GUT><INITIAL_RESERVES>66</INITIAL_RESERVES></ELK_PARAMETER><ELK_PARAMETER><INITIAL_NUM_ELKS>100</INITIAL_NUM_ELKS><INITIAL_GUT>12</INITIAL_GUT><INITIAL_RESERVES>67</INITIAL_RESERVES></ELK_PARAMETER><ELK_PARAMETER><INITIAL_NUM_ELKS>100</INITIAL_NUM_ELKS><INITIAL_GUT>12</INITIAL_GUT><INITIAL_RESERVES>68</INITIAL_RESERVES></ELK_PARAMETER><ELK_PARAMETER><INITIAL_NUM_ELKS>100</INITIAL_NUM_ELKS><INITIAL_GUT>12</INITIAL_GUT><INITIAL_RESERVES>69</INITIAL_RESERVES></ELK_PARAMETER><ELK_PARAMETER><INITIAL_NUM_ELKS>100</INITIAL_NUM_ELKS><INITIAL_GUT>12</INITIAL_GUT><INITIAL_RESERVES>70</INITIAL_RESERVES></ELK_PARAMETER><ELK_PARAMETER><INITIAL_NUM_ELKS>100</INITIAL_NUM_ELKS><INITIAL_GUT>12</INITIAL_GUT><INITIAL_RESERVES>71</INITIAL_RESERVES></ELK_PARAMETER><ELK_PARAMETER><INITIAL_NUM_ELKS>100</INITIAL_NUM_ELKS><INITIAL_GUT>12</INITIAL_GUT><INITIAL_RESERVES>72</INITIAL_RESERVES></ELK_PARAMETER><ELK_PARAMETER><INITIAL_NUM_ELKS>100</INITIAL_NUM_ELKS><INITIAL_GUT>12</INITIAL_GUT><INITIAL_RESERVES>73</INITIAL_RESERVES></ELK_PARAMETER><ELK_PARAMETER><INITIAL_NUM_ELKS>100</INITIAL_NUM_ELKS><INITIAL_GUT>12</INITIAL_GUT><INITIAL_RESERVES>74</INITIAL_RESERVES></ELK_PARAMETER><ELK_PARAMETER><INITIAL_NUM_ELKS>100</INITIAL_NUM_ELKS><INITIAL_GUT>12</INITIAL_GUT><INITIAL_RESERVES>75</INITIAL_RESERVES></ELK_PARAMETER><ELK_PARAMETER><INITIAL_NUM_ELKS>100</INITIAL_NUM_ELKS><INITIAL_GUT>12</INITIAL_GUT><INITIAL_RESERVES>76</INITIAL_RESERVES></ELK_PARAMETER><ELK_PARAMETER><INITIAL_NUM_ELKS>100</INITIAL_NUM_ELKS><INITIAL_GUT>12</INITIAL_GUT><INITIAL_RESERVES>77</INITIAL_RESERVES></ELK_PARAMETER><ELK_PARAMETER><INITIAL_NUM_ELKS>100</INITIAL_NUM_ELKS><INITIAL_GUT>12</INITIAL_GUT><INITIAL_RESERVES>78</INITIAL_RESERVES></ELK_PARAMETER><ELK_PARAMETER><INITIAL_NUM_ELKS>100</INITIAL_NUM_ELKS><INITIAL_GUT>12</INITIAL_GUT><INITIAL_RESERVES>79</INITIAL_RESERVES></ELK_PARAMETER><ELK_PARAMETER><INITIAL_NUM_ELKS>100</INITIAL_NUM_ELKS><INITIAL_GUT>12</INITIAL_GUT><INITIAL_RESERVES>80</INITIAL_RESERVES></ELK_PARAMETER><ELK_PARAMETER><INITIAL_NUM_ELKS>100</INITIAL_NUM_ELKS><INITIAL_GUT>12</INITIAL_GUT><INITIAL_RESERVES>81</INITIAL_RESERVES></ELK_PARAMETER><ELK_PARAMETER><INITIAL_NUM_ELKS>100</INITIAL_NUM_ELKS><INITIAL_GUT>12</INITIAL_GUT><INITIAL_RESERVES>82</INITIAL_RESERVES></ELK_PARAMETER><ELK_PARAMETER><INITIAL_NUM_ELKS>100</INITIAL_NUM_ELKS><INITIAL_GUT>12</INITIAL_GUT><INITIAL_RESERVES>83</INITIAL_RESERVES></ELK_PARAMETER><ELK_PARAMETER><INITIAL_NUM_ELKS>100</INITIAL_NUM_ELKS><INITIAL_GUT>12</INITIAL_GUT><INITIAL_RESERVES>84</INITIAL_RESERVES></ELK_PARAMETER><ELK_PARAMETER><INITIAL_NUM_ELKS>100</INITIAL_NUM_ELKS><INITIAL_GUT>12</INITIAL_GUT><INITIAL_RESERVES>85</INITIAL_RESERVES></ELK_PARAMETER><ELK_PARAMETER><INITIAL_NUM_ELKS>100</INITIAL_NUM_ELKS><INITIAL_GUT>12</INITIAL_GUT><INITIAL_RESERVES>86</INITIAL_RESERVES></ELK_PARAMETER><ELK_PARAMETER><INITIAL_NUM_ELKS>100</INITIAL_NUM_ELKS><INITIAL_GUT>12</INITIAL_GUT><INITIAL_RESERVES>87</INITIAL_RESERVES></ELK_PARAMETER><ELK_PARAMETER><INITIAL_NUM_ELKS>100</INITIAL_NUM_ELKS><INITIAL_GUT>12</INITIAL_GUT><INITIAL_RESERVES>88</INITIAL_RESERVES></ELK_PARAMETER><ELK_PARAMETER><INITIAL_NUM_ELKS>100</INITIAL_NUM_ELKS><INITIAL_GUT>12</INITIAL_GUT><INITIAL_RESERVES>89</INITIAL_RESERVES></ELK_PARAMETER><ELK_PARAMETER><INITIAL_NUM_ELKS>100</INITIAL_NUM_ELKS><INITIAL_GUT>12</INITIAL_GUT><INITIAL_RESERVES>90</INITIAL_RESERVES></ELK_PARAMETER><ELK_PARAMETER><INITIAL_NUM_ELKS>100</INITIAL_NUM_ELKS><INITIAL_GUT>12</INITIAL_GUT><INITIAL_RESERVES>91</INITIAL_RESERVES></ELK_PARAMETER><ELK_PARAMETER><INITIAL_NUM_ELKS>100</INITIAL_NUM_ELKS><INITIAL_GUT>12</INITIAL_GUT><INITIAL_RESERVES>92</INITIAL_RESERVES></ELK_PARAMETER><ELK_PARAMETER><INITIAL_NUM_ELKS>100</INITIAL_NUM_ELKS><INITIAL_GUT>12</INITIAL_GUT><INITIAL_RESERVES>93</INITIAL_RESERVES></ELK_PARAMETER><ELK_PARAMETER><INITIAL_NUM_ELKS>100</INITIAL_NUM_ELKS><INITIAL_GUT>12</INITIAL_GUT><INITIAL_RESERVES>94</INITIAL_RESERVES></ELK_PARAMETER><ELK_PARAMETER><INITIAL_NUM_ELKS>100</INITIAL_NUM_ELKS><INITIAL_GUT>12</INITIAL_GUT><INITIAL_RESERVES>95</INITIAL_RESERVES></ELK_PARAMETER><ELK_PARAMETER><INITIAL_NUM_ELKS>100</INITIAL_NUM_ELKS><INITIAL_GUT>12</INITIAL_GUT><INITIAL_RESERVES>96</INITIAL_RESERVES></ELK_PARAMETER><ELK_PARAMETER><INITIAL_NUM_ELKS>100</INITIAL_NUM_ELKS><INITIAL_GUT>12</INITIAL_GUT><INITIAL_RESERVES>97</INITIAL_RESERVES></ELK_PARAMETER><ELK_PARAMETER><INITIAL_NUM_ELKS>100</INITIAL_NUM_ELKS><INITIAL_GUT>12</INITIAL_GUT><INITIAL_RESERVES>98</INITIAL_RESERVES></ELK_PARAMETER><ELK_PARAMETER><INITIAL_NUM_ELKS>100</INITIAL_NUM_ELKS><INITIAL_GUT>12</INITIAL_GUT><INITIAL_RESERVES>99</INITIAL_RESERVES></ELK_PARAMETER><ELK_PARAMETER><INITIAL_NUM_ELKS>100</INITIAL_NUM_ELKS><INITIAL_GUT>12</INITIAL_GUT><INITIAL_RESERVES>100</INITIAL_RESERVES></ELK_PARAMETER><ELK_PARAMETER><INITIAL_NUM_ELKS>100</INITIAL_NUM_ELKS><INITIAL_GUT>13</INITIAL_GUT><INITIAL_RESERVES>1</INITIAL_RESERVES></ELK_PARAMETER><ELK_PARAMETER><INITIAL_NUM_ELKS>100</INITIAL_NUM_ELKS><INITIAL_GUT>13</INITIAL_GUT><INITIAL_RESERVES>2</INITIAL_RESERVES></ELK_PARAMETER><ELK_PARAMETER><INITIAL_NUM_ELKS>100</INITIAL_NUM_ELKS><INITIAL_GUT>13</INITIAL_GUT><INITIAL_RESERVES>3</INITIAL_RESERVES></ELK_PARAMETER><ELK_PARAMETER><INITIAL_NUM_ELKS>100</INITIAL_NUM_ELKS><INITIAL_GUT>13</INITIAL_GUT><INITIAL_RESERVES>4</INITIAL_RESERVES></ELK_PARAMETER><ELK_PARAMETER><INITIAL_NUM_ELKS>100</INITIAL_NUM_ELKS><INITIAL_GUT>13</INITIAL_GUT><INITIAL_RESERVES>5</INITIAL_RESERVES></ELK_PARAMETER><ELK_PARAMETER><INITIAL_NUM_ELKS>100</INITIAL_NUM_ELKS><INITIAL_GUT>13</INITIAL_GUT><INITIAL_RESERVES>6</INITIAL_RESERVES></ELK_PARAMETER><ELK_PARAMETER><INITIAL_NUM_ELKS>100</INITIAL_NUM_ELKS><INITIAL_GUT>13</INITIAL_GUT><INITIAL_RESERVES>7</INITIAL_RESERVES></ELK_PARAMETER><ELK_PARAMETER><INITIAL_NUM_ELKS>100</INITIAL_NUM_ELKS><INITIAL_GUT>13</INITIAL_GUT><INITIAL_RESERVES>8</INITIAL_RESERVES></ELK_PARAMETER><ELK_PARAMETER><INITIAL_NUM_ELKS>100</INITIAL_NUM_ELKS><INITIAL_GUT>13</INITIAL_GUT><INITIAL_RESERVES>9</INITIAL_RESERVES></ELK_PARAMETER><ELK_PARAMETER><INITIAL_NUM_ELKS>100</INITIAL_NUM_ELKS><INITIAL_GUT>13</INITIAL_GUT><INITIAL_RESERVES>10</INITIAL_RESERVES></ELK_PARAMETER><ELK_PARAMETER><INITIAL_NUM_ELKS>100</INITIAL_NUM_ELKS><INITIAL_GUT>13</INITIAL_GUT><INITIAL_RESERVES>11</INITIAL_RESERVES></ELK_PARAMETER><ELK_PARAMETER><INITIAL_NUM_ELKS>100</INITIAL_NUM_ELKS><INITIAL_GUT>13</INITIAL_GUT><INITIAL_RESERVES>12</INITIAL_RESERVES></ELK_PARAMETER><ELK_PARAMETER><INITIAL_NUM_ELKS>100</INITIAL_NUM_ELKS><INITIAL_GUT>13</INITIAL_GUT><INITIAL_RESERVES>13</INITIAL_RESERVES></ELK_PARAMETER><ELK_PARAMETER><INITIAL_NUM_ELKS>100</INITIAL_NUM_ELKS><INITIAL_GUT>13</INITIAL_GUT><INITIAL_RESERVES>14</INITIAL_RESERVES></ELK_PARAMETER><ELK_PARAMETER><INITIAL_NUM_ELKS>100</INITIAL_NUM_ELKS><INITIAL_GUT>13</INITIAL_GUT><INITIAL_RESERVES>15</INITIAL_RESERVES></ELK_PARAMETER><ELK_PARAMETER><INITIAL_NUM_ELKS>100</INITIAL_NUM_ELKS><INITIAL_GUT>13</INITIAL_GUT><INITIAL_RESERVES>16</INITIAL_RESERVES></ELK_PARAMETER><ELK_PARAMETER><INITIAL_NUM_ELKS>100</INITIAL_NUM_ELKS><INITIAL_GUT>13</INITIAL_GUT><INITIAL_RESERVES>17</INITIAL_RESERVES></ELK_PARAMETER><ELK_PARAMETER><INITIAL_NUM_ELKS>100</INITIAL_NUM_ELKS><INITIAL_GUT>13</INITIAL_GUT><INITIAL_RESERVES>18</INITIAL_RESERVES></ELK_PARAMETER><ELK_PARAMETER><INITIAL_NUM_ELKS>100</INITIAL_NUM_ELKS><INITIAL_GUT>13</INITIAL_GUT><INITIAL_RESERVES>19</INITIAL_RESERVES></ELK_PARAMETER><ELK_PARAMETER><INITIAL_NUM_ELKS>100</INITIAL_NUM_ELKS><INITIAL_GUT>13</INITIAL_GUT><INITIAL_RESERVES>20</INITIAL_RESERVES></ELK_PARAMETER><ELK_PARAMETER><INITIAL_NUM_ELKS>100</INITIAL_NUM_ELKS><INITIAL_GUT>13</INITIAL_GUT><INITIAL_RESERVES>21</INITIAL_RESERVES></ELK_PARAMETER><ELK_PARAMETER><INITIAL_NUM_ELKS>100</INITIAL_NUM_ELKS><INITIAL_GUT>13</INITIAL_GUT><INITIAL_RESERVES>22</INITIAL_RESERVES></ELK_PARAMETER><ELK_PARAMETER><INITIAL_NUM_ELKS>100</INITIAL_NUM_ELKS><INITIAL_GUT>13</INITIAL_GUT><INITIAL_RESERVES>23</INITIAL_RESERVES></ELK_PARAMETER><ELK_PARAMETER><INITIAL_NUM_ELKS>100</INITIAL_NUM_ELKS><INITIAL_GUT>13</INITIAL_GUT><INITIAL_RESERVES>24</INITIAL_RESERVES></ELK_PARAMETER><ELK_PARAMETER><INITIAL_NUM_ELKS>100</INITIAL_NUM_ELKS><INITIAL_GUT>13</INITIAL_GUT><INITIAL_RESERVES>25</INITIAL_RESERVES></ELK_PARAMETER><ELK_PARAMETER><INITIAL_NUM_ELKS>100</INITIAL_NUM_ELKS><INITIAL_GUT>13</INITIAL_GUT><INITIAL_RESERVES>26</INITIAL_RESERVES></ELK_PARAMETER><ELK_PARAMETER><INITIAL_NUM_ELKS>100</INITIAL_NUM_ELKS><INITIAL_GUT>13</INITIAL_GUT><INITIAL_RESERVES>27</INITIAL_RESERVES></ELK_PARAMETER><ELK_PARAMETER><INITIAL_NUM_ELKS>100</INITIAL_NUM_ELKS><INITIAL_GUT>13</INITIAL_GUT><INITIAL_RESERVES>28</INITIAL_RESERVES></ELK_PARAMETER><ELK_PARAMETER><INITIAL_NUM_ELKS>100</INITIAL_NUM_ELKS><INITIAL_GUT>13</INITIAL_GUT><INITIAL_RESERVES>29</INITIAL_RESERVES></ELK_PARAMETER><ELK_PARAMETER><INITIAL_NUM_ELKS>100</INITIAL_NUM_ELKS><INITIAL_GUT>13</INITIAL_GUT><INITIAL_RESERVES>30</INITIAL_RESERVES></ELK_PARAMETER><ELK_PARAMETER><INITIAL_NUM_ELKS>100</INITIAL_NUM_ELKS><INITIAL_GUT>13</INITIAL_GUT><INITIAL_RESERVES>31</INITIAL_RESERVES></ELK_PARAMETER><ELK_PARAMETER><INITIAL_NUM_ELKS>100</INITIAL_NUM_ELKS><INITIAL_GUT>13</INITIAL_GUT><INITIAL_RESERVES>32</INITIAL_RESERVES></ELK_PARAMETER><ELK_PARAMETER><INITIAL_NUM_ELKS>100</INITIAL_NUM_ELKS><INITIAL_GUT>13</INITIAL_GUT><INITIAL_RESERVES>33</INITIAL_RESERVES></ELK_PARAMETER><ELK_PARAMETER><INITIAL_NUM_ELKS>100</INITIAL_NUM_ELKS><INITIAL_GUT>13</INITIAL_GUT><INITIAL_RESERVES>34</INITIAL_RESERVES></ELK_PARAMETER><ELK_PARAMETER><INITIAL_NUM_ELKS>100</INITIAL_NUM_ELKS><INITIAL_GUT>13</INITIAL_GUT><INITIAL_RESERVES>35</INITIAL_RESERVES></ELK_PARAMETER><ELK_PARAMETER><INITIAL_NUM_ELKS>100</INITIAL_NUM_ELKS><INITIAL_GUT>13</INITIAL_GUT><INITIAL_RESERVES>36</INITIAL_RESERVES></ELK_PARAMETER><ELK_PARAMETER><INITIAL_NUM_ELKS>100</INITIAL_NUM_ELKS><INITIAL_GUT>13</INITIAL_GUT><INITIAL_RESERVES>37</INITIAL_RESERVES></ELK_PARAMETER><ELK_PARAMETER><INITIAL_NUM_ELKS>100</INITIAL_NUM_ELKS><INITIAL_GUT>13</INITIAL_GUT><INITIAL_RESERVES>38</INITIAL_RESERVES></ELK_PARAMETER><ELK_PARAMETER><INITIAL_NUM_ELKS>100</INITIAL_NUM_ELKS><INITIAL_GUT>13</INITIAL_GUT><INITIAL_RESERVES>39</INITIAL_RESERVES></ELK_PARAMETER><ELK_PARAMETER><INITIAL_NUM_ELKS>100</INITIAL_NUM_ELKS><INITIAL_GUT>13</INITIAL_GUT><INITIAL_RESERVES>40</INITIAL_RESERVES></ELK_PARAMETER><ELK_PARAMETER><INITIAL_NUM_ELKS>100</INITIAL_NUM_ELKS><INITIAL_GUT>13</INITIAL_GUT><INITIAL_RESERVES>41</INITIAL_RESERVES></ELK_PARAMETER><ELK_PARAMETER><INITIAL_NUM_ELKS>100</INITIAL_NUM_ELKS><INITIAL_GUT>13</INITIAL_GUT><INITIAL_RESERVES>42</INITIAL_RESERVES></ELK_PARAMETER><ELK_PARAMETER><INITIAL_NUM_ELKS>100</INITIAL_NUM_ELKS><INITIAL_GUT>13</INITIAL_GUT><INITIAL_RESERVES>43</INITIAL_RESERVES></ELK_PARAMETER><ELK_PARAMETER><INITIAL_NUM_ELKS>100</INITIAL_NUM_ELKS><INITIAL_GUT>13</INITIAL_GUT><INITIAL_RESERVES>44</INITIAL_RESERVES></ELK_PARAMETER><ELK_PARAMETER><INITIAL_NUM_ELKS>100</INITIAL_NUM_ELKS><INITIAL_GUT>13</INITIAL_GUT><INITIAL_RESERVES>45</INITIAL_RESERVES></ELK_PARAMETER><ELK_PARAMETER><INITIAL_NUM_ELKS>100</INITIAL_NUM_ELKS><INITIAL_GUT>13</INITIAL_GUT><INITIAL_RESERVES>46</INITIAL_RESERVES></ELK_PARAMETER><ELK_PARAMETER><INITIAL_NUM_ELKS>100</INITIAL_NUM_ELKS><INITIAL_GUT>13</INITIAL_GUT><INITIAL_RESERVES>47</INITIAL_RESERVES></ELK_PARAMETER><ELK_PARAMETER><INITIAL_NUM_ELKS>100</INITIAL_NUM_ELKS><INITIAL_GUT>13</INITIAL_GUT><INITIAL_RESERVES>48</INITIAL_RESERVES></ELK_PARAMETER><ELK_PARAMETER><INITIAL_NUM_ELKS>100</INITIAL_NUM_ELKS><INITIAL_GUT>13</INITIAL_GUT><INITIAL_RESERVES>49</INITIAL_RESERVES></ELK_PARAMETER><ELK_PARAMETER><INITIAL_NUM_ELKS>100</INITIAL_NUM_ELKS><INITIAL_GUT>13</INITIAL_GUT><INITIAL_RESERVES>50</INITIAL_RESERVES></ELK_PARAMETER><ELK_PARAMETER><INITIAL_NUM_ELKS>100</INITIAL_NUM_ELKS><INITIAL_GUT>13</INITIAL_GUT><INITIAL_RESERVES>51</INITIAL_RESERVES></ELK_PARAMETER><ELK_PARAMETER><INITIAL_NUM_ELKS>100</INITIAL_NUM_ELKS><INITIAL_GUT>13</INITIAL_GUT><INITIAL_RESERVES>52</INITIAL_RESERVES></ELK_PARAMETER><ELK_PARAMETER><INITIAL_NUM_ELKS>100</INITIAL_NUM_ELKS><INITIAL_GUT>13</INITIAL_GUT><INITIAL_RESERVES>53</INITIAL_RESERVES></ELK_PARAMETER><ELK_PARAMETER><INITIAL_NUM_ELKS>100</INITIAL_NUM_ELKS><INITIAL_GUT>13</INITIAL_GUT><INITIAL_RESERVES>54</INITIAL_RESERVES></ELK_PARAMETER><ELK_PARAMETER><INITIAL_NUM_ELKS>100</INITIAL_NUM_ELKS><INITIAL_GUT>13</INITIAL_GUT><INITIAL_RESERVES>55</INITIAL_RESERVES></ELK_PARAMETER><ELK_PARAMETER><INITIAL_NUM_ELKS>100</INITIAL_NUM_ELKS><INITIAL_GUT>13</INITIAL_GUT><INITIAL_RESERVES>56</INITIAL_RESERVES></ELK_PARAMETER><ELK_PARAMETER><INITIAL_NUM_ELKS>100</INITIAL_NUM_ELKS><INITIAL_GUT>13</INITIAL_GUT><INITIAL_RESERVES>57</INITIAL_RESERVES></ELK_PARAMETER><ELK_PARAMETER><INITIAL_NUM_ELKS>100</INITIAL_NUM_ELKS><INITIAL_GUT>13</INITIAL_GUT><INITIAL_RESERVES>58</INITIAL_RESERVES></ELK_PARAMETER><ELK_PARAMETER><INITIAL_NUM_ELKS>100</INITIAL_NUM_ELKS><INITIAL_GUT>13</INITIAL_GUT><INITIAL_RESERVES>59</INITIAL_RESERVES></ELK_PARAMETER><ELK_PARAMETER><INITIAL_NUM_ELKS>100</INITIAL_NUM_ELKS><INITIAL_GUT>13</INITIAL_GUT><INITIAL_RESERVES>60</INITIAL_RESERVES></ELK_PARAMETER><ELK_PARAMETER><INITIAL_NUM_ELKS>100</INITIAL_NUM_ELKS><INITIAL_GUT>13</INITIAL_GUT><INITIAL_RESERVES>61</INITIAL_RESERVES></ELK_PARAMETER><ELK_PARAMETER><INITIAL_NUM_ELKS>100</INITIAL_NUM_ELKS><INITIAL_GUT>13</INITIAL_GUT><INITIAL_RESERVES>62</INITIAL_RESERVES></ELK_PARAMETER><ELK_PARAMETER><INITIAL_NUM_ELKS>100</INITIAL_NUM_ELKS><INITIAL_GUT>13</INITIAL_GUT><INITIAL_RESERVES>63</INITIAL_RESERVES></ELK_PARAMETER><ELK_PARAMETER><INITIAL_NUM_ELKS>100</INITIAL_NUM_ELKS><INITIAL_GUT>13</INITIAL_GUT><INITIAL_RESERVES>64</INITIAL_RESERVES></ELK_PARAMETER><ELK_PARAMETER><INITIAL_NUM_ELKS>100</INITIAL_NUM_ELKS><INITIAL_GUT>13</INITIAL_GUT><INITIAL_RESERVES>65</INITIAL_RESERVES></ELK_PARAMETER><ELK_PARAMETER><INITIAL_NUM_ELKS>100</INITIAL_NUM_ELKS><INITIAL_GUT>13</INITIAL_GUT><INITIAL_RESERVES>66</INITIAL_RESERVES></ELK_PARAMETER><ELK_PARAMETER><INITIAL_NUM_ELKS>100</INITIAL_NUM_ELKS><INITIAL_GUT>13</INITIAL_GUT><INITIAL_RESERVES>67</INITIAL_RESERVES></ELK_PARAMETER><ELK_PARAMETER><INITIAL_NUM_ELKS>100</INITIAL_NUM_ELKS><INITIAL_GUT>13</INITIAL_GUT><INITIAL_RESERVES>68</INITIAL_RESERVES></ELK_PARAMETER><ELK_PARAMETER><INITIAL_NUM_ELKS>100</INITIAL_NUM_ELKS><INITIAL_GUT>13</INITIAL_GUT><INITIAL_RESERVES>69</INITIAL_RESERVES></ELK_PARAMETER><ELK_PARAMETER><INITIAL_NUM_ELKS>100</INITIAL_NUM_ELKS><INITIAL_GUT>13</INITIAL_GUT><INITIAL_RESERVES>70</INITIAL_RESERVES></ELK_PARAMETER><ELK_PARAMETER><INITIAL_NUM_ELKS>100</INITIAL_NUM_ELKS><INITIAL_GUT>13</INITIAL_GUT><INITIAL_RESERVES>71</INITIAL_RESERVES></ELK_PARAMETER><ELK_PARAMETER><INITIAL_NUM_ELKS>100</INITIAL_NUM_ELKS><INITIAL_GUT>13</INITIAL_GUT><INITIAL_RESERVES>72</INITIAL_RESERVES></ELK_PARAMETER><ELK_PARAMETER><INITIAL_NUM_ELKS>100</INITIAL_NUM_ELKS><INITIAL_GUT>13</INITIAL_GUT><INITIAL_RESERVES>73</INITIAL_RESERVES></ELK_PARAMETER><ELK_PARAMETER><INITIAL_NUM_ELKS>100</INITIAL_NUM_ELKS><INITIAL_GUT>13</INITIAL_GUT><INITIAL_RESERVES>74</INITIAL_RESERVES></ELK_PARAMETER><ELK_PARAMETER><INITIAL_NUM_ELKS>100</INITIAL_NUM_ELKS><INITIAL_GUT>13</INITIAL_GUT><INITIAL_RESERVES>75</INITIAL_RESERVES></ELK_PARAMETER><ELK_PARAMETER><INITIAL_NUM_ELKS>100</INITIAL_NUM_ELKS><INITIAL_GUT>13</INITIAL_GUT><INITIAL_RESERVES>76</INITIAL_RESERVES></ELK_PARAMETER><ELK_PARAMETER><INITIAL_NUM_ELKS>100</INITIAL_NUM_ELKS><INITIAL_GUT>13</INITIAL_GUT><INITIAL_RESERVES>77</INITIAL_RESERVES></ELK_PARAMETER><ELK_PARAMETER><INITIAL_NUM_ELKS>100</INITIAL_NUM_ELKS><INITIAL_GUT>13</INITIAL_GUT><INITIAL_RESERVES>78</INITIAL_RESERVES></ELK_PARAMETER><ELK_PARAMETER><INITIAL_NUM_ELKS>100</INITIAL_NUM_ELKS><INITIAL_GUT>13</INITIAL_GUT><INITIAL_RESERVES>79</INITIAL_RESERVES></ELK_PARAMETER><ELK_PARAMETER><INITIAL_NUM_ELKS>100</INITIAL_NUM_ELKS><INITIAL_GUT>13</INITIAL_GUT><INITIAL_RESERVES>80</INITIAL_RESERVES></ELK_PARAMETER><ELK_PARAMETER><INITIAL_NUM_ELKS>100</INITIAL_NUM_ELKS><INITIAL_GUT>13</INITIAL_GUT><INITIAL_RESERVES>81</INITIAL_RESERVES></ELK_PARAMETER><ELK_PARAMETER><INITIAL_NUM_ELKS>100</INITIAL_NUM_ELKS><INITIAL_GUT>13</INITIAL_GUT><INITIAL_RESERVES>82</INITIAL_RESERVES></ELK_PARAMETER><ELK_PARAMETER><INITIAL_NUM_ELKS>100</INITIAL_NUM_ELKS><INITIAL_GUT>13</INITIAL_GUT><INITIAL_RESERVES>83</INITIAL_RESERVES></ELK_PARAMETER><ELK_PARAMETER><INITIAL_NUM_ELKS>100</INITIAL_NUM_ELKS><INITIAL_GUT>13</INITIAL_GUT><INITIAL_RESERVES>84</INITIAL_RESERVES></ELK_PARAMETER><ELK_PARAMETER><INITIAL_NUM_ELKS>100</INITIAL_NUM_ELKS><INITIAL_GUT>13</INITIAL_GUT><INITIAL_RESERVES>85</INITIAL_RESERVES></ELK_PARAMETER><ELK_PARAMETER><INITIAL_NUM_ELKS>100</INITIAL_NUM_ELKS><INITIAL_GUT>13</INITIAL_GUT><INITIAL_RESERVES>86</INITIAL_RESERVES></ELK_PARAMETER><ELK_PARAMETER><INITIAL_NUM_ELKS>100</INITIAL_NUM_ELKS><INITIAL_GUT>13</INITIAL_GUT><INITIAL_RESERVES>87</INITIAL_RESERVES></ELK_PARAMETER><ELK_PARAMETER><INITIAL_NUM_ELKS>100</INITIAL_NUM_ELKS><INITIAL_GUT>13</INITIAL_GUT><INITIAL_RESERVES>88</INITIAL_RESERVES></ELK_PARAMETER><ELK_PARAMETER><INITIAL_NUM_ELKS>100</INITIAL_NUM_ELKS><INITIAL_GUT>13</INITIAL_GUT><INITIAL_RESERVES>89</INITIAL_RESERVES></ELK_PARAMETER><ELK_PARAMETER><INITIAL_NUM_ELKS>100</INITIAL_NUM_ELKS><INITIAL_GUT>13</INITIAL_GUT><INITIAL_RESERVES>90</INITIAL_RESERVES></ELK_PARAMETER><ELK_PARAMETER><INITIAL_NUM_ELKS>100</INITIAL_NUM_ELKS><INITIAL_GUT>13</INITIAL_GUT><INITIAL_RESERVES>91</INITIAL_RESERVES></ELK_PARAMETER><ELK_PARAMETER><INITIAL_NUM_ELKS>100</INITIAL_NUM_ELKS><INITIAL_GUT>13</INITIAL_GUT><INITIAL_RESERVES>92</INITIAL_RESERVES></ELK_PARAMETER><ELK_PARAMETER><INITIAL_NUM_ELKS>100</INITIAL_NUM_ELKS><INITIAL_GUT>13</INITIAL_GUT><INITIAL_RESERVES>93</INITIAL_RESERVES></ELK_PARAMETER><ELK_PARAMETER><INITIAL_NUM_ELKS>100</INITIAL_NUM_ELKS><INITIAL_GUT>13</INITIAL_GUT><INITIAL_RESERVES>94</INITIAL_RESERVES></ELK_PARAMETER><ELK_PARAMETER><INITIAL_NUM_ELKS>100</INITIAL_NUM_ELKS><INITIAL_GUT>13</INITIAL_GUT><INITIAL_RESERVES>95</INITIAL_RESERVES></ELK_PARAMETER><ELK_PARAMETER><INITIAL_NUM_ELKS>100</INITIAL_NUM_ELKS><INITIAL_GUT>13</INITIAL_GUT><INITIAL_RESERVES>96</INITIAL_RESERVES></ELK_PARAMETER><ELK_PARAMETER><INITIAL_NUM_ELKS>100</INITIAL_NUM_ELKS><INITIAL_GUT>13</INITIAL_GUT><INITIAL_RESERVES>97</INITIAL_RESERVES></ELK_PARAMETER><ELK_PARAMETER><INITIAL_NUM_ELKS>100</INITIAL_NUM_ELKS><INITIAL_GUT>13</INITIAL_GUT><INITIAL_RESERVES>98</INITIAL_RESERVES></ELK_PARAMETER><ELK_PARAMETER><INITIAL_NUM_ELKS>100</INITIAL_NUM_ELKS><INITIAL_GUT>13</INITIAL_GUT><INITIAL_RESERVES>99</INITIAL_RESERVES></ELK_PARAMETER><ELK_PARAMETER><INITIAL_NUM_ELKS>100</INITIAL_NUM_ELKS><INITIAL_GUT>13</INITIAL_GUT><INITIAL_RESERVES>100</INITIAL_RESERVES></ELK_PARAMETER><ELK_PARAMETER><INITIAL_NUM_ELKS>100</INITIAL_NUM_ELKS><INITIAL_GUT>14</INITIAL_GUT><INITIAL_RESERVES>1</INITIAL_RESERVES></ELK_PARAMETER><ELK_PARAMETER><INITIAL_NUM_ELKS>100</INITIAL_NUM_ELKS><INITIAL_GUT>14</INITIAL_GUT><INITIAL_RESERVES>2</INITIAL_RESERVES></ELK_PARAMETER><ELK_PARAMETER><INITIAL_NUM_ELKS>100</INITIAL_NUM_ELKS><INITIAL_GUT>14</INITIAL_GUT><INITIAL_RESERVES>3</INITIAL_RESERVES></ELK_PARAMETER><ELK_PARAMETER><INITIAL_NUM_ELKS>100</INITIAL_NUM_ELKS><INITIAL_GUT>14</INITIAL_GUT><INITIAL_RESERVES>4</INITIAL_RESERVES></ELK_PARAMETER><ELK_PARAMETER><INITIAL_NUM_ELKS>100</INITIAL_NUM_ELKS><INITIAL_GUT>14</INITIAL_GUT><INITIAL_RESERVES>5</INITIAL_RESERVES></ELK_PARAMETER><ELK_PARAMETER><INITIAL_NUM_ELKS>100</INITIAL_NUM_ELKS><INITIAL_GUT>14</INITIAL_GUT><INITIAL_RESERVES>6</INITIAL_RESERVES></ELK_PARAMETER><ELK_PARAMETER><INITIAL_NUM_ELKS>100</INITIAL_NUM_ELKS><INITIAL_GUT>14</INITIAL_GUT><INITIAL_RESERVES>7</INITIAL_RESERVES></ELK_PARAMETER><ELK_PARAMETER><INITIAL_NUM_ELKS>100</INITIAL_NUM_ELKS><INITIAL_GUT>14</INITIAL_GUT><INITIAL_RESERVES>8</INITIAL_RESERVES></ELK_PARAMETER><ELK_PARAMETER><INITIAL_NUM_ELKS>100</INITIAL_NUM_ELKS><INITIAL_GUT>14</INITIAL_GUT><INITIAL_RESERVES>9</INITIAL_RESERVES></ELK_PARAMETER><ELK_PARAMETER><INITIAL_NUM_ELKS>100</INITIAL_NUM_ELKS><INITIAL_GUT>14</INITIAL_GUT><INITIAL_RESERVES>10</INITIAL_RESERVES></ELK_PARAMETER><ELK_PARAMETER><INITIAL_NUM_ELKS>100</INITIAL_NUM_ELKS><INITIAL_GUT>14</INITIAL_GUT><INITIAL_RESERVES>11</INITIAL_RESERVES></ELK_PARAMETER><ELK_PARAMETER><INITIAL_NUM_ELKS>100</INITIAL_NUM_ELKS><INITIAL_GUT>14</INITIAL_GUT><INITIAL_RESERVES>12</INITIAL_RESERVES></ELK_PARAMETER><ELK_PARAMETER><INITIAL_NUM_ELKS>100</INITIAL_NUM_ELKS><INITIAL_GUT>14</INITIAL_GUT><INITIAL_RESERVES>13</INITIAL_RESERVES></ELK_PARAMETER><ELK_PARAMETER><INITIAL_NUM_ELKS>100</INITIAL_NUM_ELKS><INITIAL_GUT>14</INITIAL_GUT><INITIAL_RESERVES>14</INITIAL_RESERVES></ELK_PARAMETER><ELK_PARAMETER><INITIAL_NUM_ELKS>100</INITIAL_NUM_ELKS><INITIAL_GUT>14</INITIAL_GUT><INITIAL_RESERVES>15</INITIAL_RESERVES></ELK_PARAMETER><ELK_PARAMETER><INITIAL_NUM_ELKS>100</INITIAL_NUM_ELKS><INITIAL_GUT>14</INITIAL_GUT><INITIAL_RESERVES>16</INITIAL_RESERVES></ELK_PARAMETER><ELK_PARAMETER><INITIAL_NUM_ELKS>100</INITIAL_NUM_ELKS><INITIAL_GUT>14</INITIAL_GUT><INITIAL_RESERVES>17</INITIAL_RESERVES></ELK_PARAMETER><ELK_PARAMETER><INITIAL_NUM_ELKS>100</INITIAL_NUM_ELKS><INITIAL_GUT>14</INITIAL_GUT><INITIAL_RESERVES>18</INITIAL_RESERVES></ELK_PARAMETER><ELK_PARAMETER><INITIAL_NUM_ELKS>100</INITIAL_NUM_ELKS><INITIAL_GUT>14</INITIAL_GUT><INITIAL_RESERVES>19</INITIAL_RESERVES></ELK_PARAMETER><ELK_PARAMETER><INITIAL_NUM_ELKS>100</INITIAL_NUM_ELKS><INITIAL_GUT>14</INITIAL_GUT><INITIAL_RESERVES>20</INITIAL_RESERVES></ELK_PARAMETER><ELK_PARAMETER><INITIAL_NUM_ELKS>100</INITIAL_NUM_ELKS><INITIAL_GUT>14</INITIAL_GUT><INITIAL_RESERVES>21</INITIAL_RESERVES></ELK_PARAMETER><ELK_PARAMETER><INITIAL_NUM_ELKS>100</INITIAL_NUM_ELKS><INITIAL_GUT>14</INITIAL_GUT><INITIAL_RESERVES>22</INITIAL_RESERVES></ELK_PARAMETER><ELK_PARAMETER><INITIAL_NUM_ELKS>100</INITIAL_NUM_ELKS><INITIAL_GUT>14</INITIAL_GUT><INITIAL_RESERVES>23</INITIAL_RESERVES></ELK_PARAMETER><ELK_PARAMETER><INITIAL_NUM_ELKS>100</INITIAL_NUM_ELKS><INITIAL_GUT>14</INITIAL_GUT><INITIAL_RESERVES>24</INITIAL_RESERVES></ELK_PARAMETER><ELK_PARAMETER><INITIAL_NUM_ELKS>100</INITIAL_NUM_ELKS><INITIAL_GUT>14</INITIAL_GUT><INITIAL_RESERVES>25</INITIAL_RESERVES></ELK_PARAMETER><ELK_PARAMETER><INITIAL_NUM_ELKS>100</INITIAL_NUM_ELKS><INITIAL_GUT>14</INITIAL_GUT><INITIAL_RESERVES>26</INITIAL_RESERVES></ELK_PARAMETER><ELK_PARAMETER><INITIAL_NUM_ELKS>100</INITIAL_NUM_ELKS><INITIAL_GUT>14</INITIAL_GUT><INITIAL_RESERVES>27</INITIAL_RESERVES></ELK_PARAMETER><ELK_PARAMETER><INITIAL_NUM_ELKS>100</INITIAL_NUM_ELKS><INITIAL_GUT>14</INITIAL_GUT><INITIAL_RESERVES>28</INITIAL_RESERVES></ELK_PARAMETER><ELK_PARAMETER><INITIAL_NUM_ELKS>100</INITIAL_NUM_ELKS><INITIAL_GUT>14</INITIAL_GUT><INITIAL_RESERVES>29</INITIAL_RESERVES></ELK_PARAMETER><ELK_PARAMETER><INITIAL_NUM_ELKS>100</INITIAL_NUM_ELKS><INITIAL_GUT>14</INITIAL_GUT><INITIAL_RESERVES>30</INITIAL_RESERVES></ELK_PARAMETER><ELK_PARAMETER><INITIAL_NUM_ELKS>100</INITIAL_NUM_ELKS><INITIAL_GUT>14</INITIAL_GUT><INITIAL_RESERVES>31</INITIAL_RESERVES></ELK_PARAMETER><ELK_PARAMETER><INITIAL_NUM_ELKS>100</INITIAL_NUM_ELKS><INITIAL_GUT>14</INITIAL_GUT><INITIAL_RESERVES>32</INITIAL_RESERVES></ELK_PARAMETER><ELK_PARAMETER><INITIAL_NUM_ELKS>100</INITIAL_NUM_ELKS><INITIAL_GUT>14</INITIAL_GUT><INITIAL_RESERVES>33</INITIAL_RESERVES></ELK_PARAMETER><ELK_PARAMETER><INITIAL_NUM_ELKS>100</INITIAL_NUM_ELKS><INITIAL_GUT>14</INITIAL_GUT><INITIAL_RESERVES>34</INITIAL_RESERVES></ELK_PARAMETER><ELK_PARAMETER><INITIAL_NUM_ELKS>100</INITIAL_NUM_ELKS><INITIAL_GUT>14</INITIAL_GUT><INITIAL_RESERVES>35</INITIAL_RESERVES></ELK_PARAMETER><ELK_PARAMETER><INITIAL_NUM_ELKS>100</INITIAL_NUM_ELKS><INITIAL_GUT>14</INITIAL_GUT><INITIAL_RESERVES>36</INITIAL_RESERVES></ELK_PARAMETER><ELK_PARAMETER><INITIAL_NUM_ELKS>100</INITIAL_NUM_ELKS><INITIAL_GUT>14</INITIAL_GUT><INITIAL_RESERVES>37</INITIAL_RESERVES></ELK_PARAMETER><ELK_PARAMETER><INITIAL_NUM_ELKS>100</INITIAL_NUM_ELKS><INITIAL_GUT>14</INITIAL_GUT><INITIAL_RESERVES>38</INITIAL_RESERVES></ELK_PARAMETER><ELK_PARAMETER><INITIAL_NUM_ELKS>100</INITIAL_NUM_ELKS><INITIAL_GUT>14</INITIAL_GUT><INITIAL_RESERVES>39</INITIAL_RESERVES></ELK_PARAMETER><ELK_PARAMETER><INITIAL_NUM_ELKS>100</INITIAL_NUM_ELKS><INITIAL_GUT>14</INITIAL_GUT><INITIAL_RESERVES>40</INITIAL_RESERVES></ELK_PARAMETER><ELK_PARAMETER><INITIAL_NUM_ELKS>100</INITIAL_NUM_ELKS><INITIAL_GUT>14</INITIAL_GUT><INITIAL_RESERVES>41</INITIAL_RESERVES></ELK_PARAMETER><ELK_PARAMETER><INITIAL_NUM_ELKS>100</INITIAL_NUM_ELKS><INITIAL_GUT>14</INITIAL_GUT><INITIAL_RESERVES>42</INITIAL_RESERVES></ELK_PARAMETER><ELK_PARAMETER><INITIAL_NUM_ELKS>100</INITIAL_NUM_ELKS><INITIAL_GUT>14</INITIAL_GUT><INITIAL_RESERVES>43</INITIAL_RESERVES></ELK_PARAMETER><ELK_PARAMETER><INITIAL_NUM_ELKS>100</INITIAL_NUM_ELKS><INITIAL_GUT>14</INITIAL_GUT><INITIAL_RESERVES>44</INITIAL_RESERVES></ELK_PARAMETER><ELK_PARAMETER><INITIAL_NUM_ELKS>100</INITIAL_NUM_ELKS><INITIAL_GUT>14</INITIAL_GUT><INITIAL_RESERVES>45</INITIAL_RESERVES></ELK_PARAMETER><ELK_PARAMETER><INITIAL_NUM_ELKS>100</INITIAL_NUM_ELKS><INITIAL_GUT>14</INITIAL_GUT><INITIAL_RESERVES>46</INITIAL_RESERVES></ELK_PARAMETER><ELK_PARAMETER><INITIAL_NUM_ELKS>100</INITIAL_NUM_ELKS><INITIAL_GUT>14</INITIAL_GUT><INITIAL_RESERVES>47</INITIAL_RESERVES></ELK_PARAMETER><ELK_PARAMETER><INITIAL_NUM_ELKS>100</INITIAL_NUM_ELKS><INITIAL_GUT>14</INITIAL_GUT><INITIAL_RESERVES>48</INITIAL_RESERVES></ELK_PARAMETER><ELK_PARAMETER><INITIAL_NUM_ELKS>100</INITIAL_NUM_ELKS><INITIAL_GUT>14</INITIAL_GUT><INITIAL_RESERVES>49</INITIAL_RESERVES></ELK_PARAMETER><ELK_PARAMETER><INITIAL_NUM_ELKS>100</INITIAL_NUM_ELKS><INITIAL_GUT>14</INITIAL_GUT><INITIAL_RESERVES>50</INITIAL_RESERVES></ELK_PARAMETER><ELK_PARAMETER><INITIAL_NUM_ELKS>100</INITIAL_NUM_ELKS><INITIAL_GUT>14</INITIAL_GUT><INITIAL_RESERVES>51</INITIAL_RESERVES></ELK_PARAMETER><ELK_PARAMETER><INITIAL_NUM_ELKS>100</INITIAL_NUM_ELKS><INITIAL_GUT>14</INITIAL_GUT><INITIAL_RESERVES>52</INITIAL_RESERVES></ELK_PARAMETER><ELK_PARAMETER><INITIAL_NUM_ELKS>100</INITIAL_NUM_ELKS><INITIAL_GUT>14</INITIAL_GUT><INITIAL_RESERVES>53</INITIAL_RESERVES></ELK_PARAMETER><ELK_PARAMETER><INITIAL_NUM_ELKS>100</INITIAL_NUM_ELKS><INITIAL_GUT>14</INITIAL_GUT><INITIAL_RESERVES>54</INITIAL_RESERVES></ELK_PARAMETER><ELK_PARAMETER><INITIAL_NUM_ELKS>100</INITIAL_NUM_ELKS><INITIAL_GUT>14</INITIAL_GUT><INITIAL_RESERVES>55</INITIAL_RESERVES></ELK_PARAMETER><ELK_PARAMETER><INITIAL_NUM_ELKS>100</INITIAL_NUM_ELKS><INITIAL_GUT>14</INITIAL_GUT><INITIAL_RESERVES>56</INITIAL_RESERVES></ELK_PARAMETER><ELK_PARAMETER><INITIAL_NUM_ELKS>100</INITIAL_NUM_ELKS><INITIAL_GUT>14</INITIAL_GUT><INITIAL_RESERVES>57</INITIAL_RESERVES></ELK_PARAMETER><ELK_PARAMETER><INITIAL_NUM_ELKS>100</INITIAL_NUM_ELKS><INITIAL_GUT>14</INITIAL_GUT><INITIAL_RESERVES>58</INITIAL_RESERVES></ELK_PARAMETER><ELK_PARAMETER><INITIAL_NUM_ELKS>100</INITIAL_NUM_ELKS><INITIAL_GUT>14</INITIAL_GUT><INITIAL_RESERVES>59</INITIAL_RESERVES></ELK_PARAMETER><ELK_PARAMETER><INITIAL_NUM_ELKS>100</INITIAL_NUM_ELKS><INITIAL_GUT>14</INITIAL_GUT><INITIAL_RESERVES>60</INITIAL_RESERVES></ELK_PARAMETER><ELK_PARAMETER><INITIAL_NUM_ELKS>100</INITIAL_NUM_ELKS><INITIAL_GUT>14</INITIAL_GUT><INITIAL_RESERVES>61</INITIAL_RESERVES></ELK_PARAMETER><ELK_PARAMETER><INITIAL_NUM_ELKS>100</INITIAL_NUM_ELKS><INITIAL_GUT>14</INITIAL_GUT><INITIAL_RESERVES>62</INITIAL_RESERVES></ELK_PARAMETER><ELK_PARAMETER><INITIAL_NUM_ELKS>100</INITIAL_NUM_ELKS><INITIAL_GUT>14</INITIAL_GUT><INITIAL_RESERVES>63</INITIAL_RESERVES></ELK_PARAMETER><ELK_PARAMETER><INITIAL_NUM_ELKS>100</INITIAL_NUM_ELKS><INITIAL_GUT>14</INITIAL_GUT><INITIAL_RESERVES>64</INITIAL_RESERVES></ELK_PARAMETER><ELK_PARAMETER><INITIAL_NUM_ELKS>100</INITIAL_NUM_ELKS><INITIAL_GUT>14</INITIAL_GUT><INITIAL_RESERVES>65</INITIAL_RESERVES></ELK_PARAMETER><ELK_PARAMETER><INITIAL_NUM_ELKS>100</INITIAL_NUM_ELKS><INITIAL_GUT>14</INITIAL_GUT><INITIAL_RESERVES>66</INITIAL_RESERVES></ELK_PARAMETER><ELK_PARAMETER><INITIAL_NUM_ELKS>100</INITIAL_NUM_ELKS><INITIAL_GUT>14</INITIAL_GUT><INITIAL_RESERVES>67</INITIAL_RESERVES></ELK_PARAMETER><ELK_PARAMETER><INITIAL_NUM_ELKS>100</INITIAL_NUM_ELKS><INITIAL_GUT>14</INITIAL_GUT><INITIAL_RESERVES>68</INITIAL_RESERVES></ELK_PARAMETER><ELK_PARAMETER><INITIAL_NUM_ELKS>100</INITIAL_NUM_ELKS><INITIAL_GUT>14</INITIAL_GUT><INITIAL_RESERVES>69</INITIAL_RESERVES></ELK_PARAMETER><ELK_PARAMETER><INITIAL_NUM_ELKS>100</INITIAL_NUM_ELKS><INITIAL_GUT>14</INITIAL_GUT><INITIAL_RESERVES>70</INITIAL_RESERVES></ELK_PARAMETER><ELK_PARAMETER><INITIAL_NUM_ELKS>100</INITIAL_NUM_ELKS><INITIAL_GUT>14</INITIAL_GUT><INITIAL_RESERVES>71</INITIAL_RESERVES></ELK_PARAMETER><ELK_PARAMETER><INITIAL_NUM_ELKS>100</INITIAL_NUM_ELKS><INITIAL_GUT>14</INITIAL_GUT><INITIAL_RESERVES>72</INITIAL_RESERVES></ELK_PARAMETER><ELK_PARAMETER><INITIAL_NUM_ELKS>100</INITIAL_NUM_ELKS><INITIAL_GUT>14</INITIAL_GUT><INITIAL_RESERVES>73</INITIAL_RESERVES></ELK_PARAMETER><ELK_PARAMETER><INITIAL_NUM_ELKS>100</INITIAL_NUM_ELKS><INITIAL_GUT>14</INITIAL_GUT><INITIAL_RESERVES>74</INITIAL_RESERVES></ELK_PARAMETER><ELK_PARAMETER><INITIAL_NUM_ELKS>100</INITIAL_NUM_ELKS><INITIAL_GUT>14</INITIAL_GUT><INITIAL_RESERVES>75</INITIAL_RESERVES></ELK_PARAMETER><ELK_PARAMETER><INITIAL_NUM_ELKS>100</INITIAL_NUM_ELKS><INITIAL_GUT>14</INITIAL_GUT><INITIAL_RESERVES>76</INITIAL_RESERVES></ELK_PARAMETER><ELK_PARAMETER><INITIAL_NUM_ELKS>100</INITIAL_NUM_ELKS><INITIAL_GUT>14</INITIAL_GUT><INITIAL_RESERVES>77</INITIAL_RESERVES></ELK_PARAMETER><ELK_PARAMETER><INITIAL_NUM_ELKS>100</INITIAL_NUM_ELKS><INITIAL_GUT>14</INITIAL_GUT><INITIAL_RESERVES>78</INITIAL_RESERVES></ELK_PARAMETER><ELK_PARAMETER><INITIAL_NUM_ELKS>100</INITIAL_NUM_ELKS><INITIAL_GUT>14</INITIAL_GUT><INITIAL_RESERVES>79</INITIAL_RESERVES></ELK_PARAMETER><ELK_PARAMETER><INITIAL_NUM_ELKS>100</INITIAL_NUM_ELKS><INITIAL_GUT>14</INITIAL_GUT><INITIAL_RESERVES>80</INITIAL_RESERVES></ELK_PARAMETER><ELK_PARAMETER><INITIAL_NUM_ELKS>100</INITIAL_NUM_ELKS><INITIAL_GUT>14</INITIAL_GUT><INITIAL_RESERVES>81</INITIAL_RESERVES></ELK_PARAMETER><ELK_PARAMETER><INITIAL_NUM_ELKS>100</INITIAL_NUM_ELKS><INITIAL_GUT>14</INITIAL_GUT><INITIAL_RESERVES>82</INITIAL_RESERVES></ELK_PARAMETER><ELK_PARAMETER><INITIAL_NUM_ELKS>100</INITIAL_NUM_ELKS><INITIAL_GUT>14</INITIAL_GUT><INITIAL_RESERVES>83</INITIAL_RESERVES></ELK_PARAMETER><ELK_PARAMETER><INITIAL_NUM_ELKS>100</INITIAL_NUM_ELKS><INITIAL_GUT>14</INITIAL_GUT><INITIAL_RESERVES>84</INITIAL_RESERVES></ELK_PARAMETER><ELK_PARAMETER><INITIAL_NUM_ELKS>100</INITIAL_NUM_ELKS><INITIAL_GUT>14</INITIAL_GUT><INITIAL_RESERVES>85</INITIAL_RESERVES></ELK_PARAMETER><ELK_PARAMETER><INITIAL_NUM_ELKS>100</INITIAL_NUM_ELKS><INITIAL_GUT>14</INITIAL_GUT><INITIAL_RESERVES>86</INITIAL_RESERVES></ELK_PARAMETER><ELK_PARAMETER><INITIAL_NUM_ELKS>100</INITIAL_NUM_ELKS><INITIAL_GUT>14</INITIAL_GUT><INITIAL_RESERVES>87</INITIAL_RESERVES></ELK_PARAMETER><ELK_PARAMETER><INITIAL_NUM_ELKS>100</INITIAL_NUM_ELKS><INITIAL_GUT>14</INITIAL_GUT><INITIAL_RESERVES>88</INITIAL_RESERVES></ELK_PARAMETER><ELK_PARAMETER><INITIAL_NUM_ELKS>100</INITIAL_NUM_ELKS><INITIAL_GUT>14</INITIAL_GUT><INITIAL_RESERVES>89</INITIAL_RESERVES></ELK_PARAMETER><ELK_PARAMETER><INITIAL_NUM_ELKS>100</INITIAL_NUM_ELKS><INITIAL_GUT>14</INITIAL_GUT><INITIAL_RESERVES>90</INITIAL_RESERVES></ELK_PARAMETER><ELK_PARAMETER><INITIAL_NUM_ELKS>100</INITIAL_NUM_ELKS><INITIAL_GUT>14</INITIAL_GUT><INITIAL_RESERVES>91</INITIAL_RESERVES></ELK_PARAMETER><ELK_PARAMETER><INITIAL_NUM_ELKS>100</INITIAL_NUM_ELKS><INITIAL_GUT>14</INITIAL_GUT><INITIAL_RESERVES>92</INITIAL_RESERVES></ELK_PARAMETER><ELK_PARAMETER><INITIAL_NUM_ELKS>100</INITIAL_NUM_ELKS><INITIAL_GUT>14</INITIAL_GUT><INITIAL_RESERVES>93</INITIAL_RESERVES></ELK_PARAMETER><ELK_PARAMETER><INITIAL_NUM_ELKS>100</INITIAL_NUM_ELKS><INITIAL_GUT>14</INITIAL_GUT><INITIAL_RESERVES>94</INITIAL_RESERVES></ELK_PARAMETER><ELK_PARAMETER><INITIAL_NUM_ELKS>100</INITIAL_NUM_ELKS><INITIAL_GUT>14</INITIAL_GUT><INITIAL_RESERVES>95</INITIAL_RESERVES></ELK_PARAMETER><ELK_PARAMETER><INITIAL_NUM_ELKS>100</INITIAL_NUM_ELKS><INITIAL_GUT>14</INITIAL_GUT><INITIAL_RESERVES>96</INITIAL_RESERVES></ELK_PARAMETER><ELK_PARAMETER><INITIAL_NUM_ELKS>100</INITIAL_NUM_ELKS><INITIAL_GUT>14</INITIAL_GUT><INITIAL_RESERVES>97</INITIAL_RESERVES></ELK_PARAMETER><ELK_PARAMETER><INITIAL_NUM_ELKS>100</INITIAL_NUM_ELKS><INITIAL_GUT>14</INITIAL_GUT><INITIAL_RESERVES>98</INITIAL_RESERVES></ELK_PARAMETER><ELK_PARAMETER><INITIAL_NUM_ELKS>100</INITIAL_NUM_ELKS><INITIAL_GUT>14</INITIAL_GUT><INITIAL_RESERVES>99</INITIAL_RESERVES></ELK_PARAMETER><ELK_PARAMETER><INITIAL_NUM_ELKS>100</INITIAL_NUM_ELKS><INITIAL_GUT>14</INITIAL_GUT><INITIAL_RESERVES>100</INITIAL_RESERVES></ELK_PARAMETER><ELK_PARAMETER><INITIAL_NUM_ELKS>100</INITIAL_NUM_ELKS><INITIAL_GUT>15</INITIAL_GUT><INITIAL_RESERVES>1</INITIAL_RESERVES></ELK_PARAMETER><ELK_PARAMETER><INITIAL_NUM_ELKS>100</INITIAL_NUM_ELKS><INITIAL_GUT>15</INITIAL_GUT><INITIAL_RESERVES>2</INITIAL_RESERVES></ELK_PARAMETER><ELK_PARAMETER><INITIAL_NUM_ELKS>100</INITIAL_NUM_ELKS><INITIAL_GUT>15</INITIAL_GUT><INITIAL_RESERVES>3</INITIAL_RESERVES></ELK_PARAMETER><ELK_PARAMETER><INITIAL_NUM_ELKS>100</INITIAL_NUM_ELKS><INITIAL_GUT>15</INITIAL_GUT><INITIAL_RESERVES>4</INITIAL_RESERVES></ELK_PARAMETER><ELK_PARAMETER><INITIAL_NUM_ELKS>100</INITIAL_NUM_ELKS><INITIAL_GUT>15</INITIAL_GUT><INITIAL_RESERVES>5</INITIAL_RESERVES></ELK_PARAMETER><ELK_PARAMETER><INITIAL_NUM_ELKS>100</INITIAL_NUM_ELKS><INITIAL_GUT>15</INITIAL_GUT><INITIAL_RESERVES>6</INITIAL_RESERVES></ELK_PARAMETER><ELK_PARAMETER><INITIAL_NUM_ELKS>100</INITIAL_NUM_ELKS><INITIAL_GUT>15</INITIAL_GUT><INITIAL_RESERVES>7</INITIAL_RESERVES></ELK_PARAMETER><ELK_PARAMETER><INITIAL_NUM_ELKS>100</INITIAL_NUM_ELKS><INITIAL_GUT>15</INITIAL_GUT><INITIAL_RESERVES>8</INITIAL_RESERVES></ELK_PARAMETER><ELK_PARAMETER><INITIAL_NUM_ELKS>100</INITIAL_NUM_ELKS><INITIAL_GUT>15</INITIAL_GUT><INITIAL_RESERVES>9</INITIAL_RESERVES></ELK_PARAMETER><ELK_PARAMETER><INITIAL_NUM_ELKS>100</INITIAL_NUM_ELKS><INITIAL_GUT>15</INITIAL_GUT><INITIAL_RESERVES>10</INITIAL_RESERVES></ELK_PARAMETER><ELK_PARAMETER><INITIAL_NUM_ELKS>100</INITIAL_NUM_ELKS><INITIAL_GUT>15</INITIAL_GUT><INITIAL_RESERVES>11</INITIAL_RESERVES></ELK_PARAMETER><ELK_PARAMETER><INITIAL_NUM_ELKS>100</INITIAL_NUM_ELKS><INITIAL_GUT>15</INITIAL_GUT><INITIAL_RESERVES>12</INITIAL_RESERVES></ELK_PARAMETER><ELK_PARAMETER><INITIAL_NUM_ELKS>100</INITIAL_NUM_ELKS><INITIAL_GUT>15</INITIAL_GUT><INITIAL_RESERVES>13</INITIAL_RESERVES></ELK_PARAMETER><ELK_PARAMETER><INITIAL_NUM_ELKS>100</INITIAL_NUM_ELKS><INITIAL_GUT>15</INITIAL_GUT><INITIAL_RESERVES>14</INITIAL_RESERVES></ELK_PARAMETER><ELK_PARAMETER><INITIAL_NUM_ELKS>100</INITIAL_NUM_ELKS><INITIAL_GUT>15</INITIAL_GUT><INITIAL_RESERVES>15</INITIAL_RESERVES></ELK_PARAMETER><ELK_PARAMETER><INITIAL_NUM_ELKS>100</INITIAL_NUM_ELKS><INITIAL_GUT>15</INITIAL_GUT><INITIAL_RESERVES>16</INITIAL_RESERVES></ELK_PARAMETER><ELK_PARAMETER><INITIAL_NUM_ELKS>100</INITIAL_NUM_ELKS><INITIAL_GUT>15</INITIAL_GUT><INITIAL_RESERVES>17</INITIAL_RESERVES></ELK_PARAMETER><ELK_PARAMETER><INITIAL_NUM_ELKS>100</INITIAL_NUM_ELKS><INITIAL_GUT>15</INITIAL_GUT><INITIAL_RESERVES>18</INITIAL_RESERVES></ELK_PARAMETER><ELK_PARAMETER><INITIAL_NUM_ELKS>100</INITIAL_NUM_ELKS><INITIAL_GUT>15</INITIAL_GUT><INITIAL_RESERVES>19</INITIAL_RESERVES></ELK_PARAMETER><ELK_PARAMETER><INITIAL_NUM_ELKS>100</INITIAL_NUM_ELKS><INITIAL_GUT>15</INITIAL_GUT><INITIAL_RESERVES>20</INITIAL_RESERVES></ELK_PARAMETER><ELK_PARAMETER><INITIAL_NUM_ELKS>100</INITIAL_NUM_ELKS><INITIAL_GUT>15</INITIAL_GUT><INITIAL_RESERVES>21</INITIAL_RESERVES></ELK_PARAMETER><ELK_PARAMETER><INITIAL_NUM_ELKS>100</INITIAL_NUM_ELKS><INITIAL_GUT>15</INITIAL_GUT><INITIAL_RESERVES>22</INITIAL_RESERVES></ELK_PARAMETER><ELK_PARAMETER><INITIAL_NUM_ELKS>100</INITIAL_NUM_ELKS><INITIAL_GUT>15</INITIAL_GUT><INITIAL_RESERVES>23</INITIAL_RESERVES></ELK_PARAMETER><ELK_PARAMETER><INITIAL_NUM_ELKS>100</INITIAL_NUM_ELKS><INITIAL_GUT>15</INITIAL_GUT><INITIAL_RESERVES>24</INITIAL_RESERVES></ELK_PARAMETER><ELK_PARAMETER><INITIAL_NUM_ELKS>100</INITIAL_NUM_ELKS><INITIAL_GUT>15</INITIAL_GUT><INITIAL_RESERVES>25</INITIAL_RESERVES></ELK_PARAMETER><ELK_PARAMETER><INITIAL_NUM_ELKS>100</INITIAL_NUM_ELKS><INITIAL_GUT>15</INITIAL_GUT><INITIAL_RESERVES>26</INITIAL_RESERVES></ELK_PARAMETER><ELK_PARAMETER><INITIAL_NUM_ELKS>100</INITIAL_NUM_ELKS><INITIAL_GUT>15</INITIAL_GUT><INITIAL_RESERVES>27</INITIAL_RESERVES></ELK_PARAMETER><ELK_PARAMETER><INITIAL_NUM_ELKS>100</INITIAL_NUM_ELKS><INITIAL_GUT>15</INITIAL_GUT><INITIAL_RESERVES>28</INITIAL_RESERVES></ELK_PARAMETER><ELK_PARAMETER><INITIAL_NUM_ELKS>100</INITIAL_NUM_ELKS><INITIAL_GUT>15</INITIAL_GUT><INITIAL_RESERVES>29</INITIAL_RESERVES></ELK_PARAMETER><ELK_PARAMETER><INITIAL_NUM_ELKS>100</INITIAL_NUM_ELKS><INITIAL_GUT>15</INITIAL_GUT><INITIAL_RESERVES>30</INITIAL_RESERVES></ELK_PARAMETER><ELK_PARAMETER><INITIAL_NUM_ELKS>100</INITIAL_NUM_ELKS><INITIAL_GUT>15</INITIAL_GUT><INITIAL_RESERVES>31</INITIAL_RESERVES></ELK_PARAMETER><ELK_PARAMETER><INITIAL_NUM_ELKS>100</INITIAL_NUM_ELKS><INITIAL_GUT>15</INITIAL_GUT><INITIAL_RESERVES>32</INITIAL_RESERVES></ELK_PARAMETER><ELK_PARAMETER><INITIAL_NUM_ELKS>100</INITIAL_NUM_ELKS><INITIAL_GUT>15</INITIAL_GUT><INITIAL_RESERVES>33</INITIAL_RESERVES></ELK_PARAMETER><ELK_PARAMETER><INITIAL_NUM_ELKS>100</INITIAL_NUM_ELKS><INITIAL_GUT>15</INITIAL_GUT><INITIAL_RESERVES>34</INITIAL_RESERVES></ELK_PARAMETER><ELK_PARAMETER><INITIAL_NUM_ELKS>100</INITIAL_NUM_ELKS><INITIAL_GUT>15</INITIAL_GUT><INITIAL_RESERVES>35</INITIAL_RESERVES></ELK_PARAMETER><ELK_PARAMETER><INITIAL_NUM_ELKS>100</INITIAL_NUM_ELKS><INITIAL_GUT>15</INITIAL_GUT><INITIAL_RESERVES>36</INITIAL_RESERVES></ELK_PARAMETER><ELK_PARAMETER><INITIAL_NUM_ELKS>100</INITIAL_NUM_ELKS><INITIAL_GUT>15</INITIAL_GUT><INITIAL_RESERVES>37</INITIAL_RESERVES></ELK_PARAMETER><ELK_PARAMETER><INITIAL_NUM_ELKS>100</INITIAL_NUM_ELKS><INITIAL_GUT>15</INITIAL_GUT><INITIAL_RESERVES>38</INITIAL_RESERVES></ELK_PARAMETER><ELK_PARAMETER><INITIAL_NUM_ELKS>100</INITIAL_NUM_ELKS><INITIAL_GUT>15</INITIAL_GUT><INITIAL_RESERVES>39</INITIAL_RESERVES></ELK_PARAMETER><ELK_PARAMETER><INITIAL_NUM_ELKS>100</INITIAL_NUM_ELKS><INITIAL_GUT>15</INITIAL_GUT><INITIAL_RESERVES>40</INITIAL_RESERVES></ELK_PARAMETER><ELK_PARAMETER><INITIAL_NUM_ELKS>100</INITIAL_NUM_ELKS><INITIAL_GUT>15</INITIAL_GUT><INITIAL_RESERVES>41</INITIAL_RESERVES></ELK_PARAMETER><ELK_PARAMETER><INITIAL_NUM_ELKS>100</INITIAL_NUM_ELKS><INITIAL_GUT>15</INITIAL_GUT><INITIAL_RESERVES>42</INITIAL_RESERVES></ELK_PARAMETER><ELK_PARAMETER><INITIAL_NUM_ELKS>100</INITIAL_NUM_ELKS><INITIAL_GUT>15</INITIAL_GUT><INITIAL_RESERVES>43</INITIAL_RESERVES></ELK_PARAMETER><ELK_PARAMETER><INITIAL_NUM_ELKS>100</INITIAL_NUM_ELKS><INITIAL_GUT>15</INITIAL_GUT><INITIAL_RESERVES>44</INITIAL_RESERVES></ELK_PARAMETER><ELK_PARAMETER><INITIAL_NUM_ELKS>100</INITIAL_NUM_ELKS><INITIAL_GUT>15</INITIAL_GUT><INITIAL_RESERVES>45</INITIAL_RESERVES></ELK_PARAMETER><ELK_PARAMETER><INITIAL_NUM_ELKS>100</INITIAL_NUM_ELKS><INITIAL_GUT>15</INITIAL_GUT><INITIAL_RESERVES>46</INITIAL_RESERVES></ELK_PARAMETER><ELK_PARAMETER><INITIAL_NUM_ELKS>100</INITIAL_NUM_ELKS><INITIAL_GUT>15</INITIAL_GUT><INITIAL_RESERVES>47</INITIAL_RESERVES></ELK_PARAMETER><ELK_PARAMETER><INITIAL_NUM_ELKS>100</INITIAL_NUM_ELKS><INITIAL_GUT>15</INITIAL_GUT><INITIAL_RESERVES>48</INITIAL_RESERVES></ELK_PARAMETER><ELK_PARAMETER><INITIAL_NUM_ELKS>100</INITIAL_NUM_ELKS><INITIAL_GUT>15</INITIAL_GUT><INITIAL_RESERVES>49</INITIAL_RESERVES></ELK_PARAMETER><ELK_PARAMETER><INITIAL_NUM_ELKS>100</INITIAL_NUM_ELKS><INITIAL_GUT>15</INITIAL_GUT><INITIAL_RESERVES>50</INITIAL_RESERVES></ELK_PARAMETER><ELK_PARAMETER><INITIAL_NUM_ELKS>100</INITIAL_NUM_ELKS><INITIAL_GUT>15</INITIAL_GUT><INITIAL_RESERVES>51</INITIAL_RESERVES></ELK_PARAMETER><ELK_PARAMETER><INITIAL_NUM_ELKS>100</INITIAL_NUM_ELKS><INITIAL_GUT>15</INITIAL_GUT><INITIAL_RESERVES>52</INITIAL_RESERVES></ELK_PARAMETER><ELK_PARAMETER><INITIAL_NUM_ELKS>100</INITIAL_NUM_ELKS><INITIAL_GUT>15</INITIAL_GUT><INITIAL_RESERVES>53</INITIAL_RESERVES></ELK_PARAMETER><ELK_PARAMETER><INITIAL_NUM_ELKS>100</INITIAL_NUM_ELKS><INITIAL_GUT>15</INITIAL_GUT><INITIAL_RESERVES>54</INITIAL_RESERVES></ELK_PARAMETER><ELK_PARAMETER><INITIAL_NUM_ELKS>100</INITIAL_NUM_ELKS><INITIAL_GUT>15</INITIAL_GUT><INITIAL_RESERVES>55</INITIAL_RESERVES></ELK_PARAMETER><ELK_PARAMETER><INITIAL_NUM_ELKS>100</INITIAL_NUM_ELKS><INITIAL_GUT>15</INITIAL_GUT><INITIAL_RESERVES>56</INITIAL_RESERVES></ELK_PARAMETER><ELK_PARAMETER><INITIAL_NUM_ELKS>100</INITIAL_NUM_ELKS><INITIAL_GUT>15</INITIAL_GUT><INITIAL_RESERVES>57</INITIAL_RESERVES></ELK_PARAMETER><ELK_PARAMETER><INITIAL_NUM_ELKS>100</INITIAL_NUM_ELKS><INITIAL_GUT>15</INITIAL_GUT><INITIAL_RESERVES>58</INITIAL_RESERVES></ELK_PARAMETER><ELK_PARAMETER><INITIAL_NUM_ELKS>100</INITIAL_NUM_ELKS><INITIAL_GUT>15</INITIAL_GUT><INITIAL_RESERVES>59</INITIAL_RESERVES></ELK_PARAMETER><ELK_PARAMETER><INITIAL_NUM_ELKS>100</INITIAL_NUM_ELKS><INITIAL_GUT>15</INITIAL_GUT><INITIAL_RESERVES>60</INITIAL_RESERVES></ELK_PARAMETER><ELK_PARAMETER><INITIAL_NUM_ELKS>100</INITIAL_NUM_ELKS><INITIAL_GUT>15</INITIAL_GUT><INITIAL_RESERVES>61</INITIAL_RESERVES></ELK_PARAMETER><ELK_PARAMETER><INITIAL_NUM_ELKS>100</INITIAL_NUM_ELKS><INITIAL_GUT>15</INITIAL_GUT><INITIAL_RESERVES>62</INITIAL_RESERVES></ELK_PARAMETER><ELK_PARAMETER><INITIAL_NUM_ELKS>100</INITIAL_NUM_ELKS><INITIAL_GUT>15</INITIAL_GUT><INITIAL_RESERVES>63</INITIAL_RESERVES></ELK_PARAMETER><ELK_PARAMETER><INITIAL_NUM_ELKS>100</INITIAL_NUM_ELKS><INITIAL_GUT>15</INITIAL_GUT><INITIAL_RESERVES>64</INITIAL_RESERVES></ELK_PARAMETER><ELK_PARAMETER><INITIAL_NUM_ELKS>100</INITIAL_NUM_ELKS><INITIAL_GUT>15</INITIAL_GUT><INITIAL_RESERVES>65</INITIAL_RESERVES></ELK_PARAMETER><ELK_PARAMETER><INITIAL_NUM_ELKS>100</INITIAL_NUM_ELKS><INITIAL_GUT>15</INITIAL_GUT><INITIAL_RESERVES>66</INITIAL_RESERVES></ELK_PARAMETER><ELK_PARAMETER><INITIAL_NUM_ELKS>100</INITIAL_NUM_ELKS><INITIAL_GUT>15</INITIAL_GUT><INITIAL_RESERVES>67</INITIAL_RESERVES></ELK_PARAMETER><ELK_PARAMETER><INITIAL_NUM_ELKS>100</INITIAL_NUM_ELKS><INITIAL_GUT>15</INITIAL_GUT><INITIAL_RESERVES>68</INITIAL_RESERVES></ELK_PARAMETER><ELK_PARAMETER><INITIAL_NUM_ELKS>100</INITIAL_NUM_ELKS><INITIAL_GUT>15</INITIAL_GUT><INITIAL_RESERVES>69</INITIAL_RESERVES></ELK_PARAMETER><ELK_PARAMETER><INITIAL_NUM_ELKS>100</INITIAL_NUM_ELKS><INITIAL_GUT>15</INITIAL_GUT><INITIAL_RESERVES>70</INITIAL_RESERVES></ELK_PARAMETER><ELK_PARAMETER><INITIAL_NUM_ELKS>100</INITIAL_NUM_ELKS><INITIAL_GUT>15</INITIAL_GUT><INITIAL_RESERVES>71</INITIAL_RESERVES></ELK_PARAMETER><ELK_PARAMETER><INITIAL_NUM_ELKS>100</INITIAL_NUM_ELKS><INITIAL_GUT>15</INITIAL_GUT><INITIAL_RESERVES>72</INITIAL_RESERVES></ELK_PARAMETER><ELK_PARAMETER><INITIAL_NUM_ELKS>100</INITIAL_NUM_ELKS><INITIAL_GUT>15</INITIAL_GUT><INITIAL_RESERVES>73</INITIAL_RESERVES></ELK_PARAMETER><ELK_PARAMETER><INITIAL_NUM_ELKS>100</INITIAL_NUM_ELKS><INITIAL_GUT>15</INITIAL_GUT><INITIAL_RESERVES>74</INITIAL_RESERVES></ELK_PARAMETER><ELK_PARAMETER><INITIAL_NUM_ELKS>100</INITIAL_NUM_ELKS><INITIAL_GUT>15</INITIAL_GUT><INITIAL_RESERVES>75</INITIAL_RESERVES></ELK_PARAMETER><ELK_PARAMETER><INITIAL_NUM_ELKS>100</INITIAL_NUM_ELKS><INITIAL_GUT>15</INITIAL_GUT><INITIAL_RESERVES>76</INITIAL_RESERVES></ELK_PARAMETER><ELK_PARAMETER><INITIAL_NUM_ELKS>100</INITIAL_NUM_ELKS><INITIAL_GUT>15</INITIAL_GUT><INITIAL_RESERVES>77</INITIAL_RESERVES></ELK_PARAMETER><ELK_PARAMETER><INITIAL_NUM_ELKS>100</INITIAL_NUM_ELKS><INITIAL_GUT>15</INITIAL_GUT><INITIAL_RESERVES>78</INITIAL_RESERVES></ELK_PARAMETER><ELK_PARAMETER><INITIAL_NUM_ELKS>100</INITIAL_NUM_ELKS><INITIAL_GUT>15</INITIAL_GUT><INITIAL_RESERVES>79</INITIAL_RESERVES></ELK_PARAMETER><ELK_PARAMETER><INITIAL_NUM_ELKS>100</INITIAL_NUM_ELKS><INITIAL_GUT>15</INITIAL_GUT><INITIAL_RESERVES>80</INITIAL_RESERVES></ELK_PARAMETER><ELK_PARAMETER><INITIAL_NUM_ELKS>100</INITIAL_NUM_ELKS><INITIAL_GUT>15</INITIAL_GUT><INITIAL_RESERVES>81</INITIAL_RESERVES></ELK_PARAMETER><ELK_PARAMETER><INITIAL_NUM_ELKS>100</INITIAL_NUM_ELKS><INITIAL_GUT>15</INITIAL_GUT><INITIAL_RESERVES>82</INITIAL_RESERVES></ELK_PARAMETER><ELK_PARAMETER><INITIAL_NUM_ELKS>100</INITIAL_NUM_ELKS><INITIAL_GUT>15</INITIAL_GUT><INITIAL_RESERVES>83</INITIAL_RESERVES></ELK_PARAMETER><ELK_PARAMETER><INITIAL_NUM_ELKS>100</INITIAL_NUM_ELKS><INITIAL_GUT>15</INITIAL_GUT><INITIAL_RESERVES>84</INITIAL_RESERVES></ELK_PARAMETER><ELK_PARAMETER><INITIAL_NUM_ELKS>100</INITIAL_NUM_ELKS><INITIAL_GUT>15</INITIAL_GUT><INITIAL_RESERVES>85</INITIAL_RESERVES></ELK_PARAMETER><ELK_PARAMETER><INITIAL_NUM_ELKS>100</INITIAL_NUM_ELKS><INITIAL_GUT>15</INITIAL_GUT><INITIAL_RESERVES>86</INITIAL_RESERVES></ELK_PARAMETER><ELK_PARAMETER><INITIAL_NUM_ELKS>100</INITIAL_NUM_ELKS><INITIAL_GUT>15</INITIAL_GUT><INITIAL_RESERVES>87</INITIAL_RESERVES></ELK_PARAMETER><ELK_PARAMETER><INITIAL_NUM_ELKS>100</INITIAL_NUM_ELKS><INITIAL_GUT>15</INITIAL_GUT><INITIAL_RESERVES>88</INITIAL_RESERVES></ELK_PARAMETER><ELK_PARAMETER><INITIAL_NUM_ELKS>100</INITIAL_NUM_ELKS><INITIAL_GUT>15</INITIAL_GUT><INITIAL_RESERVES>89</INITIAL_RESERVES></ELK_PARAMETER><ELK_PARAMETER><INITIAL_NUM_ELKS>100</INITIAL_NUM_ELKS><INITIAL_GUT>15</INITIAL_GUT><INITIAL_RESERVES>90</INITIAL_RESERVES></ELK_PARAMETER><ELK_PARAMETER><INITIAL_NUM_ELKS>100</INITIAL_NUM_ELKS><INITIAL_GUT>15</INITIAL_GUT><INITIAL_RESERVES>91</INITIAL_RESERVES></ELK_PARAMETER><ELK_PARAMETER><INITIAL_NUM_ELKS>100</INITIAL_NUM_ELKS><INITIAL_GUT>15</INITIAL_GUT><INITIAL_RESERVES>92</INITIAL_RESERVES></ELK_PARAMETER><ELK_PARAMETER><INITIAL_NUM_ELKS>100</INITIAL_NUM_ELKS><INITIAL_GUT>15</INITIAL_GUT><INITIAL_RESERVES>93</INITIAL_RESERVES></ELK_PARAMETER><ELK_PARAMETER><INITIAL_NUM_ELKS>100</INITIAL_NUM_ELKS><INITIAL_GUT>15</INITIAL_GUT><INITIAL_RESERVES>94</INITIAL_RESERVES></ELK_PARAMETER><ELK_PARAMETER><INITIAL_NUM_ELKS>100</INITIAL_NUM_ELKS><INITIAL_GUT>15</INITIAL_GUT><INITIAL_RESERVES>95</INITIAL_RESERVES></ELK_PARAMETER><ELK_PARAMETER><INITIAL_NUM_ELKS>100</INITIAL_NUM_ELKS><INITIAL_GUT>15</INITIAL_GUT><INITIAL_RESERVES>96</INITIAL_RESERVES></ELK_PARAMETER><ELK_PARAMETER><INITIAL_NUM_ELKS>100</INITIAL_NUM_ELKS><INITIAL_GUT>15</INITIAL_GUT><INITIAL_RESERVES>97</INITIAL_RESERVES></ELK_PARAMETER><ELK_PARAMETER><INITIAL_NUM_ELKS>100</INITIAL_NUM_ELKS><INITIAL_GUT>15</INITIAL_GUT><INITIAL_RESERVES>98</INITIAL_RESERVES></ELK_PARAMETER><ELK_PARAMETER><INITIAL_NUM_ELKS>100</INITIAL_NUM_ELKS><INITIAL_GUT>15</INITIAL_GUT><INITIAL_RESERVES>99</INITIAL_RESERVES></ELK_PARAMETER><ELK_PARAMETER><INITIAL_NUM_ELKS>100</INITIAL_NUM_ELKS><INITIAL_GUT>15</INITIAL_GUT><INITIAL_RESERVES>100</INITIAL_RESERVES></ELK_PARAMETER><ELK_PARAMETER><INITIAL_NUM_ELKS>100</INITIAL_NUM_ELKS><INITIAL_GUT>16</INITIAL_GUT><INITIAL_RESERVES>1</INITIAL_RESERVES></ELK_PARAMETER><ELK_PARAMETER><INITIAL_NUM_ELKS>100</INITIAL_NUM_ELKS><INITIAL_GUT>16</INITIAL_GUT><INITIAL_RESERVES>2</INITIAL_RESERVES></ELK_PARAMETER><ELK_PARAMETER><INITIAL_NUM_ELKS>100</INITIAL_NUM_ELKS><INITIAL_GUT>16</INITIAL_GUT><INITIAL_RESERVES>3</INITIAL_RESERVES></ELK_PARAMETER><ELK_PARAMETER><INITIAL_NUM_ELKS>100</INITIAL_NUM_ELKS><INITIAL_GUT>16</INITIAL_GUT><INITIAL_RESERVES>4</INITIAL_RESERVES></ELK_PARAMETER><ELK_PARAMETER><INITIAL_NUM_ELKS>100</INITIAL_NUM_ELKS><INITIAL_GUT>16</INITIAL_GUT><INITIAL_RESERVES>5</INITIAL_RESERVES></ELK_PARAMETER><ELK_PARAMETER><INITIAL_NUM_ELKS>100</INITIAL_NUM_ELKS><INITIAL_GUT>16</INITIAL_GUT><INITIAL_RESERVES>6</INITIAL_RESERVES></ELK_PARAMETER><ELK_PARAMETER><INITIAL_NUM_ELKS>100</INITIAL_NUM_ELKS><INITIAL_GUT>16</INITIAL_GUT><INITIAL_RESERVES>7</INITIAL_RESERVES></ELK_PARAMETER><ELK_PARAMETER><INITIAL_NUM_ELKS>100</INITIAL_NUM_ELKS><INITIAL_GUT>16</INITIAL_GUT><INITIAL_RESERVES>8</INITIAL_RESERVES></ELK_PARAMETER><ELK_PARAMETER><INITIAL_NUM_ELKS>100</INITIAL_NUM_ELKS><INITIAL_GUT>16</INITIAL_GUT><INITIAL_RESERVES>9</INITIAL_RESERVES></ELK_PARAMETER><ELK_PARAMETER><INITIAL_NUM_ELKS>100</INITIAL_NUM_ELKS><INITIAL_GUT>16</INITIAL_GUT><INITIAL_RESERVES>10</INITIAL_RESERVES></ELK_PARAMETER><ELK_PARAMETER><INITIAL_NUM_ELKS>100</INITIAL_NUM_ELKS><INITIAL_GUT>16</INITIAL_GUT><INITIAL_RESERVES>11</INITIAL_RESERVES></ELK_PARAMETER><ELK_PARAMETER><INITIAL_NUM_ELKS>100</INITIAL_NUM_ELKS><INITIAL_GUT>16</INITIAL_GUT><INITIAL_RESERVES>12</INITIAL_RESERVES></ELK_PARAMETER><ELK_PARAMETER><INITIAL_NUM_ELKS>100</INITIAL_NUM_ELKS><INITIAL_GUT>16</INITIAL_GUT><INITIAL_RESERVES>13</INITIAL_RESERVES></ELK_PARAMETER><ELK_PARAMETER><INITIAL_NUM_ELKS>100</INITIAL_NUM_ELKS><INITIAL_GUT>16</INITIAL_GUT><INITIAL_RESERVES>14</INITIAL_RESERVES></ELK_PARAMETER><ELK_PARAMETER><INITIAL_NUM_ELKS>100</INITIAL_NUM_ELKS><INITIAL_GUT>16</INITIAL_GUT><INITIAL_RESERVES>15</INITIAL_RESERVES></ELK_PARAMETER><ELK_PARAMETER><INITIAL_NUM_ELKS>100</INITIAL_NUM_ELKS><INITIAL_GUT>16</INITIAL_GUT><INITIAL_RESERVES>16</INITIAL_RESERVES></ELK_PARAMETER><ELK_PARAMETER><INITIAL_NUM_ELKS>100</INITIAL_NUM_ELKS><INITIAL_GUT>16</INITIAL_GUT><INITIAL_RESERVES>17</INITIAL_RESERVES></ELK_PARAMETER><ELK_PARAMETER><INITIAL_NUM_ELKS>100</INITIAL_NUM_ELKS><INITIAL_GUT>16</INITIAL_GUT><INITIAL_RESERVES>18</INITIAL_RESERVES></ELK_PARAMETER><ELK_PARAMETER><INITIAL_NUM_ELKS>100</INITIAL_NUM_ELKS><INITIAL_GUT>16</INITIAL_GUT><INITIAL_RESERVES>19</INITIAL_RESERVES></ELK_PARAMETER><ELK_PARAMETER><INITIAL_NUM_ELKS>100</INITIAL_NUM_ELKS><INITIAL_GUT>16</INITIAL_GUT><INITIAL_RESERVES>20</INITIAL_RESERVES></ELK_PARAMETER><ELK_PARAMETER><INITIAL_NUM_ELKS>100</INITIAL_NUM_ELKS><INITIAL_GUT>16</INITIAL_GUT><INITIAL_RESERVES>21</INITIAL_RESERVES></ELK_PARAMETER><ELK_PARAMETER><INITIAL_NUM_ELKS>100</INITIAL_NUM_ELKS><INITIAL_GUT>16</INITIAL_GUT><INITIAL_RESERVES>22</INITIAL_RESERVES></ELK_PARAMETER><ELK_PARAMETER><INITIAL_NUM_ELKS>100</INITIAL_NUM_ELKS><INITIAL_GUT>16</INITIAL_GUT><INITIAL_RESERVES>23</INITIAL_RESERVES></ELK_PARAMETER><ELK_PARAMETER><INITIAL_NUM_ELKS>100</INITIAL_NUM_ELKS><INITIAL_GUT>16</INITIAL_GUT><INITIAL_RESERVES>24</INITIAL_RESERVES></ELK_PARAMETER><ELK_PARAMETER><INITIAL_NUM_ELKS>100</INITIAL_NUM_ELKS><INITIAL_GUT>16</INITIAL_GUT><INITIAL_RESERVES>25</INITIAL_RESERVES></ELK_PARAMETER><ELK_PARAMETER><INITIAL_NUM_ELKS>100</INITIAL_NUM_ELKS><INITIAL_GUT>16</INITIAL_GUT><INITIAL_RESERVES>26</INITIAL_RESERVES></ELK_PARAMETER><ELK_PARAMETER><INITIAL_NUM_ELKS>100</INITIAL_NUM_ELKS><INITIAL_GUT>16</INITIAL_GUT><INITIAL_RESERVES>27</INITIAL_RESERVES></ELK_PARAMETER><ELK_PARAMETER><INITIAL_NUM_ELKS>100</INITIAL_NUM_ELKS><INITIAL_GUT>16</INITIAL_GUT><INITIAL_RESERVES>28</INITIAL_RESERVES></ELK_PARAMETER><ELK_PARAMETER><INITIAL_NUM_ELKS>100</INITIAL_NUM_ELKS><INITIAL_GUT>16</INITIAL_GUT><INITIAL_RESERVES>29</INITIAL_RESERVES></ELK_PARAMETER><ELK_PARAMETER><INITIAL_NUM_ELKS>100</INITIAL_NUM_ELKS><INITIAL_GUT>16</INITIAL_GUT><INITIAL_RESERVES>30</INITIAL_RESERVES></ELK_PARAMETER><ELK_PARAMETER><INITIAL_NUM_ELKS>100</INITIAL_NUM_ELKS><INITIAL_GUT>16</INITIAL_GUT><INITIAL_RESERVES>31</INITIAL_RESERVES></ELK_PARAMETER><ELK_PARAMETER><INITIAL_NUM_ELKS>100</INITIAL_NUM_ELKS><INITIAL_GUT>16</INITIAL_GUT><INITIAL_RESERVES>32</INITIAL_RESERVES></ELK_PARAMETER><ELK_PARAMETER><INITIAL_NUM_ELKS>100</INITIAL_NUM_ELKS><INITIAL_GUT>16</INITIAL_GUT><INITIAL_RESERVES>33</INITIAL_RESERVES></ELK_PARAMETER><ELK_PARAMETER><INITIAL_NUM_ELKS>100</INITIAL_NUM_ELKS><INITIAL_GUT>16</INITIAL_GUT><INITIAL_RESERVES>34</INITIAL_RESERVES></ELK_PARAMETER><ELK_PARAMETER><INITIAL_NUM_ELKS>100</INITIAL_NUM_ELKS><INITIAL_GUT>16</INITIAL_GUT><INITIAL_RESERVES>35</INITIAL_RESERVES></ELK_PARAMETER><ELK_PARAMETER><INITIAL_NUM_ELKS>100</INITIAL_NUM_ELKS><INITIAL_GUT>16</INITIAL_GUT><INITIAL_RESERVES>36</INITIAL_RESERVES></ELK_PARAMETER><ELK_PARAMETER><INITIAL_NUM_ELKS>100</INITIAL_NUM_ELKS><INITIAL_GUT>16</INITIAL_GUT><INITIAL_RESERVES>37</INITIAL_RESERVES></ELK_PARAMETER><ELK_PARAMETER><INITIAL_NUM_ELKS>100</INITIAL_NUM_ELKS><INITIAL_GUT>16</INITIAL_GUT><INITIAL_RESERVES>38</INITIAL_RESERVES></ELK_PARAMETER><ELK_PARAMETER><INITIAL_NUM_ELKS>100</INITIAL_NUM_ELKS><INITIAL_GUT>16</INITIAL_GUT><INITIAL_RESERVES>39</INITIAL_RESERVES></ELK_PARAMETER><ELK_PARAMETER><INITIAL_NUM_ELKS>100</INITIAL_NUM_ELKS><INITIAL_GUT>16</INITIAL_GUT><INITIAL_RESERVES>40</INITIAL_RESERVES></ELK_PARAMETER><ELK_PARAMETER><INITIAL_NUM_ELKS>100</INITIAL_NUM_ELKS><INITIAL_GUT>16</INITIAL_GUT><INITIAL_RESERVES>41</INITIAL_RESERVES></ELK_PARAMETER><ELK_PARAMETER><INITIAL_NUM_ELKS>100</INITIAL_NUM_ELKS><INITIAL_GUT>16</INITIAL_GUT><INITIAL_RESERVES>42</INITIAL_RESERVES></ELK_PARAMETER><ELK_PARAMETER><INITIAL_NUM_ELKS>100</INITIAL_NUM_ELKS><INITIAL_GUT>16</INITIAL_GUT><INITIAL_RESERVES>43</INITIAL_RESERVES></ELK_PARAMETER><ELK_PARAMETER><INITIAL_NUM_ELKS>100</INITIAL_NUM_ELKS><INITIAL_GUT>16</INITIAL_GUT><INITIAL_RESERVES>44</INITIAL_RESERVES></ELK_PARAMETER><ELK_PARAMETER><INITIAL_NUM_ELKS>100</INITIAL_NUM_ELKS><INITIAL_GUT>16</INITIAL_GUT><INITIAL_RESERVES>45</INITIAL_RESERVES></ELK_PARAMETER><ELK_PARAMETER><INITIAL_NUM_ELKS>100</INITIAL_NUM_ELKS><INITIAL_GUT>16</INITIAL_GUT><INITIAL_RESERVES>46</INITIAL_RESERVES></ELK_PARAMETER><ELK_PARAMETER><INITIAL_NUM_ELKS>100</INITIAL_NUM_ELKS><INITIAL_GUT>16</INITIAL_GUT><INITIAL_RESERVES>47</INITIAL_RESERVES></ELK_PARAMETER><ELK_PARAMETER><INITIAL_NUM_ELKS>100</INITIAL_NUM_ELKS><INITIAL_GUT>16</INITIAL_GUT><INITIAL_RESERVES>48</INITIAL_RESERVES></ELK_PARAMETER><ELK_PARAMETER><INITIAL_NUM_ELKS>100</INITIAL_NUM_ELKS><INITIAL_GUT>16</INITIAL_GUT><INITIAL_RESERVES>49</INITIAL_RESERVES></ELK_PARAMETER><ELK_PARAMETER><INITIAL_NUM_ELKS>100</INITIAL_NUM_ELKS><INITIAL_GUT>16</INITIAL_GUT><INITIAL_RESERVES>50</INITIAL_RESERVES></ELK_PARAMETER><ELK_PARAMETER><INITIAL_NUM_ELKS>100</INITIAL_NUM_ELKS><INITIAL_GUT>16</INITIAL_GUT><INITIAL_RESERVES>51</INITIAL_RESERVES></ELK_PARAMETER><ELK_PARAMETER><INITIAL_NUM_ELKS>100</INITIAL_NUM_ELKS><INITIAL_GUT>16</INITIAL_GUT><INITIAL_RESERVES>52</INITIAL_RESERVES></ELK_PARAMETER><ELK_PARAMETER><INITIAL_NUM_ELKS>100</INITIAL_NUM_ELKS><INITIAL_GUT>16</INITIAL_GUT><INITIAL_RESERVES>53</INITIAL_RESERVES></ELK_PARAMETER><ELK_PARAMETER><INITIAL_NUM_ELKS>100</INITIAL_NUM_ELKS><INITIAL_GUT>16</INITIAL_GUT><INITIAL_RESERVES>54</INITIAL_RESERVES></ELK_PARAMETER><ELK_PARAMETER><INITIAL_NUM_ELKS>100</INITIAL_NUM_ELKS><INITIAL_GUT>16</INITIAL_GUT><INITIAL_RESERVES>55</INITIAL_RESERVES></ELK_PARAMETER><ELK_PARAMETER><INITIAL_NUM_ELKS>100</INITIAL_NUM_ELKS><INITIAL_GUT>16</INITIAL_GUT><INITIAL_RESERVES>56</INITIAL_RESERVES></ELK_PARAMETER><ELK_PARAMETER><INITIAL_NUM_ELKS>100</INITIAL_NUM_ELKS><INITIAL_GUT>16</INITIAL_GUT><INITIAL_RESERVES>57</INITIAL_RESERVES></ELK_PARAMETER><ELK_PARAMETER><INITIAL_NUM_ELKS>100</INITIAL_NUM_ELKS><INITIAL_GUT>16</INITIAL_GUT><INITIAL_RESERVES>58</INITIAL_RESERVES></ELK_PARAMETER><ELK_PARAMETER><INITIAL_NUM_ELKS>100</INITIAL_NUM_ELKS><INITIAL_GUT>16</INITIAL_GUT><INITIAL_RESERVES>59</INITIAL_RESERVES></ELK_PARAMETER><ELK_PARAMETER><INITIAL_NUM_ELKS>100</INITIAL_NUM_ELKS><INITIAL_GUT>16</INITIAL_GUT><INITIAL_RESERVES>60</INITIAL_RESERVES></ELK_PARAMETER><ELK_PARAMETER><INITIAL_NUM_ELKS>100</INITIAL_NUM_ELKS><INITIAL_GUT>16</INITIAL_GUT><INITIAL_RESERVES>61</INITIAL_RESERVES></ELK_PARAMETER><ELK_PARAMETER><INITIAL_NUM_ELKS>100</INITIAL_NUM_ELKS><INITIAL_GUT>16</INITIAL_GUT><INITIAL_RESERVES>62</INITIAL_RESERVES></ELK_PARAMETER><ELK_PARAMETER><INITIAL_NUM_ELKS>100</INITIAL_NUM_ELKS><INITIAL_GUT>16</INITIAL_GUT><INITIAL_RESERVES>63</INITIAL_RESERVES></ELK_PARAMETER><ELK_PARAMETER><INITIAL_NUM_ELKS>100</INITIAL_NUM_ELKS><INITIAL_GUT>16</INITIAL_GUT><INITIAL_RESERVES>64</INITIAL_RESERVES></ELK_PARAMETER><ELK_PARAMETER><INITIAL_NUM_ELKS>100</INITIAL_NUM_ELKS><INITIAL_GUT>16</INITIAL_GUT><INITIAL_RESERVES>65</INITIAL_RESERVES></ELK_PARAMETER><ELK_PARAMETER><INITIAL_NUM_ELKS>100</INITIAL_NUM_ELKS><INITIAL_GUT>16</INITIAL_GUT><INITIAL_RESERVES>66</INITIAL_RESERVES></ELK_PARAMETER><ELK_PARAMETER><INITIAL_NUM_ELKS>100</INITIAL_NUM_ELKS><INITIAL_GUT>16</INITIAL_GUT><INITIAL_RESERVES>67</INITIAL_RESERVES></ELK_PARAMETER><ELK_PARAMETER><INITIAL_NUM_ELKS>100</INITIAL_NUM_ELKS><INITIAL_GUT>16</INITIAL_GUT><INITIAL_RESERVES>68</INITIAL_RESERVES></ELK_PARAMETER><ELK_PARAMETER><INITIAL_NUM_ELKS>100</INITIAL_NUM_ELKS><INITIAL_GUT>16</INITIAL_GUT><INITIAL_RESERVES>69</INITIAL_RESERVES></ELK_PARAMETER><ELK_PARAMETER><INITIAL_NUM_ELKS>100</INITIAL_NUM_ELKS><INITIAL_GUT>16</INITIAL_GUT><INITIAL_RESERVES>70</INITIAL_RESERVES></ELK_PARAMETER><ELK_PARAMETER><INITIAL_NUM_ELKS>100</INITIAL_NUM_ELKS><INITIAL_GUT>16</INITIAL_GUT><INITIAL_RESERVES>71</INITIAL_RESERVES></ELK_PARAMETER><ELK_PARAMETER><INITIAL_NUM_ELKS>100</INITIAL_NUM_ELKS><INITIAL_GUT>16</INITIAL_GUT><INITIAL_RESERVES>72</INITIAL_RESERVES></ELK_PARAMETER><ELK_PARAMETER><INITIAL_NUM_ELKS>100</INITIAL_NUM_ELKS><INITIAL_GUT>16</INITIAL_GUT><INITIAL_RESERVES>73</INITIAL_RESERVES></ELK_PARAMETER><ELK_PARAMETER><INITIAL_NUM_ELKS>100</INITIAL_NUM_ELKS><INITIAL_GUT>16</INITIAL_GUT><INITIAL_RESERVES>74</INITIAL_RESERVES></ELK_PARAMETER><ELK_PARAMETER><INITIAL_NUM_ELKS>100</INITIAL_NUM_ELKS><INITIAL_GUT>16</INITIAL_GUT><INITIAL_RESERVES>75</INITIAL_RESERVES></ELK_PARAMETER><ELK_PARAMETER><INITIAL_NUM_ELKS>100</INITIAL_NUM_ELKS><INITIAL_GUT>16</INITIAL_GUT><INITIAL_RESERVES>76</INITIAL_RESERVES></ELK_PARAMETER><ELK_PARAMETER><INITIAL_NUM_ELKS>100</INITIAL_NUM_ELKS><INITIAL_GUT>16</INITIAL_GUT><INITIAL_RESERVES>77</INITIAL_RESERVES></ELK_PARAMETER><ELK_PARAMETER><INITIAL_NUM_ELKS>100</INITIAL_NUM_ELKS><INITIAL_GUT>16</INITIAL_GUT><INITIAL_RESERVES>78</INITIAL_RESERVES></ELK_PARAMETER><ELK_PARAMETER><INITIAL_NUM_ELKS>100</INITIAL_NUM_ELKS><INITIAL_GUT>16</INITIAL_GUT><INITIAL_RESERVES>79</INITIAL_RESERVES></ELK_PARAMETER><ELK_PARAMETER><INITIAL_NUM_ELKS>100</INITIAL_NUM_ELKS><INITIAL_GUT>16</INITIAL_GUT><INITIAL_RESERVES>80</INITIAL_RESERVES></ELK_PARAMETER><ELK_PARAMETER><INITIAL_NUM_ELKS>100</INITIAL_NUM_ELKS><INITIAL_GUT>16</INITIAL_GUT><INITIAL_RESERVES>81</INITIAL_RESERVES></ELK_PARAMETER><ELK_PARAMETER><INITIAL_NUM_ELKS>100</INITIAL_NUM_ELKS><INITIAL_GUT>16</INITIAL_GUT><INITIAL_RESERVES>82</INITIAL_RESERVES></ELK_PARAMETER><ELK_PARAMETER><INITIAL_NUM_ELKS>100</INITIAL_NUM_ELKS><INITIAL_GUT>16</INITIAL_GUT><INITIAL_RESERVES>83</INITIAL_RESERVES></ELK_PARAMETER><ELK_PARAMETER><INITIAL_NUM_ELKS>100</INITIAL_NUM_ELKS><INITIAL_GUT>16</INITIAL_GUT><INITIAL_RESERVES>84</INITIAL_RESERVES></ELK_PARAMETER><ELK_PARAMETER><INITIAL_NUM_ELKS>100</INITIAL_NUM_ELKS><INITIAL_GUT>16</INITIAL_GUT><INITIAL_RESERVES>85</INITIAL_RESERVES></ELK_PARAMETER><ELK_PARAMETER><INITIAL_NUM_ELKS>100</INITIAL_NUM_ELKS><INITIAL_GUT>16</INITIAL_GUT><INITIAL_RESERVES>86</INITIAL_RESERVES></ELK_PARAMETER><ELK_PARAMETER><INITIAL_NUM_ELKS>100</INITIAL_NUM_ELKS><INITIAL_GUT>16</INITIAL_GUT><INITIAL_RESERVES>87</INITIAL_RESERVES></ELK_PARAMETER><ELK_PARAMETER><INITIAL_NUM_ELKS>100</INITIAL_NUM_ELKS><INITIAL_GUT>16</INITIAL_GUT><INITIAL_RESERVES>88</INITIAL_RESERVES></ELK_PARAMETER><ELK_PARAMETER><INITIAL_NUM_ELKS>100</INITIAL_NUM_ELKS><INITIAL_GUT>16</INITIAL_GUT><INITIAL_RESERVES>89</INITIAL_RESERVES></ELK_PARAMETER><ELK_PARAMETER><INITIAL_NUM_ELKS>100</INITIAL_NUM_ELKS><INITIAL_GUT>16</INITIAL_GUT><INITIAL_RESERVES>90</INITIAL_RESERVES></ELK_PARAMETER><ELK_PARAMETER><INITIAL_NUM_ELKS>100</INITIAL_NUM_ELKS><INITIAL_GUT>16</INITIAL_GUT><INITIAL_RESERVES>91</INITIAL_RESERVES></ELK_PARAMETER><ELK_PARAMETER><INITIAL_NUM_ELKS>100</INITIAL_NUM_ELKS><INITIAL_GUT>16</INITIAL_GUT><INITIAL_RESERVES>92</INITIAL_RESERVES></ELK_PARAMETER><ELK_PARAMETER><INITIAL_NUM_ELKS>100</INITIAL_NUM_ELKS><INITIAL_GUT>16</INITIAL_GUT><INITIAL_RESERVES>93</INITIAL_RESERVES></ELK_PARAMETER><ELK_PARAMETER><INITIAL_NUM_ELKS>100</INITIAL_NUM_ELKS><INITIAL_GUT>16</INITIAL_GUT><INITIAL_RESERVES>94</INITIAL_RESERVES></ELK_PARAMETER><ELK_PARAMETER><INITIAL_NUM_ELKS>100</INITIAL_NUM_ELKS><INITIAL_GUT>16</INITIAL_GUT><INITIAL_RESERVES>95</INITIAL_RESERVES></ELK_PARAMETER><ELK_PARAMETER><INITIAL_NUM_ELKS>100</INITIAL_NUM_ELKS><INITIAL_GUT>16</INITIAL_GUT><INITIAL_RESERVES>96</INITIAL_RESERVES></ELK_PARAMETER><ELK_PARAMETER><INITIAL_NUM_ELKS>100</INITIAL_NUM_ELKS><INITIAL_GUT>16</INITIAL_GUT><INITIAL_RESERVES>97</INITIAL_RESERVES></ELK_PARAMETER><ELK_PARAMETER><INITIAL_NUM_ELKS>100</INITIAL_NUM_ELKS><INITIAL_GUT>16</INITIAL_GUT><INITIAL_RESERVES>98</INITIAL_RESERVES></ELK_PARAMETER><ELK_PARAMETER><INITIAL_NUM_ELKS>100</INITIAL_NUM_ELKS><INITIAL_GUT>16</INITIAL_GUT><INITIAL_RESERVES>99</INITIAL_RESERVES></ELK_PARAMETER><ELK_PARAMETER><INITIAL_NUM_ELKS>100</INITIAL_NUM_ELKS><INITIAL_GUT>16</INITIAL_GUT><INITIAL_RESERVES>100</INITIAL_RESERVES></ELK_PARAMETER><ELK_PARAMETER><INITIAL_NUM_ELKS>100</INITIAL_NUM_ELKS><INITIAL_GUT>17</INITIAL_GUT><INITIAL_RESERVES>1</INITIAL_RESERVES></ELK_PARAMETER><ELK_PARAMETER><INITIAL_NUM_ELKS>100</INITIAL_NUM_ELKS><INITIAL_GUT>17</INITIAL_GUT><INITIAL_RESERVES>2</INITIAL_RESERVES></ELK_PARAMETER><ELK_PARAMETER><INITIAL_NUM_ELKS>100</INITIAL_NUM_ELKS><INITIAL_GUT>17</INITIAL_GUT><INITIAL_RESERVES>3</INITIAL_RESERVES></ELK_PARAMETER><ELK_PARAMETER><INITIAL_NUM_ELKS>100</INITIAL_NUM_ELKS><INITIAL_GUT>17</INITIAL_GUT><INITIAL_RESERVES>4</INITIAL_RESERVES></ELK_PARAMETER><ELK_PARAMETER><INITIAL_NUM_ELKS>100</INITIAL_NUM_ELKS><INITIAL_GUT>17</INITIAL_GUT><INITIAL_RESERVES>5</INITIAL_RESERVES></ELK_PARAMETER><ELK_PARAMETER><INITIAL_NUM_ELKS>100</INITIAL_NUM_ELKS><INITIAL_GUT>17</INITIAL_GUT><INITIAL_RESERVES>6</INITIAL_RESERVES></ELK_PARAMETER><ELK_PARAMETER><INITIAL_NUM_ELKS>100</INITIAL_NUM_ELKS><INITIAL_GUT>17</INITIAL_GUT><INITIAL_RESERVES>7</INITIAL_RESERVES></ELK_PARAMETER><ELK_PARAMETER><INITIAL_NUM_ELKS>100</INITIAL_NUM_ELKS><INITIAL_GUT>17</INITIAL_GUT><INITIAL_RESERVES>8</INITIAL_RESERVES></ELK_PARAMETER><ELK_PARAMETER><INITIAL_NUM_ELKS>100</INITIAL_NUM_ELKS><INITIAL_GUT>17</INITIAL_GUT><INITIAL_RESERVES>9</INITIAL_RESERVES></ELK_PARAMETER><ELK_PARAMETER><INITIAL_NUM_ELKS>100</INITIAL_NUM_ELKS><INITIAL_GUT>17</INITIAL_GUT><INITIAL_RESERVES>10</INITIAL_RESERVES></ELK_PARAMETER><ELK_PARAMETER><INITIAL_NUM_ELKS>100</INITIAL_NUM_ELKS><INITIAL_GUT>17</INITIAL_GUT><INITIAL_RESERVES>11</INITIAL_RESERVES></ELK_PARAMETER><ELK_PARAMETER><INITIAL_NUM_ELKS>100</INITIAL_NUM_ELKS><INITIAL_GUT>17</INITIAL_GUT><INITIAL_RESERVES>12</INITIAL_RESERVES></ELK_PARAMETER><ELK_PARAMETER><INITIAL_NUM_ELKS>100</INITIAL_NUM_ELKS><INITIAL_GUT>17</INITIAL_GUT><INITIAL_RESERVES>13</INITIAL_RESERVES></ELK_PARAMETER><ELK_PARAMETER><INITIAL_NUM_ELKS>100</INITIAL_NUM_ELKS><INITIAL_GUT>17</INITIAL_GUT><INITIAL_RESERVES>14</INITIAL_RESERVES></ELK_PARAMETER><ELK_PARAMETER><INITIAL_NUM_ELKS>100</INITIAL_NUM_ELKS><INITIAL_GUT>17</INITIAL_GUT><INITIAL_RESERVES>15</INITIAL_RESERVES></ELK_PARAMETER><ELK_PARAMETER><INITIAL_NUM_ELKS>100</INITIAL_NUM_ELKS><INITIAL_GUT>17</INITIAL_GUT><INITIAL_RESERVES>16</INITIAL_RESERVES></ELK_PARAMETER><ELK_PARAMETER><INITIAL_NUM_ELKS>100</INITIAL_NUM_ELKS><INITIAL_GUT>17</INITIAL_GUT><INITIAL_RESERVES>17</INITIAL_RESERVES></ELK_PARAMETER><ELK_PARAMETER><INITIAL_NUM_ELKS>100</INITIAL_NUM_ELKS><INITIAL_GUT>17</INITIAL_GUT><INITIAL_RESERVES>18</INITIAL_RESERVES></ELK_PARAMETER><ELK_PARAMETER><INITIAL_NUM_ELKS>100</INITIAL_NUM_ELKS><INITIAL_GUT>17</INITIAL_GUT><INITIAL_RESERVES>19</INITIAL_RESERVES></ELK_PARAMETER><ELK_PARAMETER><INITIAL_NUM_ELKS>100</INITIAL_NUM_ELKS><INITIAL_GUT>17</INITIAL_GUT><INITIAL_RESERVES>20</INITIAL_RESERVES></ELK_PARAMETER><ELK_PARAMETER><INITIAL_NUM_ELKS>100</INITIAL_NUM_ELKS><INITIAL_GUT>17</INITIAL_GUT><INITIAL_RESERVES>21</INITIAL_RESERVES></ELK_PARAMETER><ELK_PARAMETER><INITIAL_NUM_ELKS>100</INITIAL_NUM_ELKS><INITIAL_GUT>17</INITIAL_GUT><INITIAL_RESERVES>22</INITIAL_RESERVES></ELK_PARAMETER><ELK_PARAMETER><INITIAL_NUM_ELKS>100</INITIAL_NUM_ELKS><INITIAL_GUT>17</INITIAL_GUT><INITIAL_RESERVES>23</INITIAL_RESERVES></ELK_PARAMETER><ELK_PARAMETER><INITIAL_NUM_ELKS>100</INITIAL_NUM_ELKS><INITIAL_GUT>17</INITIAL_GUT><INITIAL_RESERVES>24</INITIAL_RESERVES></ELK_PARAMETER><ELK_PARAMETER><INITIAL_NUM_ELKS>100</INITIAL_NUM_ELKS><INITIAL_GUT>17</INITIAL_GUT><INITIAL_RESERVES>25</INITIAL_RESERVES></ELK_PARAMETER><ELK_PARAMETER><INITIAL_NUM_ELKS>100</INITIAL_NUM_ELKS><INITIAL_GUT>17</INITIAL_GUT><INITIAL_RESERVES>26</INITIAL_RESERVES></ELK_PARAMETER><ELK_PARAMETER><INITIAL_NUM_ELKS>100</INITIAL_NUM_ELKS><INITIAL_GUT>17</INITIAL_GUT><INITIAL_RESERVES>27</INITIAL_RESERVES></ELK_PARAMETER><ELK_PARAMETER><INITIAL_NUM_ELKS>100</INITIAL_NUM_ELKS><INITIAL_GUT>17</INITIAL_GUT><INITIAL_RESERVES>28</INITIAL_RESERVES></ELK_PARAMETER><ELK_PARAMETER><INITIAL_NUM_ELKS>100</INITIAL_NUM_ELKS><INITIAL_GUT>17</INITIAL_GUT><INITIAL_RESERVES>29</INITIAL_RESERVES></ELK_PARAMETER><ELK_PARAMETER><INITIAL_NUM_ELKS>100</INITIAL_NUM_ELKS><INITIAL_GUT>17</INITIAL_GUT><INITIAL_RESERVES>30</INITIAL_RESERVES></ELK_PARAMETER><ELK_PARAMETER><INITIAL_NUM_ELKS>100</INITIAL_NUM_ELKS><INITIAL_GUT>17</INITIAL_GUT><INITIAL_RESERVES>31</INITIAL_RESERVES></ELK_PARAMETER><ELK_PARAMETER><INITIAL_NUM_ELKS>100</INITIAL_NUM_ELKS><INITIAL_GUT>17</INITIAL_GUT><INITIAL_RESERVES>32</INITIAL_RESERVES></ELK_PARAMETER><ELK_PARAMETER><INITIAL_NUM_ELKS>100</INITIAL_NUM_ELKS><INITIAL_GUT>17</INITIAL_GUT><INITIAL_RESERVES>33</INITIAL_RESERVES></ELK_PARAMETER><ELK_PARAMETER><INITIAL_NUM_ELKS>100</INITIAL_NUM_ELKS><INITIAL_GUT>17</INITIAL_GUT><INITIAL_RESERVES>34</INITIAL_RESERVES></ELK_PARAMETER><ELK_PARAMETER><INITIAL_NUM_ELKS>100</INITIAL_NUM_ELKS><INITIAL_GUT>17</INITIAL_GUT><INITIAL_RESERVES>35</INITIAL_RESERVES></ELK_PARAMETER><ELK_PARAMETER><INITIAL_NUM_ELKS>100</INITIAL_NUM_ELKS><INITIAL_GUT>17</INITIAL_GUT><INITIAL_RESERVES>36</INITIAL_RESERVES></ELK_PARAMETER><ELK_PARAMETER><INITIAL_NUM_ELKS>100</INITIAL_NUM_ELKS><INITIAL_GUT>17</INITIAL_GUT><INITIAL_RESERVES>37</INITIAL_RESERVES></ELK_PARAMETER><ELK_PARAMETER><INITIAL_NUM_ELKS>100</INITIAL_NUM_ELKS><INITIAL_GUT>17</INITIAL_GUT><INITIAL_RESERVES>38</INITIAL_RESERVES></ELK_PARAMETER><ELK_PARAMETER><INITIAL_NUM_ELKS>100</INITIAL_NUM_ELKS><INITIAL_GUT>17</INITIAL_GUT><INITIAL_RESERVES>39</INITIAL_RESERVES></ELK_PARAMETER><ELK_PARAMETER><INITIAL_NUM_ELKS>100</INITIAL_NUM_ELKS><INITIAL_GUT>17</INITIAL_GUT><INITIAL_RESERVES>40</INITIAL_RESERVES></ELK_PARAMETER><ELK_PARAMETER><INITIAL_NUM_ELKS>100</INITIAL_NUM_ELKS><INITIAL_GUT>17</INITIAL_GUT><INITIAL_RESERVES>41</INITIAL_RESERVES></ELK_PARAMETER><ELK_PARAMETER><INITIAL_NUM_ELKS>100</INITIAL_NUM_ELKS><INITIAL_GUT>17</INITIAL_GUT><INITIAL_RESERVES>42</INITIAL_RESERVES></ELK_PARAMETER><ELK_PARAMETER><INITIAL_NUM_ELKS>100</INITIAL_NUM_ELKS><INITIAL_GUT>17</INITIAL_GUT><INITIAL_RESERVES>43</INITIAL_RESERVES></ELK_PARAMETER><ELK_PARAMETER><INITIAL_NUM_ELKS>100</INITIAL_NUM_ELKS><INITIAL_GUT>17</INITIAL_GUT><INITIAL_RESERVES>44</INITIAL_RESERVES></ELK_PARAMETER><ELK_PARAMETER><INITIAL_NUM_ELKS>100</INITIAL_NUM_ELKS><INITIAL_GUT>17</INITIAL_GUT><INITIAL_RESERVES>45</INITIAL_RESERVES></ELK_PARAMETER><ELK_PARAMETER><INITIAL_NUM_ELKS>100</INITIAL_NUM_ELKS><INITIAL_GUT>17</INITIAL_GUT><INITIAL_RESERVES>46</INITIAL_RESERVES></ELK_PARAMETER><ELK_PARAMETER><INITIAL_NUM_ELKS>100</INITIAL_NUM_ELKS><INITIAL_GUT>17</INITIAL_GUT><INITIAL_RESERVES>47</INITIAL_RESERVES></ELK_PARAMETER><ELK_PARAMETER><INITIAL_NUM_ELKS>100</INITIAL_NUM_ELKS><INITIAL_GUT>17</INITIAL_GUT><INITIAL_RESERVES>48</INITIAL_RESERVES></ELK_PARAMETER><ELK_PARAMETER><INITIAL_NUM_ELKS>100</INITIAL_NUM_ELKS><INITIAL_GUT>17</INITIAL_GUT><INITIAL_RESERVES>49</INITIAL_RESERVES></ELK_PARAMETER><ELK_PARAMETER><INITIAL_NUM_ELKS>100</INITIAL_NUM_ELKS><INITIAL_GUT>17</INITIAL_GUT><INITIAL_RESERVES>50</INITIAL_RESERVES></ELK_PARAMETER><ELK_PARAMETER><INITIAL_NUM_ELKS>100</INITIAL_NUM_ELKS><INITIAL_GUT>17</INITIAL_GUT><INITIAL_RESERVES>51</INITIAL_RESERVES></ELK_PARAMETER><ELK_PARAMETER><INITIAL_NUM_ELKS>100</INITIAL_NUM_ELKS><INITIAL_GUT>17</INITIAL_GUT><INITIAL_RESERVES>52</INITIAL_RESERVES></ELK_PARAMETER><ELK_PARAMETER><INITIAL_NUM_ELKS>100</INITIAL_NUM_ELKS><INITIAL_GUT>17</INITIAL_GUT><INITIAL_RESERVES>53</INITIAL_RESERVES></ELK_PARAMETER><ELK_PARAMETER><INITIAL_NUM_ELKS>100</INITIAL_NUM_ELKS><INITIAL_GUT>17</INITIAL_GUT><INITIAL_RESERVES>54</INITIAL_RESERVES></ELK_PARAMETER><ELK_PARAMETER><INITIAL_NUM_ELKS>100</INITIAL_NUM_ELKS><INITIAL_GUT>17</INITIAL_GUT><INITIAL_RESERVES>55</INITIAL_RESERVES></ELK_PARAMETER><ELK_PARAMETER><INITIAL_NUM_ELKS>100</INITIAL_NUM_ELKS><INITIAL_GUT>17</INITIAL_GUT><INITIAL_RESERVES>56</INITIAL_RESERVES></ELK_PARAMETER><ELK_PARAMETER><INITIAL_NUM_ELKS>100</INITIAL_NUM_ELKS><INITIAL_GUT>17</INITIAL_GUT><INITIAL_RESERVES>57</INITIAL_RESERVES></ELK_PARAMETER><ELK_PARAMETER><INITIAL_NUM_ELKS>100</INITIAL_NUM_ELKS><INITIAL_GUT>17</INITIAL_GUT><INITIAL_RESERVES>58</INITIAL_RESERVES></ELK_PARAMETER><ELK_PARAMETER><INITIAL_NUM_ELKS>100</INITIAL_NUM_ELKS><INITIAL_GUT>17</INITIAL_GUT><INITIAL_RESERVES>59</INITIAL_RESERVES></ELK_PARAMETER><ELK_PARAMETER><INITIAL_NUM_ELKS>100</INITIAL_NUM_ELKS><INITIAL_GUT>17</INITIAL_GUT><INITIAL_RESERVES>60</INITIAL_RESERVES></ELK_PARAMETER><ELK_PARAMETER><INITIAL_NUM_ELKS>100</INITIAL_NUM_ELKS><INITIAL_GUT>17</INITIAL_GUT><INITIAL_RESERVES>61</INITIAL_RESERVES></ELK_PARAMETER><ELK_PARAMETER><INITIAL_NUM_ELKS>100</INITIAL_NUM_ELKS><INITIAL_GUT>17</INITIAL_GUT><INITIAL_RESERVES>62</INITIAL_RESERVES></ELK_PARAMETER><ELK_PARAMETER><INITIAL_NUM_ELKS>100</INITIAL_NUM_ELKS><INITIAL_GUT>17</INITIAL_GUT><INITIAL_RESERVES>63</INITIAL_RESERVES></ELK_PARAMETER><ELK_PARAMETER><INITIAL_NUM_ELKS>100</INITIAL_NUM_ELKS><INITIAL_GUT>17</INITIAL_GUT><INITIAL_RESERVES>64</INITIAL_RESERVES></ELK_PARAMETER><ELK_PARAMETER><INITIAL_NUM_ELKS>100</INITIAL_NUM_ELKS><INITIAL_GUT>17</INITIAL_GUT><INITIAL_RESERVES>65</INITIAL_RESERVES></ELK_PARAMETER><ELK_PARAMETER><INITIAL_NUM_ELKS>100</INITIAL_NUM_ELKS><INITIAL_GUT>17</INITIAL_GUT><INITIAL_RESERVES>66</INITIAL_RESERVES></ELK_PARAMETER><ELK_PARAMETER><INITIAL_NUM_ELKS>100</INITIAL_NUM_ELKS><INITIAL_GUT>17</INITIAL_GUT><INITIAL_RESERVES>67</INITIAL_RESERVES></ELK_PARAMETER><ELK_PARAMETER><INITIAL_NUM_ELKS>100</INITIAL_NUM_ELKS><INITIAL_GUT>17</INITIAL_GUT><INITIAL_RESERVES>68</INITIAL_RESERVES></ELK_PARAMETER><ELK_PARAMETER><INITIAL_NUM_ELKS>100</INITIAL_NUM_ELKS><INITIAL_GUT>17</INITIAL_GUT><INITIAL_RESERVES>69</INITIAL_RESERVES></ELK_PARAMETER><ELK_PARAMETER><INITIAL_NUM_ELKS>100</INITIAL_NUM_ELKS><INITIAL_GUT>17</INITIAL_GUT><INITIAL_RESERVES>70</INITIAL_RESERVES></ELK_PARAMETER><ELK_PARAMETER><INITIAL_NUM_ELKS>100</INITIAL_NUM_ELKS><INITIAL_GUT>17</INITIAL_GUT><INITIAL_RESERVES>71</INITIAL_RESERVES></ELK_PARAMETER><ELK_PARAMETER><INITIAL_NUM_ELKS>100</INITIAL_NUM_ELKS><INITIAL_GUT>17</INITIAL_GUT><INITIAL_RESERVES>72</INITIAL_RESERVES></ELK_PARAMETER><ELK_PARAMETER><INITIAL_NUM_ELKS>100</INITIAL_NUM_ELKS><INITIAL_GUT>17</INITIAL_GUT><INITIAL_RESERVES>73</INITIAL_RESERVES></ELK_PARAMETER><ELK_PARAMETER><INITIAL_NUM_ELKS>100</INITIAL_NUM_ELKS><INITIAL_GUT>17</INITIAL_GUT><INITIAL_RESERVES>74</INITIAL_RESERVES></ELK_PARAMETER><ELK_PARAMETER><INITIAL_NUM_ELKS>100</INITIAL_NUM_ELKS><INITIAL_GUT>17</INITIAL_GUT><INITIAL_RESERVES>75</INITIAL_RESERVES></ELK_PARAMETER><ELK_PARAMETER><INITIAL_NUM_ELKS>100</INITIAL_NUM_ELKS><INITIAL_GUT>17</INITIAL_GUT><INITIAL_RESERVES>76</INITIAL_RESERVES></ELK_PARAMETER><ELK_PARAMETER><INITIAL_NUM_ELKS>100</INITIAL_NUM_ELKS><INITIAL_GUT>17</INITIAL_GUT><INITIAL_RESERVES>77</INITIAL_RESERVES></ELK_PARAMETER><ELK_PARAMETER><INITIAL_NUM_ELKS>100</INITIAL_NUM_ELKS><INITIAL_GUT>17</INITIAL_GUT><INITIAL_RESERVES>78</INITIAL_RESERVES></ELK_PARAMETER><ELK_PARAMETER><INITIAL_NUM_ELKS>100</INITIAL_NUM_ELKS><INITIAL_GUT>17</INITIAL_GUT><INITIAL_RESERVES>79</INITIAL_RESERVES></ELK_PARAMETER><ELK_PARAMETER><INITIAL_NUM_ELKS>100</INITIAL_NUM_ELKS><INITIAL_GUT>17</INITIAL_GUT><INITIAL_RESERVES>80</INITIAL_RESERVES></ELK_PARAMETER><ELK_PARAMETER><INITIAL_NUM_ELKS>100</INITIAL_NUM_ELKS><INITIAL_GUT>17</INITIAL_GUT><INITIAL_RESERVES>81</INITIAL_RESERVES></ELK_PARAMETER><ELK_PARAMETER><INITIAL_NUM_ELKS>100</INITIAL_NUM_ELKS><INITIAL_GUT>17</INITIAL_GUT><INITIAL_RESERVES>82</INITIAL_RESERVES></ELK_PARAMETER><ELK_PARAMETER><INITIAL_NUM_ELKS>100</INITIAL_NUM_ELKS><INITIAL_GUT>17</INITIAL_GUT><INITIAL_RESERVES>83</INITIAL_RESERVES></ELK_PARAMETER><ELK_PARAMETER><INITIAL_NUM_ELKS>100</INITIAL_NUM_ELKS><INITIAL_GUT>17</INITIAL_GUT><INITIAL_RESERVES>84</INITIAL_RESERVES></ELK_PARAMETER><ELK_PARAMETER><INITIAL_NUM_ELKS>100</INITIAL_NUM_ELKS><INITIAL_GUT>17</INITIAL_GUT><INITIAL_RESERVES>85</INITIAL_RESERVES></ELK_PARAMETER><ELK_PARAMETER><INITIAL_NUM_ELKS>100</INITIAL_NUM_ELKS><INITIAL_GUT>17</INITIAL_GUT><INITIAL_RESERVES>86</INITIAL_RESERVES></ELK_PARAMETER><ELK_PARAMETER><INITIAL_NUM_ELKS>100</INITIAL_NUM_ELKS><INITIAL_GUT>17</INITIAL_GUT><INITIAL_RESERVES>87</INITIAL_RESERVES></ELK_PARAMETER><ELK_PARAMETER><INITIAL_NUM_ELKS>100</INITIAL_NUM_ELKS><INITIAL_GUT>17</INITIAL_GUT><INITIAL_RESERVES>88</INITIAL_RESERVES></ELK_PARAMETER><ELK_PARAMETER><INITIAL_NUM_ELKS>100</INITIAL_NUM_ELKS><INITIAL_GUT>17</INITIAL_GUT><INITIAL_RESERVES>89</INITIAL_RESERVES></ELK_PARAMETER><ELK_PARAMETER><INITIAL_NUM_ELKS>100</INITIAL_NUM_ELKS><INITIAL_GUT>17</INITIAL_GUT><INITIAL_RESERVES>90</INITIAL_RESERVES></ELK_PARAMETER><ELK_PARAMETER><INITIAL_NUM_ELKS>100</INITIAL_NUM_ELKS><INITIAL_GUT>17</INITIAL_GUT><INITIAL_RESERVES>91</INITIAL_RESERVES></ELK_PARAMETER><ELK_PARAMETER><INITIAL_NUM_ELKS>100</INITIAL_NUM_ELKS><INITIAL_GUT>17</INITIAL_GUT><INITIAL_RESERVES>92</INITIAL_RESERVES></ELK_PARAMETER><ELK_PARAMETER><INITIAL_NUM_ELKS>100</INITIAL_NUM_ELKS><INITIAL_GUT>17</INITIAL_GUT><INITIAL_RESERVES>93</INITIAL_RESERVES></ELK_PARAMETER><ELK_PARAMETER><INITIAL_NUM_ELKS>100</INITIAL_NUM_ELKS><INITIAL_GUT>17</INITIAL_GUT><INITIAL_RESERVES>94</INITIAL_RESERVES></ELK_PARAMETER><ELK_PARAMETER><INITIAL_NUM_ELKS>100</INITIAL_NUM_ELKS><INITIAL_GUT>17</INITIAL_GUT><INITIAL_RESERVES>95</INITIAL_RESERVES></ELK_PARAMETER><ELK_PARAMETER><INITIAL_NUM_ELKS>100</INITIAL_NUM_ELKS><INITIAL_GUT>17</INITIAL_GUT><INITIAL_RESERVES>96</INITIAL_RESERVES></ELK_PARAMETER><ELK_PARAMETER><INITIAL_NUM_ELKS>100</INITIAL_NUM_ELKS><INITIAL_GUT>17</INITIAL_GUT><INITIAL_RESERVES>97</INITIAL_RESERVES></ELK_PARAMETER><ELK_PARAMETER><INITIAL_NUM_ELKS>100</INITIAL_NUM_ELKS><INITIAL_GUT>17</INITIAL_GUT><INITIAL_RESERVES>98</INITIAL_RESERVES></ELK_PARAMETER><ELK_PARAMETER><INITIAL_NUM_ELKS>100</INITIAL_NUM_ELKS><INITIAL_GUT>17</INITIAL_GUT><INITIAL_RESERVES>99</INITIAL_RESERVES></ELK_PARAMETER><ELK_PARAMETER><INITIAL_NUM_ELKS>100</INITIAL_NUM_ELKS><INITIAL_GUT>17</INITIAL_GUT><INITIAL_RESERVES>100</INITIAL_RESERVES></ELK_PARAMETER><ELK_PARAMETER><INITIAL_NUM_ELKS>100</INITIAL_NUM_ELKS><INITIAL_GUT>18</INITIAL_GUT><INITIAL_RESERVES>1</INITIAL_RESERVES></ELK_PARAMETER><ELK_PARAMETER><INITIAL_NUM_ELKS>100</INITIAL_NUM_ELKS><INITIAL_GUT>18</INITIAL_GUT><INITIAL_RESERVES>2</INITIAL_RESERVES></ELK_PARAMETER><ELK_PARAMETER><INITIAL_NUM_ELKS>100</INITIAL_NUM_ELKS><INITIAL_GUT>18</INITIAL_GUT><INITIAL_RESERVES>3</INITIAL_RESERVES></ELK_PARAMETER><ELK_PARAMETER><INITIAL_NUM_ELKS>100</INITIAL_NUM_ELKS><INITIAL_GUT>18</INITIAL_GUT><INITIAL_RESERVES>4</INITIAL_RESERVES></ELK_PARAMETER><ELK_PARAMETER><INITIAL_NUM_ELKS>100</INITIAL_NUM_ELKS><INITIAL_GUT>18</INITIAL_GUT><INITIAL_RESERVES>5</INITIAL_RESERVES></ELK_PARAMETER><ELK_PARAMETER><INITIAL_NUM_ELKS>100</INITIAL_NUM_ELKS><INITIAL_GUT>18</INITIAL_GUT><INITIAL_RESERVES>6</INITIAL_RESERVES></ELK_PARAMETER><ELK_PARAMETER><INITIAL_NUM_ELKS>100</INITIAL_NUM_ELKS><INITIAL_GUT>18</INITIAL_GUT><INITIAL_RESERVES>7</INITIAL_RESERVES></ELK_PARAMETER><ELK_PARAMETER><INITIAL_NUM_ELKS>100</INITIAL_NUM_ELKS><INITIAL_GUT>18</INITIAL_GUT><INITIAL_RESERVES>8</INITIAL_RESERVES></ELK_PARAMETER><ELK_PARAMETER><INITIAL_NUM_ELKS>100</INITIAL_NUM_ELKS><INITIAL_GUT>18</INITIAL_GUT><INITIAL_RESERVES>9</INITIAL_RESERVES></ELK_PARAMETER><ELK_PARAMETER><INITIAL_NUM_ELKS>100</INITIAL_NUM_ELKS><INITIAL_GUT>18</INITIAL_GUT><INITIAL_RESERVES>10</INITIAL_RESERVES></ELK_PARAMETER><ELK_PARAMETER><INITIAL_NUM_ELKS>100</INITIAL_NUM_ELKS><INITIAL_GUT>18</INITIAL_GUT><INITIAL_RESERVES>11</INITIAL_RESERVES></ELK_PARAMETER><ELK_PARAMETER><INITIAL_NUM_ELKS>100</INITIAL_NUM_ELKS><INITIAL_GUT>18</INITIAL_GUT><INITIAL_RESERVES>12</INITIAL_RESERVES></ELK_PARAMETER><ELK_PARAMETER><INITIAL_NUM_ELKS>100</INITIAL_NUM_ELKS><INITIAL_GUT>18</INITIAL_GUT><INITIAL_RESERVES>13</INITIAL_RESERVES></ELK_PARAMETER><ELK_PARAMETER><INITIAL_NUM_ELKS>100</INITIAL_NUM_ELKS><INITIAL_GUT>18</INITIAL_GUT><INITIAL_RESERVES>14</INITIAL_RESERVES></ELK_PARAMETER><ELK_PARAMETER><INITIAL_NUM_ELKS>100</INITIAL_NUM_ELKS><INITIAL_GUT>18</INITIAL_GUT><INITIAL_RESERVES>15</INITIAL_RESERVES></ELK_PARAMETER><ELK_PARAMETER><INITIAL_NUM_ELKS>100</INITIAL_NUM_ELKS><INITIAL_GUT>18</INITIAL_GUT><INITIAL_RESERVES>16</INITIAL_RESERVES></ELK_PARAMETER><ELK_PARAMETER><INITIAL_NUM_ELKS>100</INITIAL_NUM_ELKS><INITIAL_GUT>18</INITIAL_GUT><INITIAL_RESERVES>17</INITIAL_RESERVES></ELK_PARAMETER><ELK_PARAMETER><INITIAL_NUM_ELKS>100</INITIAL_NUM_ELKS><INITIAL_GUT>18</INITIAL_GUT><INITIAL_RESERVES>18</INITIAL_RESERVES></ELK_PARAMETER><ELK_PARAMETER><INITIAL_NUM_ELKS>100</INITIAL_NUM_ELKS><INITIAL_GUT>18</INITIAL_GUT><INITIAL_RESERVES>19</INITIAL_RESERVES></ELK_PARAMETER><ELK_PARAMETER><INITIAL_NUM_ELKS>100</INITIAL_NUM_ELKS><INITIAL_GUT>18</INITIAL_GUT><INITIAL_RESERVES>20</INITIAL_RESERVES></ELK_PARAMETER><ELK_PARAMETER><INITIAL_NUM_ELKS>100</INITIAL_NUM_ELKS><INITIAL_GUT>18</INITIAL_GUT><INITIAL_RESERVES>21</INITIAL_RESERVES></ELK_PARAMETER><ELK_PARAMETER><INITIAL_NUM_ELKS>100</INITIAL_NUM_ELKS><INITIAL_GUT>18</INITIAL_GUT><INITIAL_RESERVES>22</INITIAL_RESERVES></ELK_PARAMETER><ELK_PARAMETER><INITIAL_NUM_ELKS>100</INITIAL_NUM_ELKS><INITIAL_GUT>18</INITIAL_GUT><INITIAL_RESERVES>23</INITIAL_RESERVES></ELK_PARAMETER><ELK_PARAMETER><INITIAL_NUM_ELKS>100</INITIAL_NUM_ELKS><INITIAL_GUT>18</INITIAL_GUT><INITIAL_RESERVES>24</INITIAL_RESERVES></ELK_PARAMETER><ELK_PARAMETER><INITIAL_NUM_ELKS>100</INITIAL_NUM_ELKS><INITIAL_GUT>18</INITIAL_GUT><INITIAL_RESERVES>25</INITIAL_RESERVES></ELK_PARAMETER><ELK_PARAMETER><INITIAL_NUM_ELKS>100</INITIAL_NUM_ELKS><INITIAL_GUT>18</INITIAL_GUT><INITIAL_RESERVES>26</INITIAL_RESERVES></ELK_PARAMETER><ELK_PARAMETER><INITIAL_NUM_ELKS>100</INITIAL_NUM_ELKS><INITIAL_GUT>18</INITIAL_GUT><INITIAL_RESERVES>27</INITIAL_RESERVES></ELK_PARAMETER><ELK_PARAMETER><INITIAL_NUM_ELKS>100</INITIAL_NUM_ELKS><INITIAL_GUT>18</INITIAL_GUT><INITIAL_RESERVES>28</INITIAL_RESERVES></ELK_PARAMETER><ELK_PARAMETER><INITIAL_NUM_ELKS>100</INITIAL_NUM_ELKS><INITIAL_GUT>18</INITIAL_GUT><INITIAL_RESERVES>29</INITIAL_RESERVES></ELK_PARAMETER><ELK_PARAMETER><INITIAL_NUM_ELKS>100</INITIAL_NUM_ELKS><INITIAL_GUT>18</INITIAL_GUT><INITIAL_RESERVES>30</INITIAL_RESERVES></ELK_PARAMETER><ELK_PARAMETER><INITIAL_NUM_ELKS>100</INITIAL_NUM_ELKS><INITIAL_GUT>18</INITIAL_GUT><INITIAL_RESERVES>31</INITIAL_RESERVES></ELK_PARAMETER><ELK_PARAMETER><INITIAL_NUM_ELKS>100</INITIAL_NUM_ELKS><INITIAL_GUT>18</INITIAL_GUT><INITIAL_RESERVES>32</INITIAL_RESERVES></ELK_PARAMETER><ELK_PARAMETER><INITIAL_NUM_ELKS>100</INITIAL_NUM_ELKS><INITIAL_GUT>18</INITIAL_GUT><INITIAL_RESERVES>33</INITIAL_RESERVES></ELK_PARAMETER><ELK_PARAMETER><INITIAL_NUM_ELKS>100</INITIAL_NUM_ELKS><INITIAL_GUT>18</INITIAL_GUT><INITIAL_RESERVES>34</INITIAL_RESERVES></ELK_PARAMETER><ELK_PARAMETER><INITIAL_NUM_ELKS>100</INITIAL_NUM_ELKS><INITIAL_GUT>18</INITIAL_GUT><INITIAL_RESERVES>35</INITIAL_RESERVES></ELK_PARAMETER><ELK_PARAMETER><INITIAL_NUM_ELKS>100</INITIAL_NUM_ELKS><INITIAL_GUT>18</INITIAL_GUT><INITIAL_RESERVES>36</INITIAL_RESERVES></ELK_PARAMETER><ELK_PARAMETER><INITIAL_NUM_ELKS>100</INITIAL_NUM_ELKS><INITIAL_GUT>18</INITIAL_GUT><INITIAL_RESERVES>37</INITIAL_RESERVES></ELK_PARAMETER><ELK_PARAMETER><INITIAL_NUM_ELKS>100</INITIAL_NUM_ELKS><INITIAL_GUT>18</INITIAL_GUT><INITIAL_RESERVES>38</INITIAL_RESERVES></ELK_PARAMETER><ELK_PARAMETER><INITIAL_NUM_ELKS>100</INITIAL_NUM_ELKS><INITIAL_GUT>18</INITIAL_GUT><INITIAL_RESERVES>39</INITIAL_RESERVES></ELK_PARAMETER><ELK_PARAMETER><INITIAL_NUM_ELKS>100</INITIAL_NUM_ELKS><INITIAL_GUT>18</INITIAL_GUT><INITIAL_RESERVES>40</INITIAL_RESERVES></ELK_PARAMETER><ELK_PARAMETER><INITIAL_NUM_ELKS>100</INITIAL_NUM_ELKS><INITIAL_GUT>18</INITIAL_GUT><INITIAL_RESERVES>41</INITIAL_RESERVES></ELK_PARAMETER><ELK_PARAMETER><INITIAL_NUM_ELKS>100</INITIAL_NUM_ELKS><INITIAL_GUT>18</INITIAL_GUT><INITIAL_RESERVES>42</INITIAL_RESERVES></ELK_PARAMETER><ELK_PARAMETER><INITIAL_NUM_ELKS>100</INITIAL_NUM_ELKS><INITIAL_GUT>18</INITIAL_GUT><INITIAL_RESERVES>43</INITIAL_RESERVES></ELK_PARAMETER><ELK_PARAMETER><INITIAL_NUM_ELKS>100</INITIAL_NUM_ELKS><INITIAL_GUT>18</INITIAL_GUT><INITIAL_RESERVES>44</INITIAL_RESERVES></ELK_PARAMETER><ELK_PARAMETER><INITIAL_NUM_ELKS>100</INITIAL_NUM_ELKS><INITIAL_GUT>18</INITIAL_GUT><INITIAL_RESERVES>45</INITIAL_RESERVES></ELK_PARAMETER><ELK_PARAMETER><INITIAL_NUM_ELKS>100</INITIAL_NUM_ELKS><INITIAL_GUT>18</INITIAL_GUT><INITIAL_RESERVES>46</INITIAL_RESERVES></ELK_PARAMETER><ELK_PARAMETER><INITIAL_NUM_ELKS>100</INITIAL_NUM_ELKS><INITIAL_GUT>18</INITIAL_GUT><INITIAL_RESERVES>47</INITIAL_RESERVES></ELK_PARAMETER><ELK_PARAMETER><INITIAL_NUM_ELKS>100</INITIAL_NUM_ELKS><INITIAL_GUT>18</INITIAL_GUT><INITIAL_RESERVES>48</INITIAL_RESERVES></ELK_PARAMETER><ELK_PARAMETER><INITIAL_NUM_ELKS>100</INITIAL_NUM_ELKS><INITIAL_GUT>18</INITIAL_GUT><INITIAL_RESERVES>49</INITIAL_RESERVES></ELK_PARAMETER><ELK_PARAMETER><INITIAL_NUM_ELKS>100</INITIAL_NUM_ELKS><INITIAL_GUT>18</INITIAL_GUT><INITIAL_RESERVES>50</INITIAL_RESERVES></ELK_PARAMETER><ELK_PARAMETER><INITIAL_NUM_ELKS>100</INITIAL_NUM_ELKS><INITIAL_GUT>18</INITIAL_GUT><INITIAL_RESERVES>51</INITIAL_RESERVES></ELK_PARAMETER><ELK_PARAMETER><INITIAL_NUM_ELKS>100</INITIAL_NUM_ELKS><INITIAL_GUT>18</INITIAL_GUT><INITIAL_RESERVES>52</INITIAL_RESERVES></ELK_PARAMETER><ELK_PARAMETER><INITIAL_NUM_ELKS>100</INITIAL_NUM_ELKS><INITIAL_GUT>18</INITIAL_GUT><INITIAL_RESERVES>53</INITIAL_RESERVES></ELK_PARAMETER><ELK_PARAMETER><INITIAL_NUM_ELKS>100</INITIAL_NUM_ELKS><INITIAL_GUT>18</INITIAL_GUT><INITIAL_RESERVES>54</INITIAL_RESERVES></ELK_PARAMETER><ELK_PARAMETER><INITIAL_NUM_ELKS>100</INITIAL_NUM_ELKS><INITIAL_GUT>18</INITIAL_GUT><INITIAL_RESERVES>55</INITIAL_RESERVES></ELK_PARAMETER><ELK_PARAMETER><INITIAL_NUM_ELKS>100</INITIAL_NUM_ELKS><INITIAL_GUT>18</INITIAL_GUT><INITIAL_RESERVES>56</INITIAL_RESERVES></ELK_PARAMETER><ELK_PARAMETER><INITIAL_NUM_ELKS>100</INITIAL_NUM_ELKS><INITIAL_GUT>18</INITIAL_GUT><INITIAL_RESERVES>57</INITIAL_RESERVES></ELK_PARAMETER><ELK_PARAMETER><INITIAL_NUM_ELKS>100</INITIAL_NUM_ELKS><INITIAL_GUT>18</INITIAL_GUT><INITIAL_RESERVES>58</INITIAL_RESERVES></ELK_PARAMETER><ELK_PARAMETER><INITIAL_NUM_ELKS>100</INITIAL_NUM_ELKS><INITIAL_GUT>18</INITIAL_GUT><INITIAL_RESERVES>59</INITIAL_RESERVES></ELK_PARAMETER><ELK_PARAMETER><INITIAL_NUM_ELKS>100</INITIAL_NUM_ELKS><INITIAL_GUT>18</INITIAL_GUT><INITIAL_RESERVES>60</INITIAL_RESERVES></ELK_PARAMETER><ELK_PARAMETER><INITIAL_NUM_ELKS>100</INITIAL_NUM_ELKS><INITIAL_GUT>18</INITIAL_GUT><INITIAL_RESERVES>61</INITIAL_RESERVES></ELK_PARAMETER><ELK_PARAMETER><INITIAL_NUM_ELKS>100</INITIAL_NUM_ELKS><INITIAL_GUT>18</INITIAL_GUT><INITIAL_RESERVES>62</INITIAL_RESERVES></ELK_PARAMETER><ELK_PARAMETER><INITIAL_NUM_ELKS>100</INITIAL_NUM_ELKS><INITIAL_GUT>18</INITIAL_GUT><INITIAL_RESERVES>63</INITIAL_RESERVES></ELK_PARAMETER><ELK_PARAMETER><INITIAL_NUM_ELKS>100</INITIAL_NUM_ELKS><INITIAL_GUT>18</INITIAL_GUT><INITIAL_RESERVES>64</INITIAL_RESERVES></ELK_PARAMETER><ELK_PARAMETER><INITIAL_NUM_ELKS>100</INITIAL_NUM_ELKS><INITIAL_GUT>18</INITIAL_GUT><INITIAL_RESERVES>65</INITIAL_RESERVES></ELK_PARAMETER><ELK_PARAMETER><INITIAL_NUM_ELKS>100</INITIAL_NUM_ELKS><INITIAL_GUT>18</INITIAL_GUT><INITIAL_RESERVES>66</INITIAL_RESERVES></ELK_PARAMETER><ELK_PARAMETER><INITIAL_NUM_ELKS>100</INITIAL_NUM_ELKS><INITIAL_GUT>18</INITIAL_GUT><INITIAL_RESERVES>67</INITIAL_RESERVES></ELK_PARAMETER><ELK_PARAMETER><INITIAL_NUM_ELKS>100</INITIAL_NUM_ELKS><INITIAL_GUT>18</INITIAL_GUT><INITIAL_RESERVES>68</INITIAL_RESERVES></ELK_PARAMETER><ELK_PARAMETER><INITIAL_NUM_ELKS>100</INITIAL_NUM_ELKS><INITIAL_GUT>18</INITIAL_GUT><INITIAL_RESERVES>69</INITIAL_RESERVES></ELK_PARAMETER><ELK_PARAMETER><INITIAL_NUM_ELKS>100</INITIAL_NUM_ELKS><INITIAL_GUT>18</INITIAL_GUT><INITIAL_RESERVES>70</INITIAL_RESERVES></ELK_PARAMETER><ELK_PARAMETER><INITIAL_NUM_ELKS>100</INITIAL_NUM_ELKS><INITIAL_GUT>18</INITIAL_GUT><INITIAL_RESERVES>71</INITIAL_RESERVES></ELK_PARAMETER><ELK_PARAMETER><INITIAL_NUM_ELKS>100</INITIAL_NUM_ELKS><INITIAL_GUT>18</INITIAL_GUT><INITIAL_RESERVES>72</INITIAL_RESERVES></ELK_PARAMETER><ELK_PARAMETER><INITIAL_NUM_ELKS>100</INITIAL_NUM_ELKS><INITIAL_GUT>18</INITIAL_GUT><INITIAL_RESERVES>73</INITIAL_RESERVES></ELK_PARAMETER><ELK_PARAMETER><INITIAL_NUM_ELKS>100</INITIAL_NUM_ELKS><INITIAL_GUT>18</INITIAL_GUT><INITIAL_RESERVES>74</INITIAL_RESERVES></ELK_PARAMETER><ELK_PARAMETER><INITIAL_NUM_ELKS>100</INITIAL_NUM_ELKS><INITIAL_GUT>18</INITIAL_GUT><INITIAL_RESERVES>75</INITIAL_RESERVES></ELK_PARAMETER><ELK_PARAMETER><INITIAL_NUM_ELKS>100</INITIAL_NUM_ELKS><INITIAL_GUT>18</INITIAL_GUT><INITIAL_RESERVES>76</INITIAL_RESERVES></ELK_PARAMETER><ELK_PARAMETER><INITIAL_NUM_ELKS>100</INITIAL_NUM_ELKS><INITIAL_GUT>18</INITIAL_GUT><INITIAL_RESERVES>77</INITIAL_RESERVES></ELK_PARAMETER><ELK_PARAMETER><INITIAL_NUM_ELKS>100</INITIAL_NUM_ELKS><INITIAL_GUT>18</INITIAL_GUT><INITIAL_RESERVES>78</INITIAL_RESERVES></ELK_PARAMETER><ELK_PARAMETER><INITIAL_NUM_ELKS>100</INITIAL_NUM_ELKS><INITIAL_GUT>18</INITIAL_GUT><INITIAL_RESERVES>79</INITIAL_RESERVES></ELK_PARAMETER><ELK_PARAMETER><INITIAL_NUM_ELKS>100</INITIAL_NUM_ELKS><INITIAL_GUT>18</INITIAL_GUT><INITIAL_RESERVES>80</INITIAL_RESERVES></ELK_PARAMETER><ELK_PARAMETER><INITIAL_NUM_ELKS>100</INITIAL_NUM_ELKS><INITIAL_GUT>18</INITIAL_GUT><INITIAL_RESERVES>81</INITIAL_RESERVES></ELK_PARAMETER><ELK_PARAMETER><INITIAL_NUM_ELKS>100</INITIAL_NUM_ELKS><INITIAL_GUT>18</INITIAL_GUT><INITIAL_RESERVES>82</INITIAL_RESERVES></ELK_PARAMETER><ELK_PARAMETER><INITIAL_NUM_ELKS>100</INITIAL_NUM_ELKS><INITIAL_GUT>18</INITIAL_GUT><INITIAL_RESERVES>83</INITIAL_RESERVES></ELK_PARAMETER><ELK_PARAMETER><INITIAL_NUM_ELKS>100</INITIAL_NUM_ELKS><INITIAL_GUT>18</INITIAL_GUT><INITIAL_RESERVES>84</INITIAL_RESERVES></ELK_PARAMETER><ELK_PARAMETER><INITIAL_NUM_ELKS>100</INITIAL_NUM_ELKS><INITIAL_GUT>18</INITIAL_GUT><INITIAL_RESERVES>85</INITIAL_RESERVES></ELK_PARAMETER><ELK_PARAMETER><INITIAL_NUM_ELKS>100</INITIAL_NUM_ELKS><INITIAL_GUT>18</INITIAL_GUT><INITIAL_RESERVES>86</INITIAL_RESERVES></ELK_PARAMETER><ELK_PARAMETER><INITIAL_NUM_ELKS>100</INITIAL_NUM_ELKS><INITIAL_GUT>18</INITIAL_GUT><INITIAL_RESERVES>87</INITIAL_RESERVES></ELK_PARAMETER><ELK_PARAMETER><INITIAL_NUM_ELKS>100</INITIAL_NUM_ELKS><INITIAL_GUT>18</INITIAL_GUT><INITIAL_RESERVES>88</INITIAL_RESERVES></ELK_PARAMETER><ELK_PARAMETER><INITIAL_NUM_ELKS>100</INITIAL_NUM_ELKS><INITIAL_GUT>18</INITIAL_GUT><INITIAL_RESERVES>89</INITIAL_RESERVES></ELK_PARAMETER><ELK_PARAMETER><INITIAL_NUM_ELKS>100</INITIAL_NUM_ELKS><INITIAL_GUT>18</INITIAL_GUT><INITIAL_RESERVES>90</INITIAL_RESERVES></ELK_PARAMETER><ELK_PARAMETER><INITIAL_NUM_ELKS>100</INITIAL_NUM_ELKS><INITIAL_GUT>18</INITIAL_GUT><INITIAL_RESERVES>91</INITIAL_RESERVES></ELK_PARAMETER><ELK_PARAMETER><INITIAL_NUM_ELKS>100</INITIAL_NUM_ELKS><INITIAL_GUT>18</INITIAL_GUT><INITIAL_RESERVES>92</INITIAL_RESERVES></ELK_PARAMETER><ELK_PARAMETER><INITIAL_NUM_ELKS>100</INITIAL_NUM_ELKS><INITIAL_GUT>18</INITIAL_GUT><INITIAL_RESERVES>93</INITIAL_RESERVES></ELK_PARAMETER><ELK_PARAMETER><INITIAL_NUM_ELKS>100</INITIAL_NUM_ELKS><INITIAL_GUT>18</INITIAL_GUT><INITIAL_RESERVES>94</INITIAL_RESERVES></ELK_PARAMETER><ELK_PARAMETER><INITIAL_NUM_ELKS>100</INITIAL_NUM_ELKS><INITIAL_GUT>18</INITIAL_GUT><INITIAL_RESERVES>95</INITIAL_RESERVES></ELK_PARAMETER><ELK_PARAMETER><INITIAL_NUM_ELKS>100</INITIAL_NUM_ELKS><INITIAL_GUT>18</INITIAL_GUT><INITIAL_RESERVES>96</INITIAL_RESERVES></ELK_PARAMETER><ELK_PARAMETER><INITIAL_NUM_ELKS>100</INITIAL_NUM_ELKS><INITIAL_GUT>18</INITIAL_GUT><INITIAL_RESERVES>97</INITIAL_RESERVES></ELK_PARAMETER><ELK_PARAMETER><INITIAL_NUM_ELKS>100</INITIAL_NUM_ELKS><INITIAL_GUT>18</INITIAL_GUT><INITIAL_RESERVES>98</INITIAL_RESERVES></ELK_PARAMETER><ELK_PARAMETER><INITIAL_NUM_ELKS>100</INITIAL_NUM_ELKS><INITIAL_GUT>18</INITIAL_GUT><INITIAL_RESERVES>99</INITIAL_RESERVES></ELK_PARAMETER><ELK_PARAMETER><INITIAL_NUM_ELKS>100</INITIAL_NUM_ELKS><INITIAL_GUT>18</INITIAL_GUT><INITIAL_RESERVES>100</INITIAL_RESERVES></ELK_PARAMETER><ELK_PARAMETER><INITIAL_NUM_ELKS>100</INITIAL_NUM_ELKS><INITIAL_GUT>19</INITIAL_GUT><INITIAL_RESERVES>1</INITIAL_RESERVES></ELK_PARAMETER><ELK_PARAMETER><INITIAL_NUM_ELKS>100</INITIAL_NUM_ELKS><INITIAL_GUT>19</INITIAL_GUT><INITIAL_RESERVES>2</INITIAL_RESERVES></ELK_PARAMETER><ELK_PARAMETER><INITIAL_NUM_ELKS>100</INITIAL_NUM_ELKS><INITIAL_GUT>19</INITIAL_GUT><INITIAL_RESERVES>3</INITIAL_RESERVES></ELK_PARAMETER><ELK_PARAMETER><INITIAL_NUM_ELKS>100</INITIAL_NUM_ELKS><INITIAL_GUT>19</INITIAL_GUT><INITIAL_RESERVES>4</INITIAL_RESERVES></ELK_PARAMETER><ELK_PARAMETER><INITIAL_NUM_ELKS>100</INITIAL_NUM_ELKS><INITIAL_GUT>19</INITIAL_GUT><INITIAL_RESERVES>5</INITIAL_RESERVES></ELK_PARAMETER><ELK_PARAMETER><INITIAL_NUM_ELKS>100</INITIAL_NUM_ELKS><INITIAL_GUT>19</INITIAL_GUT><INITIAL_RESERVES>6</INITIAL_RESERVES></ELK_PARAMETER><ELK_PARAMETER><INITIAL_NUM_ELKS>100</INITIAL_NUM_ELKS><INITIAL_GUT>19</INITIAL_GUT><INITIAL_RESERVES>7</INITIAL_RESERVES></ELK_PARAMETER><ELK_PARAMETER><INITIAL_NUM_ELKS>100</INITIAL_NUM_ELKS><INITIAL_GUT>19</INITIAL_GUT><INITIAL_RESERVES>8</INITIAL_RESERVES></ELK_PARAMETER><ELK_PARAMETER><INITIAL_NUM_ELKS>100</INITIAL_NUM_ELKS><INITIAL_GUT>19</INITIAL_GUT><INITIAL_RESERVES>9</INITIAL_RESERVES></ELK_PARAMETER><ELK_PARAMETER><INITIAL_NUM_ELKS>100</INITIAL_NUM_ELKS><INITIAL_GUT>19</INITIAL_GUT><INITIAL_RESERVES>10</INITIAL_RESERVES></ELK_PARAMETER><ELK_PARAMETER><INITIAL_NUM_ELKS>100</INITIAL_NUM_ELKS><INITIAL_GUT>19</INITIAL_GUT><INITIAL_RESERVES>11</INITIAL_RESERVES></ELK_PARAMETER><ELK_PARAMETER><INITIAL_NUM_ELKS>100</INITIAL_NUM_ELKS><INITIAL_GUT>19</INITIAL_GUT><INITIAL_RESERVES>12</INITIAL_RESERVES></ELK_PARAMETER><ELK_PARAMETER><INITIAL_NUM_ELKS>100</INITIAL_NUM_ELKS><INITIAL_GUT>19</INITIAL_GUT><INITIAL_RESERVES>13</INITIAL_RESERVES></ELK_PARAMETER><ELK_PARAMETER><INITIAL_NUM_ELKS>100</INITIAL_NUM_ELKS><INITIAL_GUT>19</INITIAL_GUT><INITIAL_RESERVES>14</INITIAL_RESERVES></ELK_PARAMETER><ELK_PARAMETER><INITIAL_NUM_ELKS>100</INITIAL_NUM_ELKS><INITIAL_GUT>19</INITIAL_GUT><INITIAL_RESERVES>15</INITIAL_RESERVES></ELK_PARAMETER><ELK_PARAMETER><INITIAL_NUM_ELKS>100</INITIAL_NUM_ELKS><INITIAL_GUT>19</INITIAL_GUT><INITIAL_RESERVES>16</INITIAL_RESERVES></ELK_PARAMETER><ELK_PARAMETER><INITIAL_NUM_ELKS>100</INITIAL_NUM_ELKS><INITIAL_GUT>19</INITIAL_GUT><INITIAL_RESERVES>17</INITIAL_RESERVES></ELK_PARAMETER><ELK_PARAMETER><INITIAL_NUM_ELKS>100</INITIAL_NUM_ELKS><INITIAL_GUT>19</INITIAL_GUT><INITIAL_RESERVES>18</INITIAL_RESERVES></ELK_PARAMETER><ELK_PARAMETER><INITIAL_NUM_ELKS>100</INITIAL_NUM_ELKS><INITIAL_GUT>19</INITIAL_GUT><INITIAL_RESERVES>19</INITIAL_RESERVES></ELK_PARAMETER><ELK_PARAMETER><INITIAL_NUM_ELKS>100</INITIAL_NUM_ELKS><INITIAL_GUT>19</INITIAL_GUT><INITIAL_RESERVES>20</INITIAL_RESERVES></ELK_PARAMETER><ELK_PARAMETER><INITIAL_NUM_ELKS>100</INITIAL_NUM_ELKS><INITIAL_GUT>19</INITIAL_GUT><INITIAL_RESERVES>21</INITIAL_RESERVES></ELK_PARAMETER><ELK_PARAMETER><INITIAL_NUM_ELKS>100</INITIAL_NUM_ELKS><INITIAL_GUT>19</INITIAL_GUT><INITIAL_RESERVES>22</INITIAL_RESERVES></ELK_PARAMETER><ELK_PARAMETER><INITIAL_NUM_ELKS>100</INITIAL_NUM_ELKS><INITIAL_GUT>19</INITIAL_GUT><INITIAL_RESERVES>23</INITIAL_RESERVES></ELK_PARAMETER><ELK_PARAMETER><INITIAL_NUM_ELKS>100</INITIAL_NUM_ELKS><INITIAL_GUT>19</INITIAL_GUT><INITIAL_RESERVES>24</INITIAL_RESERVES></ELK_PARAMETER><ELK_PARAMETER><INITIAL_NUM_ELKS>100</INITIAL_NUM_ELKS><INITIAL_GUT>19</INITIAL_GUT><INITIAL_RESERVES>25</INITIAL_RESERVES></ELK_PARAMETER><ELK_PARAMETER><INITIAL_NUM_ELKS>100</INITIAL_NUM_ELKS><INITIAL_GUT>19</INITIAL_GUT><INITIAL_RESERVES>26</INITIAL_RESERVES></ELK_PARAMETER><ELK_PARAMETER><INITIAL_NUM_ELKS>100</INITIAL_NUM_ELKS><INITIAL_GUT>19</INITIAL_GUT><INITIAL_RESERVES>27</INITIAL_RESERVES></ELK_PARAMETER><ELK_PARAMETER><INITIAL_NUM_ELKS>100</INITIAL_NUM_ELKS><INITIAL_GUT>19</INITIAL_GUT><INITIAL_RESERVES>28</INITIAL_RESERVES></ELK_PARAMETER><ELK_PARAMETER><INITIAL_NUM_ELKS>100</INITIAL_NUM_ELKS><INITIAL_GUT>19</INITIAL_GUT><INITIAL_RESERVES>29</INITIAL_RESERVES></ELK_PARAMETER><ELK_PARAMETER><INITIAL_NUM_ELKS>100</INITIAL_NUM_ELKS><INITIAL_GUT>19</INITIAL_GUT><INITIAL_RESERVES>30</INITIAL_RESERVES></ELK_PARAMETER><ELK_PARAMETER><INITIAL_NUM_ELKS>100</INITIAL_NUM_ELKS><INITIAL_GUT>19</INITIAL_GUT><INITIAL_RESERVES>31</INITIAL_RESERVES></ELK_PARAMETER><ELK_PARAMETER><INITIAL_NUM_ELKS>100</INITIAL_NUM_ELKS><INITIAL_GUT>19</INITIAL_GUT><INITIAL_RESERVES>32</INITIAL_RESERVES></ELK_PARAMETER><ELK_PARAMETER><INITIAL_NUM_ELKS>100</INITIAL_NUM_ELKS><INITIAL_GUT>19</INITIAL_GUT><INITIAL_RESERVES>33</INITIAL_RESERVES></ELK_PARAMETER><ELK_PARAMETER><INITIAL_NUM_ELKS>100</INITIAL_NUM_ELKS><INITIAL_GUT>19</INITIAL_GUT><INITIAL_RESERVES>34</INITIAL_RESERVES></ELK_PARAMETER><ELK_PARAMETER><INITIAL_NUM_ELKS>100</INITIAL_NUM_ELKS><INITIAL_GUT>19</INITIAL_GUT><INITIAL_RESERVES>35</INITIAL_RESERVES></ELK_PARAMETER><ELK_PARAMETER><INITIAL_NUM_ELKS>100</INITIAL_NUM_ELKS><INITIAL_GUT>19</INITIAL_GUT><INITIAL_RESERVES>36</INITIAL_RESERVES></ELK_PARAMETER><ELK_PARAMETER><INITIAL_NUM_ELKS>100</INITIAL_NUM_ELKS><INITIAL_GUT>19</INITIAL_GUT><INITIAL_RESERVES>37</INITIAL_RESERVES></ELK_PARAMETER><ELK_PARAMETER><INITIAL_NUM_ELKS>100</INITIAL_NUM_ELKS><INITIAL_GUT>19</INITIAL_GUT><INITIAL_RESERVES>38</INITIAL_RESERVES></ELK_PARAMETER><ELK_PARAMETER><INITIAL_NUM_ELKS>100</INITIAL_NUM_ELKS><INITIAL_GUT>19</INITIAL_GUT><INITIAL_RESERVES>39</INITIAL_RESERVES></ELK_PARAMETER><ELK_PARAMETER><INITIAL_NUM_ELKS>100</INITIAL_NUM_ELKS><INITIAL_GUT>19</INITIAL_GUT><INITIAL_RESERVES>40</INITIAL_RESERVES></ELK_PARAMETER><ELK_PARAMETER><INITIAL_NUM_ELKS>100</INITIAL_NUM_ELKS><INITIAL_GUT>19</INITIAL_GUT><INITIAL_RESERVES>41</INITIAL_RESERVES></ELK_PARAMETER><ELK_PARAMETER><INITIAL_NUM_ELKS>100</INITIAL_NUM_ELKS><INITIAL_GUT>19</INITIAL_GUT><INITIAL_RESERVES>42</INITIAL_RESERVES></ELK_PARAMETER><ELK_PARAMETER><INITIAL_NUM_ELKS>100</INITIAL_NUM_ELKS><INITIAL_GUT>19</INITIAL_GUT><INITIAL_RESERVES>43</INITIAL_RESERVES></ELK_PARAMETER><ELK_PARAMETER><INITIAL_NUM_ELKS>100</INITIAL_NUM_ELKS><INITIAL_GUT>19</INITIAL_GUT><INITIAL_RESERVES>44</INITIAL_RESERVES></ELK_PARAMETER><ELK_PARAMETER><INITIAL_NUM_ELKS>100</INITIAL_NUM_ELKS><INITIAL_GUT>19</INITIAL_GUT><INITIAL_RESERVES>45</INITIAL_RESERVES></ELK_PARAMETER><ELK_PARAMETER><INITIAL_NUM_ELKS>100</INITIAL_NUM_ELKS><INITIAL_GUT>19</INITIAL_GUT><INITIAL_RESERVES>46</INITIAL_RESERVES></ELK_PARAMETER><ELK_PARAMETER><INITIAL_NUM_ELKS>100</INITIAL_NUM_ELKS><INITIAL_GUT>19</INITIAL_GUT><INITIAL_RESERVES>47</INITIAL_RESERVES></ELK_PARAMETER><ELK_PARAMETER><INITIAL_NUM_ELKS>100</INITIAL_NUM_ELKS><INITIAL_GUT>19</INITIAL_GUT><INITIAL_RESERVES>48</INITIAL_RESERVES></ELK_PARAMETER><ELK_PARAMETER><INITIAL_NUM_ELKS>100</INITIAL_NUM_ELKS><INITIAL_GUT>19</INITIAL_GUT><INITIAL_RESERVES>49</INITIAL_RESERVES></ELK_PARAMETER><ELK_PARAMETER><INITIAL_NUM_ELKS>100</INITIAL_NUM_ELKS><INITIAL_GUT>19</INITIAL_GUT><INITIAL_RESERVES>50</INITIAL_RESERVES></ELK_PARAMETER><ELK_PARAMETER><INITIAL_NUM_ELKS>100</INITIAL_NUM_ELKS><INITIAL_GUT>19</INITIAL_GUT><INITIAL_RESERVES>51</INITIAL_RESERVES></ELK_PARAMETER><ELK_PARAMETER><INITIAL_NUM_ELKS>100</INITIAL_NUM_ELKS><INITIAL_GUT>19</INITIAL_GUT><INITIAL_RESERVES>52</INITIAL_RESERVES></ELK_PARAMETER><ELK_PARAMETER><INITIAL_NUM_ELKS>100</INITIAL_NUM_ELKS><INITIAL_GUT>19</INITIAL_GUT><INITIAL_RESERVES>53</INITIAL_RESERVES></ELK_PARAMETER><ELK_PARAMETER><INITIAL_NUM_ELKS>100</INITIAL_NUM_ELKS><INITIAL_GUT>19</INITIAL_GUT><INITIAL_RESERVES>54</INITIAL_RESERVES></ELK_PARAMETER><ELK_PARAMETER><INITIAL_NUM_ELKS>100</INITIAL_NUM_ELKS><INITIAL_GUT>19</INITIAL_GUT><INITIAL_RESERVES>55</INITIAL_RESERVES></ELK_PARAMETER><ELK_PARAMETER><INITIAL_NUM_ELKS>100</INITIAL_NUM_ELKS><INITIAL_GUT>19</INITIAL_GUT><INITIAL_RESERVES>56</INITIAL_RESERVES></ELK_PARAMETER><ELK_PARAMETER><INITIAL_NUM_ELKS>100</INITIAL_NUM_ELKS><INITIAL_GUT>19</INITIAL_GUT><INITIAL_RESERVES>57</INITIAL_RESERVES></ELK_PARAMETER><ELK_PARAMETER><INITIAL_NUM_ELKS>100</INITIAL_NUM_ELKS><INITIAL_GUT>19</INITIAL_GUT><INITIAL_RESERVES>58</INITIAL_RESERVES></ELK_PARAMETER><ELK_PARAMETER><INITIAL_NUM_ELKS>100</INITIAL_NUM_ELKS><INITIAL_GUT>19</INITIAL_GUT><INITIAL_RESERVES>59</INITIAL_RESERVES></ELK_PARAMETER><ELK_PARAMETER><INITIAL_NUM_ELKS>100</INITIAL_NUM_ELKS><INITIAL_GUT>19</INITIAL_GUT><INITIAL_RESERVES>60</INITIAL_RESERVES></ELK_PARAMETER><ELK_PARAMETER><INITIAL_NUM_ELKS>100</INITIAL_NUM_ELKS><INITIAL_GUT>19</INITIAL_GUT><INITIAL_RESERVES>61</INITIAL_RESERVES></ELK_PARAMETER><ELK_PARAMETER><INITIAL_NUM_ELKS>100</INITIAL_NUM_ELKS><INITIAL_GUT>19</INITIAL_GUT><INITIAL_RESERVES>62</INITIAL_RESERVES></ELK_PARAMETER><ELK_PARAMETER><INITIAL_NUM_ELKS>100</INITIAL_NUM_ELKS><INITIAL_GUT>19</INITIAL_GUT><INITIAL_RESERVES>63</INITIAL_RESERVES></ELK_PARAMETER><ELK_PARAMETER><INITIAL_NUM_ELKS>100</INITIAL_NUM_ELKS><INITIAL_GUT>19</INITIAL_GUT><INITIAL_RESERVES>64</INITIAL_RESERVES></ELK_PARAMETER><ELK_PARAMETER><INITIAL_NUM_ELKS>100</INITIAL_NUM_ELKS><INITIAL_GUT>19</INITIAL_GUT><INITIAL_RESERVES>65</INITIAL_RESERVES></ELK_PARAMETER><ELK_PARAMETER><INITIAL_NUM_ELKS>100</INITIAL_NUM_ELKS><INITIAL_GUT>19</INITIAL_GUT><INITIAL_RESERVES>66</INITIAL_RESERVES></ELK_PARAMETER><ELK_PARAMETER><INITIAL_NUM_ELKS>100</INITIAL_NUM_ELKS><INITIAL_GUT>19</INITIAL_GUT><INITIAL_RESERVES>67</INITIAL_RESERVES></ELK_PARAMETER><ELK_PARAMETER><INITIAL_NUM_ELKS>100</INITIAL_NUM_ELKS><INITIAL_GUT>19</INITIAL_GUT><INITIAL_RESERVES>68</INITIAL_RESERVES></ELK_PARAMETER><ELK_PARAMETER><INITIAL_NUM_ELKS>100</INITIAL_NUM_ELKS><INITIAL_GUT>19</INITIAL_GUT><INITIAL_RESERVES>69</INITIAL_RESERVES></ELK_PARAMETER><ELK_PARAMETER><INITIAL_NUM_ELKS>100</INITIAL_NUM_ELKS><INITIAL_GUT>19</INITIAL_GUT><INITIAL_RESERVES>70</INITIAL_RESERVES></ELK_PARAMETER><ELK_PARAMETER><INITIAL_NUM_ELKS>100</INITIAL_NUM_ELKS><INITIAL_GUT>19</INITIAL_GUT><INITIAL_RESERVES>71</INITIAL_RESERVES></ELK_PARAMETER><ELK_PARAMETER><INITIAL_NUM_ELKS>100</INITIAL_NUM_ELKS><INITIAL_GUT>19</INITIAL_GUT><INITIAL_RESERVES>72</INITIAL_RESERVES></ELK_PARAMETER><ELK_PARAMETER><INITIAL_NUM_ELKS>100</INITIAL_NUM_ELKS><INITIAL_GUT>19</INITIAL_GUT><INITIAL_RESERVES>73</INITIAL_RESERVES></ELK_PARAMETER><ELK_PARAMETER><INITIAL_NUM_ELKS>100</INITIAL_NUM_ELKS><INITIAL_GUT>19</INITIAL_GUT><INITIAL_RESERVES>74</INITIAL_RESERVES></ELK_PARAMETER><ELK_PARAMETER><INITIAL_NUM_ELKS>100</INITIAL_NUM_ELKS><INITIAL_GUT>19</INITIAL_GUT><INITIAL_RESERVES>75</INITIAL_RESERVES></ELK_PARAMETER><ELK_PARAMETER><INITIAL_NUM_ELKS>100</INITIAL_NUM_ELKS><INITIAL_GUT>19</INITIAL_GUT><INITIAL_RESERVES>76</INITIAL_RESERVES></ELK_PARAMETER><ELK_PARAMETER><INITIAL_NUM_ELKS>100</INITIAL_NUM_ELKS><INITIAL_GUT>19</INITIAL_GUT><INITIAL_RESERVES>77</INITIAL_RESERVES></ELK_PARAMETER><ELK_PARAMETER><INITIAL_NUM_ELKS>100</INITIAL_NUM_ELKS><INITIAL_GUT>19</INITIAL_GUT><INITIAL_RESERVES>78</INITIAL_RESERVES></ELK_PARAMETER><ELK_PARAMETER><INITIAL_NUM_ELKS>100</INITIAL_NUM_ELKS><INITIAL_GUT>19</INITIAL_GUT><INITIAL_RESERVES>79</INITIAL_RESERVES></ELK_PARAMETER><ELK_PARAMETER><INITIAL_NUM_ELKS>100</INITIAL_NUM_ELKS><INITIAL_GUT>19</INITIAL_GUT><INITIAL_RESERVES>80</INITIAL_RESERVES></ELK_PARAMETER><ELK_PARAMETER><INITIAL_NUM_ELKS>100</INITIAL_NUM_ELKS><INITIAL_GUT>19</INITIAL_GUT><INITIAL_RESERVES>81</INITIAL_RESERVES></ELK_PARAMETER><ELK_PARAMETER><INITIAL_NUM_ELKS>100</INITIAL_NUM_ELKS><INITIAL_GUT>19</INITIAL_GUT><INITIAL_RESERVES>82</INITIAL_RESERVES></ELK_PARAMETER><ELK_PARAMETER><INITIAL_NUM_ELKS>100</INITIAL_NUM_ELKS><INITIAL_GUT>19</INITIAL_GUT><INITIAL_RESERVES>83</INITIAL_RESERVES></ELK_PARAMETER><ELK_PARAMETER><INITIAL_NUM_ELKS>100</INITIAL_NUM_ELKS><INITIAL_GUT>19</INITIAL_GUT><INITIAL_RESERVES>84</INITIAL_RESERVES></ELK_PARAMETER><ELK_PARAMETER><INITIAL_NUM_ELKS>100</INITIAL_NUM_ELKS><INITIAL_GUT>19</INITIAL_GUT><INITIAL_RESERVES>85</INITIAL_RESERVES></ELK_PARAMETER><ELK_PARAMETER><INITIAL_NUM_ELKS>100</INITIAL_NUM_ELKS><INITIAL_GUT>19</INITIAL_GUT><INITIAL_RESERVES>86</INITIAL_RESERVES></ELK_PARAMETER><ELK_PARAMETER><INITIAL_NUM_ELKS>100</INITIAL_NUM_ELKS><INITIAL_GUT>19</INITIAL_GUT><INITIAL_RESERVES>87</INITIAL_RESERVES></ELK_PARAMETER><ELK_PARAMETER><INITIAL_NUM_ELKS>100</INITIAL_NUM_ELKS><INITIAL_GUT>19</INITIAL_GUT><INITIAL_RESERVES>88</INITIAL_RESERVES></ELK_PARAMETER><ELK_PARAMETER><INITIAL_NUM_ELKS>100</INITIAL_NUM_ELKS><INITIAL_GUT>19</INITIAL_GUT><INITIAL_RESERVES>89</INITIAL_RESERVES></ELK_PARAMETER><ELK_PARAMETER><INITIAL_NUM_ELKS>100</INITIAL_NUM_ELKS><INITIAL_GUT>19</INITIAL_GUT><INITIAL_RESERVES>90</INITIAL_RESERVES></ELK_PARAMETER><ELK_PARAMETER><INITIAL_NUM_ELKS>100</INITIAL_NUM_ELKS><INITIAL_GUT>19</INITIAL_GUT><INITIAL_RESERVES>91</INITIAL_RESERVES></ELK_PARAMETER><ELK_PARAMETER><INITIAL_NUM_ELKS>100</INITIAL_NUM_ELKS><INITIAL_GUT>19</INITIAL_GUT><INITIAL_RESERVES>92</INITIAL_RESERVES></ELK_PARAMETER><ELK_PARAMETER><INITIAL_NUM_ELKS>100</INITIAL_NUM_ELKS><INITIAL_GUT>19</INITIAL_GUT><INITIAL_RESERVES>93</INITIAL_RESERVES></ELK_PARAMETER><ELK_PARAMETER><INITIAL_NUM_ELKS>100</INITIAL_NUM_ELKS><INITIAL_GUT>19</INITIAL_GUT><INITIAL_RESERVES>94</INITIAL_RESERVES></ELK_PARAMETER><ELK_PARAMETER><INITIAL_NUM_ELKS>100</INITIAL_NUM_ELKS><INITIAL_GUT>19</INITIAL_GUT><INITIAL_RESERVES>95</INITIAL_RESERVES></ELK_PARAMETER><ELK_PARAMETER><INITIAL_NUM_ELKS>100</INITIAL_NUM_ELKS><INITIAL_GUT>19</INITIAL_GUT><INITIAL_RESERVES>96</INITIAL_RESERVES></ELK_PARAMETER><ELK_PARAMETER><INITIAL_NUM_ELKS>100</INITIAL_NUM_ELKS><INITIAL_GUT>19</INITIAL_GUT><INITIAL_RESERVES>97</INITIAL_RESERVES></ELK_PARAMETER><ELK_PARAMETER><INITIAL_NUM_ELKS>100</INITIAL_NUM_ELKS><INITIAL_GUT>19</INITIAL_GUT><INITIAL_RESERVES>98</INITIAL_RESERVES></ELK_PARAMETER><ELK_PARAMETER><INITIAL_NUM_ELKS>100</INITIAL_NUM_ELKS><INITIAL_GUT>19</INITIAL_GUT><INITIAL_RESERVES>99</INITIAL_RESERVES></ELK_PARAMETER><ELK_PARAMETER><INITIAL_NUM_ELKS>100</INITIAL_NUM_ELKS><INITIAL_GUT>19</INITIAL_GUT><INITIAL_RESERVES>100</INITIAL_RESERVES></ELK_PARAMETER><ELK_PARAMETER><INITIAL_NUM_ELKS>100</INITIAL_NUM_ELKS><INITIAL_GUT>20</INITIAL_GUT><INITIAL_RESERVES>1</INITIAL_RESERVES></ELK_PARAMETER><ELK_PARAMETER><INITIAL_NUM_ELKS>100</INITIAL_NUM_ELKS><INITIAL_GUT>20</INITIAL_GUT><INITIAL_RESERVES>2</INITIAL_RESERVES></ELK_PARAMETER><ELK_PARAMETER><INITIAL_NUM_ELKS>100</INITIAL_NUM_ELKS><INITIAL_GUT>20</INITIAL_GUT><INITIAL_RESERVES>3</INITIAL_RESERVES></ELK_PARAMETER><ELK_PARAMETER><INITIAL_NUM_ELKS>100</INITIAL_NUM_ELKS><INITIAL_GUT>20</INITIAL_GUT><INITIAL_RESERVES>4</INITIAL_RESERVES></ELK_PARAMETER><ELK_PARAMETER><INITIAL_NUM_ELKS>100</INITIAL_NUM_ELKS><INITIAL_GUT>20</INITIAL_GUT><INITIAL_RESERVES>5</INITIAL_RESERVES></ELK_PARAMETER><ELK_PARAMETER><INITIAL_NUM_ELKS>100</INITIAL_NUM_ELKS><INITIAL_GUT>20</INITIAL_GUT><INITIAL_RESERVES>6</INITIAL_RESERVES></ELK_PARAMETER><ELK_PARAMETER><INITIAL_NUM_ELKS>100</INITIAL_NUM_ELKS><INITIAL_GUT>20</INITIAL_GUT><INITIAL_RESERVES>7</INITIAL_RESERVES></ELK_PARAMETER><ELK_PARAMETER><INITIAL_NUM_ELKS>100</INITIAL_NUM_ELKS><INITIAL_GUT>20</INITIAL_GUT><INITIAL_RESERVES>8</INITIAL_RESERVES></ELK_PARAMETER><ELK_PARAMETER><INITIAL_NUM_ELKS>100</INITIAL_NUM_ELKS><INITIAL_GUT>20</INITIAL_GUT><INITIAL_RESERVES>9</INITIAL_RESERVES></ELK_PARAMETER><ELK_PARAMETER><INITIAL_NUM_ELKS>100</INITIAL_NUM_ELKS><INITIAL_GUT>20</INITIAL_GUT><INITIAL_RESERVES>10</INITIAL_RESERVES></ELK_PARAMETER><ELK_PARAMETER><INITIAL_NUM_ELKS>100</INITIAL_NUM_ELKS><INITIAL_GUT>20</INITIAL_GUT><INITIAL_RESERVES>11</INITIAL_RESERVES></ELK_PARAMETER><ELK_PARAMETER><INITIAL_NUM_ELKS>100</INITIAL_NUM_ELKS><INITIAL_GUT>20</INITIAL_GUT><INITIAL_RESERVES>12</INITIAL_RESERVES></ELK_PARAMETER><ELK_PARAMETER><INITIAL_NUM_ELKS>100</INITIAL_NUM_ELKS><INITIAL_GUT>20</INITIAL_GUT><INITIAL_RESERVES>13</INITIAL_RESERVES></ELK_PARAMETER><ELK_PARAMETER><INITIAL_NUM_ELKS>100</INITIAL_NUM_ELKS><INITIAL_GUT>20</INITIAL_GUT><INITIAL_RESERVES>14</INITIAL_RESERVES></ELK_PARAMETER><ELK_PARAMETER><INITIAL_NUM_ELKS>100</INITIAL_NUM_ELKS><INITIAL_GUT>20</INITIAL_GUT><INITIAL_RESERVES>15</INITIAL_RESERVES></ELK_PARAMETER><ELK_PARAMETER><INITIAL_NUM_ELKS>100</INITIAL_NUM_ELKS><INITIAL_GUT>20</INITIAL_GUT><INITIAL_RESERVES>16</INITIAL_RESERVES></ELK_PARAMETER><ELK_PARAMETER><INITIAL_NUM_ELKS>100</INITIAL_NUM_ELKS><INITIAL_GUT>20</INITIAL_GUT><INITIAL_RESERVES>17</INITIAL_RESERVES></ELK_PARAMETER><ELK_PARAMETER><INITIAL_NUM_ELKS>100</INITIAL_NUM_ELKS><INITIAL_GUT>20</INITIAL_GUT><INITIAL_RESERVES>18</INITIAL_RESERVES></ELK_PARAMETER><ELK_PARAMETER><INITIAL_NUM_ELKS>100</INITIAL_NUM_ELKS><INITIAL_GUT>20</INITIAL_GUT><INITIAL_RESERVES>19</INITIAL_RESERVES></ELK_PARAMETER><ELK_PARAMETER><INITIAL_NUM_ELKS>100</INITIAL_NUM_ELKS><INITIAL_GUT>20</INITIAL_GUT><INITIAL_RESERVES>20</INITIAL_RESERVES></ELK_PARAMETER><ELK_PARAMETER><INITIAL_NUM_ELKS>100</INITIAL_NUM_ELKS><INITIAL_GUT>20</INITIAL_GUT><INITIAL_RESERVES>21</INITIAL_RESERVES></ELK_PARAMETER><ELK_PARAMETER><INITIAL_NUM_ELKS>100</INITIAL_NUM_ELKS><INITIAL_GUT>20</INITIAL_GUT><INITIAL_RESERVES>22</INITIAL_RESERVES></ELK_PARAMETER><ELK_PARAMETER><INITIAL_NUM_ELKS>100</INITIAL_NUM_ELKS><INITIAL_GUT>20</INITIAL_GUT><INITIAL_RESERVES>23</INITIAL_RESERVES></ELK_PARAMETER><ELK_PARAMETER><INITIAL_NUM_ELKS>100</INITIAL_NUM_ELKS><INITIAL_GUT>20</INITIAL_GUT><INITIAL_RESERVES>24</INITIAL_RESERVES></ELK_PARAMETER><ELK_PARAMETER><INITIAL_NUM_ELKS>100</INITIAL_NUM_ELKS><INITIAL_GUT>20</INITIAL_GUT><INITIAL_RESERVES>25</INITIAL_RESERVES></ELK_PARAMETER><ELK_PARAMETER><INITIAL_NUM_ELKS>100</INITIAL_NUM_ELKS><INITIAL_GUT>20</INITIAL_GUT><INITIAL_RESERVES>26</INITIAL_RESERVES></ELK_PARAMETER><ELK_PARAMETER><INITIAL_NUM_ELKS>100</INITIAL_NUM_ELKS><INITIAL_GUT>20</INITIAL_GUT><INITIAL_RESERVES>27</INITIAL_RESERVES></ELK_PARAMETER><ELK_PARAMETER><INITIAL_NUM_ELKS>100</INITIAL_NUM_ELKS><INITIAL_GUT>20</INITIAL_GUT><INITIAL_RESERVES>28</INITIAL_RESERVES></ELK_PARAMETER><ELK_PARAMETER><INITIAL_NUM_ELKS>100</INITIAL_NUM_ELKS><INITIAL_GUT>20</INITIAL_GUT><INITIAL_RESERVES>29</INITIAL_RESERVES></ELK_PARAMETER><ELK_PARAMETER><INITIAL_NUM_ELKS>100</INITIAL_NUM_ELKS><INITIAL_GUT>20</INITIAL_GUT><INITIAL_RESERVES>30</INITIAL_RESERVES></ELK_PARAMETER><ELK_PARAMETER><INITIAL_NUM_ELKS>100</INITIAL_NUM_ELKS><INITIAL_GUT>20</INITIAL_GUT><INITIAL_RESERVES>31</INITIAL_RESERVES></ELK_PARAMETER><ELK_PARAMETER><INITIAL_NUM_ELKS>100</INITIAL_NUM_ELKS><INITIAL_GUT>20</INITIAL_GUT><INITIAL_RESERVES>32</INITIAL_RESERVES></ELK_PARAMETER><ELK_PARAMETER><INITIAL_NUM_ELKS>100</INITIAL_NUM_ELKS><INITIAL_GUT>20</INITIAL_GUT><INITIAL_RESERVES>33</INITIAL_RESERVES></ELK_PARAMETER><ELK_PARAMETER><INITIAL_NUM_ELKS>100</INITIAL_NUM_ELKS><INITIAL_GUT>20</INITIAL_GUT><INITIAL_RESERVES>34</INITIAL_RESERVES></ELK_PARAMETER><ELK_PARAMETER><INITIAL_NUM_ELKS>100</INITIAL_NUM_ELKS><INITIAL_GUT>20</INITIAL_GUT><INITIAL_RESERVES>35</INITIAL_RESERVES></ELK_PARAMETER><ELK_PARAMETER><INITIAL_NUM_ELKS>100</INITIAL_NUM_ELKS><INITIAL_GUT>20</INITIAL_GUT><INITIAL_RESERVES>36</INITIAL_RESERVES></ELK_PARAMETER><ELK_PARAMETER><INITIAL_NUM_ELKS>100</INITIAL_NUM_ELKS><INITIAL_GUT>20</INITIAL_GUT><INITIAL_RESERVES>37</INITIAL_RESERVES></ELK_PARAMETER><ELK_PARAMETER><INITIAL_NUM_ELKS>100</INITIAL_NUM_ELKS><INITIAL_GUT>20</INITIAL_GUT><INITIAL_RESERVES>38</INITIAL_RESERVES></ELK_PARAMETER><ELK_PARAMETER><INITIAL_NUM_ELKS>100</INITIAL_NUM_ELKS><INITIAL_GUT>20</INITIAL_GUT><INITIAL_RESERVES>39</INITIAL_RESERVES></ELK_PARAMETER><ELK_PARAMETER><INITIAL_NUM_ELKS>100</INITIAL_NUM_ELKS><INITIAL_GUT>20</INITIAL_GUT><INITIAL_RESERVES>40</INITIAL_RESERVES></ELK_PARAMETER><ELK_PARAMETER><INITIAL_NUM_ELKS>100</INITIAL_NUM_ELKS><INITIAL_GUT>20</INITIAL_GUT><INITIAL_RESERVES>41</INITIAL_RESERVES></ELK_PARAMETER><ELK_PARAMETER><INITIAL_NUM_ELKS>100</INITIAL_NUM_ELKS><INITIAL_GUT>20</INITIAL_GUT><INITIAL_RESERVES>42</INITIAL_RESERVES></ELK_PARAMETER><ELK_PARAMETER><INITIAL_NUM_ELKS>100</INITIAL_NUM_ELKS><INITIAL_GUT>20</INITIAL_GUT><INITIAL_RESERVES>43</INITIAL_RESERVES></ELK_PARAMETER><ELK_PARAMETER><INITIAL_NUM_ELKS>100</INITIAL_NUM_ELKS><INITIAL_GUT>20</INITIAL_GUT><INITIAL_RESERVES>44</INITIAL_RESERVES></ELK_PARAMETER><ELK_PARAMETER><INITIAL_NUM_ELKS>100</INITIAL_NUM_ELKS><INITIAL_GUT>20</INITIAL_GUT><INITIAL_RESERVES>45</INITIAL_RESERVES></ELK_PARAMETER><ELK_PARAMETER><INITIAL_NUM_ELKS>100</INITIAL_NUM_ELKS><INITIAL_GUT>20</INITIAL_GUT><INITIAL_RESERVES>46</INITIAL_RESERVES></ELK_PARAMETER><ELK_PARAMETER><INITIAL_NUM_ELKS>100</INITIAL_NUM_ELKS><INITIAL_GUT>20</INITIAL_GUT><INITIAL_RESERVES>47</INITIAL_RESERVES></ELK_PARAMETER><ELK_PARAMETER><INITIAL_NUM_ELKS>100</INITIAL_NUM_ELKS><INITIAL_GUT>20</INITIAL_GUT><INITIAL_RESERVES>48</INITIAL_RESERVES></ELK_PARAMETER><ELK_PARAMETER><INITIAL_NUM_ELKS>100</INITIAL_NUM_ELKS><INITIAL_GUT>20</INITIAL_GUT><INITIAL_RESERVES>49</INITIAL_RESERVES></ELK_PARAMETER><ELK_PARAMETER><INITIAL_NUM_ELKS>100</INITIAL_NUM_ELKS><INITIAL_GUT>20</INITIAL_GUT><INITIAL_RESERVES>50</INITIAL_RESERVES></ELK_PARAMETER><ELK_PARAMETER><INITIAL_NUM_ELKS>100</INITIAL_NUM_ELKS><INITIAL_GUT>20</INITIAL_GUT><INITIAL_RESERVES>51</INITIAL_RESERVES></ELK_PARAMETER><ELK_PARAMETER><INITIAL_NUM_ELKS>100</INITIAL_NUM_ELKS><INITIAL_GUT>20</INITIAL_GUT><INITIAL_RESERVES>52</INITIAL_RESERVES></ELK_PARAMETER><ELK_PARAMETER><INITIAL_NUM_ELKS>100</INITIAL_NUM_ELKS><INITIAL_GUT>20</INITIAL_GUT><INITIAL_RESERVES>53</INITIAL_RESERVES></ELK_PARAMETER><ELK_PARAMETER><INITIAL_NUM_ELKS>100</INITIAL_NUM_ELKS><INITIAL_GUT>20</INITIAL_GUT><INITIAL_RESERVES>54</INITIAL_RESERVES></ELK_PARAMETER><ELK_PARAMETER><INITIAL_NUM_ELKS>100</INITIAL_NUM_ELKS><INITIAL_GUT>20</INITIAL_GUT><INITIAL_RESERVES>55</INITIAL_RESERVES></ELK_PARAMETER><ELK_PARAMETER><INITIAL_NUM_ELKS>100</INITIAL_NUM_ELKS><INITIAL_GUT>20</INITIAL_GUT><INITIAL_RESERVES>56</INITIAL_RESERVES></ELK_PARAMETER><ELK_PARAMETER><INITIAL_NUM_ELKS>100</INITIAL_NUM_ELKS><INITIAL_GUT>20</INITIAL_GUT><INITIAL_RESERVES>57</INITIAL_RESERVES></ELK_PARAMETER><ELK_PARAMETER><INITIAL_NUM_ELKS>100</INITIAL_NUM_ELKS><INITIAL_GUT>20</INITIAL_GUT><INITIAL_RESERVES>58</INITIAL_RESERVES></ELK_PARAMETER><ELK_PARAMETER><INITIAL_NUM_ELKS>100</INITIAL_NUM_ELKS><INITIAL_GUT>20</INITIAL_GUT><INITIAL_RESERVES>59</INITIAL_RESERVES></ELK_PARAMETER><ELK_PARAMETER><INITIAL_NUM_ELKS>100</INITIAL_NUM_ELKS><INITIAL_GUT>20</INITIAL_GUT><INITIAL_RESERVES>60</INITIAL_RESERVES></ELK_PARAMETER><ELK_PARAMETER><INITIAL_NUM_ELKS>100</INITIAL_NUM_ELKS><INITIAL_GUT>20</INITIAL_GUT><INITIAL_RESERVES>61</INITIAL_RESERVES></ELK_PARAMETER><ELK_PARAMETER><INITIAL_NUM_ELKS>100</INITIAL_NUM_ELKS><INITIAL_GUT>20</INITIAL_GUT><INITIAL_RESERVES>62</INITIAL_RESERVES></ELK_PARAMETER><ELK_PARAMETER><INITIAL_NUM_ELKS>100</INITIAL_NUM_ELKS><INITIAL_GUT>20</INITIAL_GUT><INITIAL_RESERVES>63</INITIAL_RESERVES></ELK_PARAMETER><ELK_PARAMETER><INITIAL_NUM_ELKS>100</INITIAL_NUM_ELKS><INITIAL_GUT>20</INITIAL_GUT><INITIAL_RESERVES>64</INITIAL_RESERVES></ELK_PARAMETER><ELK_PARAMETER><INITIAL_NUM_ELKS>100</INITIAL_NUM_ELKS><INITIAL_GUT>20</INITIAL_GUT><INITIAL_RESERVES>65</INITIAL_RESERVES></ELK_PARAMETER><ELK_PARAMETER><INITIAL_NUM_ELKS>100</INITIAL_NUM_ELKS><INITIAL_GUT>20</INITIAL_GUT><INITIAL_RESERVES>66</INITIAL_RESERVES></ELK_PARAMETER><ELK_PARAMETER><INITIAL_NUM_ELKS>100</INITIAL_NUM_ELKS><INITIAL_GUT>20</INITIAL_GUT><INITIAL_RESERVES>67</INITIAL_RESERVES></ELK_PARAMETER><ELK_PARAMETER><INITIAL_NUM_ELKS>100</INITIAL_NUM_ELKS><INITIAL_GUT>20</INITIAL_GUT><INITIAL_RESERVES>68</INITIAL_RESERVES></ELK_PARAMETER><ELK_PARAMETER><INITIAL_NUM_ELKS>100</INITIAL_NUM_ELKS><INITIAL_GUT>20</INITIAL_GUT><INITIAL_RESERVES>69</INITIAL_RESERVES></ELK_PARAMETER><ELK_PARAMETER><INITIAL_NUM_ELKS>100</INITIAL_NUM_ELKS><INITIAL_GUT>20</INITIAL_GUT><INITIAL_RESERVES>70</INITIAL_RESERVES></ELK_PARAMETER><ELK_PARAMETER><INITIAL_NUM_ELKS>100</INITIAL_NUM_ELKS><INITIAL_GUT>20</INITIAL_GUT><INITIAL_RESERVES>71</INITIAL_RESERVES></ELK_PARAMETER><ELK_PARAMETER><INITIAL_NUM_ELKS>100</INITIAL_NUM_ELKS><INITIAL_GUT>20</INITIAL_GUT><INITIAL_RESERVES>72</INITIAL_RESERVES></ELK_PARAMETER><ELK_PARAMETER><INITIAL_NUM_ELKS>100</INITIAL_NUM_ELKS><INITIAL_GUT>20</INITIAL_GUT><INITIAL_RESERVES>73</INITIAL_RESERVES></ELK_PARAMETER><ELK_PARAMETER><INITIAL_NUM_ELKS>100</INITIAL_NUM_ELKS><INITIAL_GUT>20</INITIAL_GUT><INITIAL_RESERVES>74</INITIAL_RESERVES></ELK_PARAMETER><ELK_PARAMETER><INITIAL_NUM_ELKS>100</INITIAL_NUM_ELKS><INITIAL_GUT>20</INITIAL_GUT><INITIAL_RESERVES>75</INITIAL_RESERVES></ELK_PARAMETER><ELK_PARAMETER><INITIAL_NUM_ELKS>100</INITIAL_NUM_ELKS><INITIAL_GUT>20</INITIAL_GUT><INITIAL_RESERVES>76</INITIAL_RESERVES></ELK_PARAMETER><ELK_PARAMETER><INITIAL_NUM_ELKS>100</INITIAL_NUM_ELKS><INITIAL_GUT>20</INITIAL_GUT><INITIAL_RESERVES>77</INITIAL_RESERVES></ELK_PARAMETER><ELK_PARAMETER><INITIAL_NUM_ELKS>100</INITIAL_NUM_ELKS><INITIAL_GUT>20</INITIAL_GUT><INITIAL_RESERVES>78</INITIAL_RESERVES></ELK_PARAMETER><ELK_PARAMETER><INITIAL_NUM_ELKS>100</INITIAL_NUM_ELKS><INITIAL_GUT>20</INITIAL_GUT><INITIAL_RESERVES>79</INITIAL_RESERVES></ELK_PARAMETER><ELK_PARAMETER><INITIAL_NUM_ELKS>100</INITIAL_NUM_ELKS><INITIAL_GUT>20</INITIAL_GUT><INITIAL_RESERVES>80</INITIAL_RESERVES></ELK_PARAMETER><ELK_PARAMETER><INITIAL_NUM_ELKS>100</INITIAL_NUM_ELKS><INITIAL_GUT>20</INITIAL_GUT><INITIAL_RESERVES>81</INITIAL_RESERVES></ELK_PARAMETER><ELK_PARAMETER><INITIAL_NUM_ELKS>100</INITIAL_NUM_ELKS><INITIAL_GUT>20</INITIAL_GUT><INITIAL_RESERVES>82</INITIAL_RESERVES></ELK_PARAMETER><ELK_PARAMETER><INITIAL_NUM_ELKS>100</INITIAL_NUM_ELKS><INITIAL_GUT>20</INITIAL_GUT><INITIAL_RESERVES>83</INITIAL_RESERVES></ELK_PARAMETER><ELK_PARAMETER><INITIAL_NUM_ELKS>100</INITIAL_NUM_ELKS><INITIAL_GUT>20</INITIAL_GUT><INITIAL_RESERVES>84</INITIAL_RESERVES></ELK_PARAMETER><ELK_PARAMETER><INITIAL_NUM_ELKS>100</INITIAL_NUM_ELKS><INITIAL_GUT>20</INITIAL_GUT><INITIAL_RESERVES>85</INITIAL_RESERVES></ELK_PARAMETER><ELK_PARAMETER><INITIAL_NUM_ELKS>100</INITIAL_NUM_ELKS><INITIAL_GUT>20</INITIAL_GUT><INITIAL_RESERVES>86</INITIAL_RESERVES></ELK_PARAMETER><ELK_PARAMETER><INITIAL_NUM_ELKS>100</INITIAL_NUM_ELKS><INITIAL_GUT>20</INITIAL_GUT><INITIAL_RESERVES>87</INITIAL_RESERVES></ELK_PARAMETER><ELK_PARAMETER><INITIAL_NUM_ELKS>100</INITIAL_NUM_ELKS><INITIAL_GUT>20</INITIAL_GUT><INITIAL_RESERVES>88</INITIAL_RESERVES></ELK_PARAMETER><ELK_PARAMETER><INITIAL_NUM_ELKS>100</INITIAL_NUM_ELKS><INITIAL_GUT>20</INITIAL_GUT><INITIAL_RESERVES>89</INITIAL_RESERVES></ELK_PARAMETER><ELK_PARAMETER><INITIAL_NUM_ELKS>100</INITIAL_NUM_ELKS><INITIAL_GUT>20</INITIAL_GUT><INITIAL_RESERVES>90</INITIAL_RESERVES></ELK_PARAMETER><ELK_PARAMETER><INITIAL_NUM_ELKS>100</INITIAL_NUM_ELKS><INITIAL_GUT>20</INITIAL_GUT><INITIAL_RESERVES>91</INITIAL_RESERVES></ELK_PARAMETER><ELK_PARAMETER><INITIAL_NUM_ELKS>100</INITIAL_NUM_ELKS><INITIAL_GUT>20</INITIAL_GUT><INITIAL_RESERVES>92</INITIAL_RESERVES></ELK_PARAMETER><ELK_PARAMETER><INITIAL_NUM_ELKS>100</INITIAL_NUM_ELKS><INITIAL_GUT>20</INITIAL_GUT><INITIAL_RESERVES>93</INITIAL_RESERVES></ELK_PARAMETER><ELK_PARAMETER><INITIAL_NUM_ELKS>100</INITIAL_NUM_ELKS><INITIAL_GUT>20</INITIAL_GUT><INITIAL_RESERVES>94</INITIAL_RESERVES></ELK_PARAMETER><ELK_PARAMETER><INITIAL_NUM_ELKS>100</INITIAL_NUM_ELKS><INITIAL_GUT>20</INITIAL_GUT><INITIAL_RESERVES>95</INITIAL_RESERVES></ELK_PARAMETER><ELK_PARAMETER><INITIAL_NUM_ELKS>100</INITIAL_NUM_ELKS><INITIAL_GUT>20</INITIAL_GUT><INITIAL_RESERVES>96</INITIAL_RESERVES></ELK_PARAMETER><ELK_PARAMETER><INITIAL_NUM_ELKS>100</INITIAL_NUM_ELKS><INITIAL_GUT>20</INITIAL_GUT><INITIAL_RESERVES>97</INITIAL_RESERVES></ELK_PARAMETER><ELK_PARAMETER><INITIAL_NUM_ELKS>100</INITIAL_NUM_ELKS><INITIAL_GUT>20</INITIAL_GUT><INITIAL_RESERVES>98</INITIAL_RESERVES></ELK_PARAMETER><ELK_PARAMETER><INITIAL_NUM_ELKS>100</INITIAL_NUM_ELKS><INITIAL_GUT>20</INITIAL_GUT><INITIAL_RESERVES>99</INITIAL_RESERVES></ELK_PARAMETER><ELK_PARAMETER><INITIAL_NUM_ELKS>100</INITIAL_NUM_ELKS><INITIAL_GUT>20</INITIAL_GUT><INITIAL_RESERVES>100</INITIAL_RESERVES></ELK_PARAMETER><ELK_PARAMETER><INITIAL_NUM_ELKS>100</INITIAL_NUM_ELKS><INITIAL_GUT>21</INITIAL_GUT><INITIAL_RESERVES>1</INITIAL_RESERVES></ELK_PARAMETER><ELK_PARAMETER><INITIAL_NUM_ELKS>100</INITIAL_NUM_ELKS><INITIAL_GUT>21</INITIAL_GUT><INITIAL_RESERVES>2</INITIAL_RESERVES></ELK_PARAMETER><ELK_PARAMETER><INITIAL_NUM_ELKS>100</INITIAL_NUM_ELKS><INITIAL_GUT>21</INITIAL_GUT><INITIAL_RESERVES>3</INITIAL_RESERVES></ELK_PARAMETER><ELK_PARAMETER><INITIAL_NUM_ELKS>100</INITIAL_NUM_ELKS><INITIAL_GUT>21</INITIAL_GUT><INITIAL_RESERVES>4</INITIAL_RESERVES></ELK_PARAMETER><ELK_PARAMETER><INITIAL_NUM_ELKS>100</INITIAL_NUM_ELKS><INITIAL_GUT>21</INITIAL_GUT><INITIAL_RESERVES>5</INITIAL_RESERVES></ELK_PARAMETER><ELK_PARAMETER><INITIAL_NUM_ELKS>100</INITIAL_NUM_ELKS><INITIAL_GUT>21</INITIAL_GUT><INITIAL_RESERVES>6</INITIAL_RESERVES></ELK_PARAMETER><ELK_PARAMETER><INITIAL_NUM_ELKS>100</INITIAL_NUM_ELKS><INITIAL_GUT>21</INITIAL_GUT><INITIAL_RESERVES>7</INITIAL_RESERVES></ELK_PARAMETER><ELK_PARAMETER><INITIAL_NUM_ELKS>100</INITIAL_NUM_ELKS><INITIAL_GUT>21</INITIAL_GUT><INITIAL_RESERVES>8</INITIAL_RESERVES></ELK_PARAMETER><ELK_PARAMETER><INITIAL_NUM_ELKS>100</INITIAL_NUM_ELKS><INITIAL_GUT>21</INITIAL_GUT><INITIAL_RESERVES>9</INITIAL_RESERVES></ELK_PARAMETER><ELK_PARAMETER><INITIAL_NUM_ELKS>100</INITIAL_NUM_ELKS><INITIAL_GUT>21</INITIAL_GUT><INITIAL_RESERVES>10</INITIAL_RESERVES></ELK_PARAMETER><ELK_PARAMETER><INITIAL_NUM_ELKS>100</INITIAL_NUM_ELKS><INITIAL_GUT>21</INITIAL_GUT><INITIAL_RESERVES>11</INITIAL_RESERVES></ELK_PARAMETER><ELK_PARAMETER><INITIAL_NUM_ELKS>100</INITIAL_NUM_ELKS><INITIAL_GUT>21</INITIAL_GUT><INITIAL_RESERVES>12</INITIAL_RESERVES></ELK_PARAMETER><ELK_PARAMETER><INITIAL_NUM_ELKS>100</INITIAL_NUM_ELKS><INITIAL_GUT>21</INITIAL_GUT><INITIAL_RESERVES>13</INITIAL_RESERVES></ELK_PARAMETER><ELK_PARAMETER><INITIAL_NUM_ELKS>100</INITIAL_NUM_ELKS><INITIAL_GUT>21</INITIAL_GUT><INITIAL_RESERVES>14</INITIAL_RESERVES></ELK_PARAMETER><ELK_PARAMETER><INITIAL_NUM_ELKS>100</INITIAL_NUM_ELKS><INITIAL_GUT>21</INITIAL_GUT><INITIAL_RESERVES>15</INITIAL_RESERVES></ELK_PARAMETER><ELK_PARAMETER><INITIAL_NUM_ELKS>100</INITIAL_NUM_ELKS><INITIAL_GUT>21</INITIAL_GUT><INITIAL_RESERVES>16</INITIAL_RESERVES></ELK_PARAMETER><ELK_PARAMETER><INITIAL_NUM_ELKS>100</INITIAL_NUM_ELKS><INITIAL_GUT>21</INITIAL_GUT><INITIAL_RESERVES>17</INITIAL_RESERVES></ELK_PARAMETER><ELK_PARAMETER><INITIAL_NUM_ELKS>100</INITIAL_NUM_ELKS><INITIAL_GUT>21</INITIAL_GUT><INITIAL_RESERVES>18</INITIAL_RESERVES></ELK_PARAMETER><ELK_PARAMETER><INITIAL_NUM_ELKS>100</INITIAL_NUM_ELKS><INITIAL_GUT>21</INITIAL_GUT><INITIAL_RESERVES>19</INITIAL_RESERVES></ELK_PARAMETER><ELK_PARAMETER><INITIAL_NUM_ELKS>100</INITIAL_NUM_ELKS><INITIAL_GUT>21</INITIAL_GUT><INITIAL_RESERVES>20</INITIAL_RESERVES></ELK_PARAMETER><ELK_PARAMETER><INITIAL_NUM_ELKS>100</INITIAL_NUM_ELKS><INITIAL_GUT>21</INITIAL_GUT><INITIAL_RESERVES>21</INITIAL_RESERVES></ELK_PARAMETER><ELK_PARAMETER><INITIAL_NUM_ELKS>100</INITIAL_NUM_ELKS><INITIAL_GUT>21</INITIAL_GUT><INITIAL_RESERVES>22</INITIAL_RESERVES></ELK_PARAMETER><ELK_PARAMETER><INITIAL_NUM_ELKS>100</INITIAL_NUM_ELKS><INITIAL_GUT>21</INITIAL_GUT><INITIAL_RESERVES>23</INITIAL_RESERVES></ELK_PARAMETER><ELK_PARAMETER><INITIAL_NUM_ELKS>100</INITIAL_NUM_ELKS><INITIAL_GUT>21</INITIAL_GUT><INITIAL_RESERVES>24</INITIAL_RESERVES></ELK_PARAMETER><ELK_PARAMETER><INITIAL_NUM_ELKS>100</INITIAL_NUM_ELKS><INITIAL_GUT>21</INITIAL_GUT><INITIAL_RESERVES>25</INITIAL_RESERVES></ELK_PARAMETER><ELK_PARAMETER><INITIAL_NUM_ELKS>100</INITIAL_NUM_ELKS><INITIAL_GUT>21</INITIAL_GUT><INITIAL_RESERVES>26</INITIAL_RESERVES></ELK_PARAMETER><ELK_PARAMETER><INITIAL_NUM_ELKS>100</INITIAL_NUM_ELKS><INITIAL_GUT>21</INITIAL_GUT><INITIAL_RESERVES>27</INITIAL_RESERVES></ELK_PARAMETER><ELK_PARAMETER><INITIAL_NUM_ELKS>100</INITIAL_NUM_ELKS><INITIAL_GUT>21</INITIAL_GUT><INITIAL_RESERVES>28</INITIAL_RESERVES></ELK_PARAMETER><ELK_PARAMETER><INITIAL_NUM_ELKS>100</INITIAL_NUM_ELKS><INITIAL_GUT>21</INITIAL_GUT><INITIAL_RESERVES>29</INITIAL_RESERVES></ELK_PARAMETER><ELK_PARAMETER><INITIAL_NUM_ELKS>100</INITIAL_NUM_ELKS><INITIAL_GUT>21</INITIAL_GUT><INITIAL_RESERVES>30</INITIAL_RESERVES></ELK_PARAMETER><ELK_PARAMETER><INITIAL_NUM_ELKS>100</INITIAL_NUM_ELKS><INITIAL_GUT>21</INITIAL_GUT><INITIAL_RESERVES>31</INITIAL_RESERVES></ELK_PARAMETER><ELK_PARAMETER><INITIAL_NUM_ELKS>100</INITIAL_NUM_ELKS><INITIAL_GUT>21</INITIAL_GUT><INITIAL_RESERVES>32</INITIAL_RESERVES></ELK_PARAMETER><ELK_PARAMETER><INITIAL_NUM_ELKS>100</INITIAL_NUM_ELKS><INITIAL_GUT>21</INITIAL_GUT><INITIAL_RESERVES>33</INITIAL_RESERVES></ELK_PARAMETER><ELK_PARAMETER><INITIAL_NUM_ELKS>100</INITIAL_NUM_ELKS><INITIAL_GUT>21</INITIAL_GUT><INITIAL_RESERVES>34</INITIAL_RESERVES></ELK_PARAMETER><ELK_PARAMETER><INITIAL_NUM_ELKS>100</INITIAL_NUM_ELKS><INITIAL_GUT>21</INITIAL_GUT><INITIAL_RESERVES>35</INITIAL_RESERVES></ELK_PARAMETER><ELK_PARAMETER><INITIAL_NUM_ELKS>100</INITIAL_NUM_ELKS><INITIAL_GUT>21</INITIAL_GUT><INITIAL_RESERVES>36</INITIAL_RESERVES></ELK_PARAMETER><ELK_PARAMETER><INITIAL_NUM_ELKS>100</INITIAL_NUM_ELKS><INITIAL_GUT>21</INITIAL_GUT><INITIAL_RESERVES>37</INITIAL_RESERVES></ELK_PARAMETER><ELK_PARAMETER><INITIAL_NUM_ELKS>100</INITIAL_NUM_ELKS><INITIAL_GUT>21</INITIAL_GUT><INITIAL_RESERVES>38</INITIAL_RESERVES></ELK_PARAMETER><ELK_PARAMETER><INITIAL_NUM_ELKS>100</INITIAL_NUM_ELKS><INITIAL_GUT>21</INITIAL_GUT><INITIAL_RESERVES>39</INITIAL_RESERVES></ELK_PARAMETER><ELK_PARAMETER><INITIAL_NUM_ELKS>100</INITIAL_NUM_ELKS><INITIAL_GUT>21</INITIAL_GUT><INITIAL_RESERVES>40</INITIAL_RESERVES></ELK_PARAMETER><ELK_PARAMETER><INITIAL_NUM_ELKS>100</INITIAL_NUM_ELKS><INITIAL_GUT>21</INITIAL_GUT><INITIAL_RESERVES>41</INITIAL_RESERVES></ELK_PARAMETER><ELK_PARAMETER><INITIAL_NUM_ELKS>100</INITIAL_NUM_ELKS><INITIAL_GUT>21</INITIAL_GUT><INITIAL_RESERVES>42</INITIAL_RESERVES></ELK_PARAMETER><ELK_PARAMETER><INITIAL_NUM_ELKS>100</INITIAL_NUM_ELKS><INITIAL_GUT>21</INITIAL_GUT><INITIAL_RESERVES>43</INITIAL_RESERVES></ELK_PARAMETER><ELK_PARAMETER><INITIAL_NUM_ELKS>100</INITIAL_NUM_ELKS><INITIAL_GUT>21</INITIAL_GUT><INITIAL_RESERVES>44</INITIAL_RESERVES></ELK_PARAMETER><ELK_PARAMETER><INITIAL_NUM_ELKS>100</INITIAL_NUM_ELKS><INITIAL_GUT>21</INITIAL_GUT><INITIAL_RESERVES>45</INITIAL_RESERVES></ELK_PARAMETER><ELK_PARAMETER><INITIAL_NUM_ELKS>100</INITIAL_NUM_ELKS><INITIAL_GUT>21</INITIAL_GUT><INITIAL_RESERVES>46</INITIAL_RESERVES></ELK_PARAMETER><ELK_PARAMETER><INITIAL_NUM_ELKS>100</INITIAL_NUM_ELKS><INITIAL_GUT>21</INITIAL_GUT><INITIAL_RESERVES>47</INITIAL_RESERVES></ELK_PARAMETER><ELK_PARAMETER><INITIAL_NUM_ELKS>100</INITIAL_NUM_ELKS><INITIAL_GUT>21</INITIAL_GUT><INITIAL_RESERVES>48</INITIAL_RESERVES></ELK_PARAMETER><ELK_PARAMETER><INITIAL_NUM_ELKS>100</INITIAL_NUM_ELKS><INITIAL_GUT>21</INITIAL_GUT><INITIAL_RESERVES>49</INITIAL_RESERVES></ELK_PARAMETER><ELK_PARAMETER><INITIAL_NUM_ELKS>100</INITIAL_NUM_ELKS><INITIAL_GUT>21</INITIAL_GUT><INITIAL_RESERVES>50</INITIAL_RESERVES></ELK_PARAMETER><ELK_PARAMETER><INITIAL_NUM_ELKS>100</INITIAL_NUM_ELKS><INITIAL_GUT>21</INITIAL_GUT><INITIAL_RESERVES>51</INITIAL_RESERVES></ELK_PARAMETER><ELK_PARAMETER><INITIAL_NUM_ELKS>100</INITIAL_NUM_ELKS><INITIAL_GUT>21</INITIAL_GUT><INITIAL_RESERVES>52</INITIAL_RESERVES></ELK_PARAMETER><ELK_PARAMETER><INITIAL_NUM_ELKS>100</INITIAL_NUM_ELKS><INITIAL_GUT>21</INITIAL_GUT><INITIAL_RESERVES>53</INITIAL_RESERVES></ELK_PARAMETER><ELK_PARAMETER><INITIAL_NUM_ELKS>100</INITIAL_NUM_ELKS><INITIAL_GUT>21</INITIAL_GUT><INITIAL_RESERVES>54</INITIAL_RESERVES></ELK_PARAMETER><ELK_PARAMETER><INITIAL_NUM_ELKS>100</INITIAL_NUM_ELKS><INITIAL_GUT>21</INITIAL_GUT><INITIAL_RESERVES>55</INITIAL_RESERVES></ELK_PARAMETER><ELK_PARAMETER><INITIAL_NUM_ELKS>100</INITIAL_NUM_ELKS><INITIAL_GUT>21</INITIAL_GUT><INITIAL_RESERVES>56</INITIAL_RESERVES></ELK_PARAMETER><ELK_PARAMETER><INITIAL_NUM_ELKS>100</INITIAL_NUM_ELKS><INITIAL_GUT>21</INITIAL_GUT><INITIAL_RESERVES>57</INITIAL_RESERVES></ELK_PARAMETER><ELK_PARAMETER><INITIAL_NUM_ELKS>100</INITIAL_NUM_ELKS><INITIAL_GUT>21</INITIAL_GUT><INITIAL_RESERVES>58</INITIAL_RESERVES></ELK_PARAMETER><ELK_PARAMETER><INITIAL_NUM_ELKS>100</INITIAL_NUM_ELKS><INITIAL_GUT>21</INITIAL_GUT><INITIAL_RESERVES>59</INITIAL_RESERVES></ELK_PARAMETER><ELK_PARAMETER><INITIAL_NUM_ELKS>100</INITIAL_NUM_ELKS><INITIAL_GUT>21</INITIAL_GUT><INITIAL_RESERVES>60</INITIAL_RESERVES></ELK_PARAMETER><ELK_PARAMETER><INITIAL_NUM_ELKS>100</INITIAL_NUM_ELKS><INITIAL_GUT>21</INITIAL_GUT><INITIAL_RESERVES>61</INITIAL_RESERVES></ELK_PARAMETER><ELK_PARAMETER><INITIAL_NUM_ELKS>100</INITIAL_NUM_ELKS><INITIAL_GUT>21</INITIAL_GUT><INITIAL_RESERVES>62</INITIAL_RESERVES></ELK_PARAMETER><ELK_PARAMETER><INITIAL_NUM_ELKS>100</INITIAL_NUM_ELKS><INITIAL_GUT>21</INITIAL_GUT><INITIAL_RESERVES>63</INITIAL_RESERVES></ELK_PARAMETER><ELK_PARAMETER><INITIAL_NUM_ELKS>100</INITIAL_NUM_ELKS><INITIAL_GUT>21</INITIAL_GUT><INITIAL_RESERVES>64</INITIAL_RESERVES></ELK_PARAMETER><ELK_PARAMETER><INITIAL_NUM_ELKS>100</INITIAL_NUM_ELKS><INITIAL_GUT>21</INITIAL_GUT><INITIAL_RESERVES>65</INITIAL_RESERVES></ELK_PARAMETER><ELK_PARAMETER><INITIAL_NUM_ELKS>100</INITIAL_NUM_ELKS><INITIAL_GUT>21</INITIAL_GUT><INITIAL_RESERVES>66</INITIAL_RESERVES></ELK_PARAMETER><ELK_PARAMETER><INITIAL_NUM_ELKS>100</INITIAL_NUM_ELKS><INITIAL_GUT>21</INITIAL_GUT><INITIAL_RESERVES>67</INITIAL_RESERVES></ELK_PARAMETER><ELK_PARAMETER><INITIAL_NUM_ELKS>100</INITIAL_NUM_ELKS><INITIAL_GUT>21</INITIAL_GUT><INITIAL_RESERVES>68</INITIAL_RESERVES></ELK_PARAMETER><ELK_PARAMETER><INITIAL_NUM_ELKS>100</INITIAL_NUM_ELKS><INITIAL_GUT>21</INITIAL_GUT><INITIAL_RESERVES>69</INITIAL_RESERVES></ELK_PARAMETER><ELK_PARAMETER><INITIAL_NUM_ELKS>100</INITIAL_NUM_ELKS><INITIAL_GUT>21</INITIAL_GUT><INITIAL_RESERVES>70</INITIAL_RESERVES></ELK_PARAMETER><ELK_PARAMETER><INITIAL_NUM_ELKS>100</INITIAL_NUM_ELKS><INITIAL_GUT>21</INITIAL_GUT><INITIAL_RESERVES>71</INITIAL_RESERVES></ELK_PARAMETER><ELK_PARAMETER><INITIAL_NUM_ELKS>100</INITIAL_NUM_ELKS><INITIAL_GUT>21</INITIAL_GUT><INITIAL_RESERVES>72</INITIAL_RESERVES></ELK_PARAMETER><ELK_PARAMETER><INITIAL_NUM_ELKS>100</INITIAL_NUM_ELKS><INITIAL_GUT>21</INITIAL_GUT><INITIAL_RESERVES>73</INITIAL_RESERVES></ELK_PARAMETER><ELK_PARAMETER><INITIAL_NUM_ELKS>100</INITIAL_NUM_ELKS><INITIAL_GUT>21</INITIAL_GUT><INITIAL_RESERVES>74</INITIAL_RESERVES></ELK_PARAMETER><ELK_PARAMETER><INITIAL_NUM_ELKS>100</INITIAL_NUM_ELKS><INITIAL_GUT>21</INITIAL_GUT><INITIAL_RESERVES>75</INITIAL_RESERVES></ELK_PARAMETER><ELK_PARAMETER><INITIAL_NUM_ELKS>100</INITIAL_NUM_ELKS><INITIAL_GUT>21</INITIAL_GUT><INITIAL_RESERVES>76</INITIAL_RESERVES></ELK_PARAMETER><ELK_PARAMETER><INITIAL_NUM_ELKS>100</INITIAL_NUM_ELKS><INITIAL_GUT>21</INITIAL_GUT><INITIAL_RESERVES>77</INITIAL_RESERVES></ELK_PARAMETER><ELK_PARAMETER><INITIAL_NUM_ELKS>100</INITIAL_NUM_ELKS><INITIAL_GUT>21</INITIAL_GUT><INITIAL_RESERVES>78</INITIAL_RESERVES></ELK_PARAMETER><ELK_PARAMETER><INITIAL_NUM_ELKS>100</INITIAL_NUM_ELKS><INITIAL_GUT>21</INITIAL_GUT><INITIAL_RESERVES>79</INITIAL_RESERVES></ELK_PARAMETER><ELK_PARAMETER><INITIAL_NUM_ELKS>100</INITIAL_NUM_ELKS><INITIAL_GUT>21</INITIAL_GUT><INITIAL_RESERVES>80</INITIAL_RESERVES></ELK_PARAMETER><ELK_PARAMETER><INITIAL_NUM_ELKS>100</INITIAL_NUM_ELKS><INITIAL_GUT>21</INITIAL_GUT><INITIAL_RESERVES>81</INITIAL_RESERVES></ELK_PARAMETER><ELK_PARAMETER><INITIAL_NUM_ELKS>100</INITIAL_NUM_ELKS><INITIAL_GUT>21</INITIAL_GUT><INITIAL_RESERVES>82</INITIAL_RESERVES></ELK_PARAMETER><ELK_PARAMETER><INITIAL_NUM_ELKS>100</INITIAL_NUM_ELKS><INITIAL_GUT>21</INITIAL_GUT><INITIAL_RESERVES>83</INITIAL_RESERVES></ELK_PARAMETER><ELK_PARAMETER><INITIAL_NUM_ELKS>100</INITIAL_NUM_ELKS><INITIAL_GUT>21</INITIAL_GUT><INITIAL_RESERVES>84</INITIAL_RESERVES></ELK_PARAMETER><ELK_PARAMETER><INITIAL_NUM_ELKS>100</INITIAL_NUM_ELKS><INITIAL_GUT>21</INITIAL_GUT><INITIAL_RESERVES>85</INITIAL_RESERVES></ELK_PARAMETER><ELK_PARAMETER><INITIAL_NUM_ELKS>100</INITIAL_NUM_ELKS><INITIAL_GUT>21</INITIAL_GUT><INITIAL_RESERVES>86</INITIAL_RESERVES></ELK_PARAMETER><ELK_PARAMETER><INITIAL_NUM_ELKS>100</INITIAL_NUM_ELKS><INITIAL_GUT>21</INITIAL_GUT><INITIAL_RESERVES>87</INITIAL_RESERVES></ELK_PARAMETER><ELK_PARAMETER><INITIAL_NUM_ELKS>100</INITIAL_NUM_ELKS><INITIAL_GUT>21</INITIAL_GUT><INITIAL_RESERVES>88</INITIAL_RESERVES></ELK_PARAMETER><ELK_PARAMETER><INITIAL_NUM_ELKS>100</INITIAL_NUM_ELKS><INITIAL_GUT>21</INITIAL_GUT><INITIAL_RESERVES>89</INITIAL_RESERVES></ELK_PARAMETER><ELK_PARAMETER><INITIAL_NUM_ELKS>100</INITIAL_NUM_ELKS><INITIAL_GUT>21</INITIAL_GUT><INITIAL_RESERVES>90</INITIAL_RESERVES></ELK_PARAMETER><ELK_PARAMETER><INITIAL_NUM_ELKS>100</INITIAL_NUM_ELKS><INITIAL_GUT>21</INITIAL_GUT><INITIAL_RESERVES>91</INITIAL_RESERVES></ELK_PARAMETER><ELK_PARAMETER><INITIAL_NUM_ELKS>100</INITIAL_NUM_ELKS><INITIAL_GUT>21</INITIAL_GUT><INITIAL_RESERVES>92</INITIAL_RESERVES></ELK_PARAMETER><ELK_PARAMETER><INITIAL_NUM_ELKS>100</INITIAL_NUM_ELKS><INITIAL_GUT>21</INITIAL_GUT><INITIAL_RESERVES>93</INITIAL_RESERVES></ELK_PARAMETER><ELK_PARAMETER><INITIAL_NUM_ELKS>100</INITIAL_NUM_ELKS><INITIAL_GUT>21</INITIAL_GUT><INITIAL_RESERVES>94</INITIAL_RESERVES></ELK_PARAMETER><ELK_PARAMETER><INITIAL_NUM_ELKS>100</INITIAL_NUM_ELKS><INITIAL_GUT>21</INITIAL_GUT><INITIAL_RESERVES>95</INITIAL_RESERVES></ELK_PARAMETER><ELK_PARAMETER><INITIAL_NUM_ELKS>100</INITIAL_NUM_ELKS><INITIAL_GUT>21</INITIAL_GUT><INITIAL_RESERVES>96</INITIAL_RESERVES></ELK_PARAMETER><ELK_PARAMETER><INITIAL_NUM_ELKS>100</INITIAL_NUM_ELKS><INITIAL_GUT>21</INITIAL_GUT><INITIAL_RESERVES>97</INITIAL_RESERVES></ELK_PARAMETER><ELK_PARAMETER><INITIAL_NUM_ELKS>100</INITIAL_NUM_ELKS><INITIAL_GUT>21</INITIAL_GUT><INITIAL_RESERVES>98</INITIAL_RESERVES></ELK_PARAMETER><ELK_PARAMETER><INITIAL_NUM_ELKS>100</INITIAL_NUM_ELKS><INITIAL_GUT>21</INITIAL_GUT><INITIAL_RESERVES>99</INITIAL_RESERVES></ELK_PARAMETER><ELK_PARAMETER><INITIAL_NUM_ELKS>100</INITIAL_NUM_ELKS><INITIAL_GUT>21</INITIAL_GUT><INITIAL_RESERVES>100</INITIAL_RESERVES></ELK_PARAMETER><ELK_PARAMETER><INITIAL_NUM_ELKS>100</INITIAL_NUM_ELKS><INITIAL_GUT>22</INITIAL_GUT><INITIAL_RESERVES>1</INITIAL_RESERVES></ELK_PARAMETER><ELK_PARAMETER><INITIAL_NUM_ELKS>100</INITIAL_NUM_ELKS><INITIAL_GUT>22</INITIAL_GUT><INITIAL_RESERVES>2</INITIAL_RESERVES></ELK_PARAMETER><ELK_PARAMETER><INITIAL_NUM_ELKS>100</INITIAL_NUM_ELKS><INITIAL_GUT>22</INITIAL_GUT><INITIAL_RESERVES>3</INITIAL_RESERVES></ELK_PARAMETER><ELK_PARAMETER><INITIAL_NUM_ELKS>100</INITIAL_NUM_ELKS><INITIAL_GUT>22</INITIAL_GUT><INITIAL_RESERVES>4</INITIAL_RESERVES></ELK_PARAMETER><ELK_PARAMETER><INITIAL_NUM_ELKS>100</INITIAL_NUM_ELKS><INITIAL_GUT>22</INITIAL_GUT><INITIAL_RESERVES>5</INITIAL_RESERVES></ELK_PARAMETER><ELK_PARAMETER><INITIAL_NUM_ELKS>100</INITIAL_NUM_ELKS><INITIAL_GUT>22</INITIAL_GUT><INITIAL_RESERVES>6</INITIAL_RESERVES></ELK_PARAMETER><ELK_PARAMETER><INITIAL_NUM_ELKS>100</INITIAL_NUM_ELKS><INITIAL_GUT>22</INITIAL_GUT><INITIAL_RESERVES>7</INITIAL_RESERVES></ELK_PARAMETER><ELK_PARAMETER><INITIAL_NUM_ELKS>100</INITIAL_NUM_ELKS><INITIAL_GUT>22</INITIAL_GUT><INITIAL_RESERVES>8</INITIAL_RESERVES></ELK_PARAMETER><ELK_PARAMETER><INITIAL_NUM_ELKS>100</INITIAL_NUM_ELKS><INITIAL_GUT>22</INITIAL_GUT><INITIAL_RESERVES>9</INITIAL_RESERVES></ELK_PARAMETER><ELK_PARAMETER><INITIAL_NUM_ELKS>100</INITIAL_NUM_ELKS><INITIAL_GUT>22</INITIAL_GUT><INITIAL_RESERVES>10</INITIAL_RESERVES></ELK_PARAMETER><ELK_PARAMETER><INITIAL_NUM_ELKS>100</INITIAL_NUM_ELKS><INITIAL_GUT>22</INITIAL_GUT><INITIAL_RESERVES>11</INITIAL_RESERVES></ELK_PARAMETER><ELK_PARAMETER><INITIAL_NUM_ELKS>100</INITIAL_NUM_ELKS><INITIAL_GUT>22</INITIAL_GUT><INITIAL_RESERVES>12</INITIAL_RESERVES></ELK_PARAMETER><ELK_PARAMETER><INITIAL_NUM_ELKS>100</INITIAL_NUM_ELKS><INITIAL_GUT>22</INITIAL_GUT><INITIAL_RESERVES>13</INITIAL_RESERVES></ELK_PARAMETER><ELK_PARAMETER><INITIAL_NUM_ELKS>100</INITIAL_NUM_ELKS><INITIAL_GUT>22</INITIAL_GUT><INITIAL_RESERVES>14</INITIAL_RESERVES></ELK_PARAMETER><ELK_PARAMETER><INITIAL_NUM_ELKS>100</INITIAL_NUM_ELKS><INITIAL_GUT>22</INITIAL_GUT><INITIAL_RESERVES>15</INITIAL_RESERVES></ELK_PARAMETER><ELK_PARAMETER><INITIAL_NUM_ELKS>100</INITIAL_NUM_ELKS><INITIAL_GUT>22</INITIAL_GUT><INITIAL_RESERVES>16</INITIAL_RESERVES></ELK_PARAMETER><ELK_PARAMETER><INITIAL_NUM_ELKS>100</INITIAL_NUM_ELKS><INITIAL_GUT>22</INITIAL_GUT><INITIAL_RESERVES>17</INITIAL_RESERVES></ELK_PARAMETER><ELK_PARAMETER><INITIAL_NUM_ELKS>100</INITIAL_NUM_ELKS><INITIAL_GUT>22</INITIAL_GUT><INITIAL_RESERVES>18</INITIAL_RESERVES></ELK_PARAMETER><ELK_PARAMETER><INITIAL_NUM_ELKS>100</INITIAL_NUM_ELKS><INITIAL_GUT>22</INITIAL_GUT><INITIAL_RESERVES>19</INITIAL_RESERVES></ELK_PARAMETER><ELK_PARAMETER><INITIAL_NUM_ELKS>100</INITIAL_NUM_ELKS><INITIAL_GUT>22</INITIAL_GUT><INITIAL_RESERVES>20</INITIAL_RESERVES></ELK_PARAMETER><ELK_PARAMETER><INITIAL_NUM_ELKS>100</INITIAL_NUM_ELKS><INITIAL_GUT>22</INITIAL_GUT><INITIAL_RESERVES>21</INITIAL_RESERVES></ELK_PARAMETER><ELK_PARAMETER><INITIAL_NUM_ELKS>100</INITIAL_NUM_ELKS><INITIAL_GUT>22</INITIAL_GUT><INITIAL_RESERVES>22</INITIAL_RESERVES></ELK_PARAMETER><ELK_PARAMETER><INITIAL_NUM_ELKS>100</INITIAL_NUM_ELKS><INITIAL_GUT>22</INITIAL_GUT><INITIAL_RESERVES>23</INITIAL_RESERVES></ELK_PARAMETER><ELK_PARAMETER><INITIAL_NUM_ELKS>100</INITIAL_NUM_ELKS><INITIAL_GUT>22</INITIAL_GUT><INITIAL_RESERVES>24</INITIAL_RESERVES></ELK_PARAMETER><ELK_PARAMETER><INITIAL_NUM_ELKS>100</INITIAL_NUM_ELKS><INITIAL_GUT>22</INITIAL_GUT><INITIAL_RESERVES>25</INITIAL_RESERVES></ELK_PARAMETER><ELK_PARAMETER><INITIAL_NUM_ELKS>100</INITIAL_NUM_ELKS><INITIAL_GUT>22</INITIAL_GUT><INITIAL_RESERVES>26</INITIAL_RESERVES></ELK_PARAMETER><ELK_PARAMETER><INITIAL_NUM_ELKS>100</INITIAL_NUM_ELKS><INITIAL_GUT>22</INITIAL_GUT><INITIAL_RESERVES>27</INITIAL_RESERVES></ELK_PARAMETER><ELK_PARAMETER><INITIAL_NUM_ELKS>100</INITIAL_NUM_ELKS><INITIAL_GUT>22</INITIAL_GUT><INITIAL_RESERVES>28</INITIAL_RESERVES></ELK_PARAMETER><ELK_PARAMETER><INITIAL_NUM_ELKS>100</INITIAL_NUM_ELKS><INITIAL_GUT>22</INITIAL_GUT><INITIAL_RESERVES>29</INITIAL_RESERVES></ELK_PARAMETER><ELK_PARAMETER><INITIAL_NUM_ELKS>100</INITIAL_NUM_ELKS><INITIAL_GUT>22</INITIAL_GUT><INITIAL_RESERVES>30</INITIAL_RESERVES></ELK_PARAMETER><ELK_PARAMETER><INITIAL_NUM_ELKS>100</INITIAL_NUM_ELKS><INITIAL_GUT>22</INITIAL_GUT><INITIAL_RESERVES>31</INITIAL_RESERVES></ELK_PARAMETER><ELK_PARAMETER><INITIAL_NUM_ELKS>100</INITIAL_NUM_ELKS><INITIAL_GUT>22</INITIAL_GUT><INITIAL_RESERVES>32</INITIAL_RESERVES></ELK_PARAMETER><ELK_PARAMETER><INITIAL_NUM_ELKS>100</INITIAL_NUM_ELKS><INITIAL_GUT>22</INITIAL_GUT><INITIAL_RESERVES>33</INITIAL_RESERVES></ELK_PARAMETER><ELK_PARAMETER><INITIAL_NUM_ELKS>100</INITIAL_NUM_ELKS><INITIAL_GUT>22</INITIAL_GUT><INITIAL_RESERVES>34</INITIAL_RESERVES></ELK_PARAMETER><ELK_PARAMETER><INITIAL_NUM_ELKS>100</INITIAL_NUM_ELKS><INITIAL_GUT>22</INITIAL_GUT><INITIAL_RESERVES>35</INITIAL_RESERVES></ELK_PARAMETER><ELK_PARAMETER><INITIAL_NUM_ELKS>100</INITIAL_NUM_ELKS><INITIAL_GUT>22</INITIAL_GUT><INITIAL_RESERVES>36</INITIAL_RESERVES></ELK_PARAMETER><ELK_PARAMETER><INITIAL_NUM_ELKS>100</INITIAL_NUM_ELKS><INITIAL_GUT>22</INITIAL_GUT><INITIAL_RESERVES>37</INITIAL_RESERVES></ELK_PARAMETER><ELK_PARAMETER><INITIAL_NUM_ELKS>100</INITIAL_NUM_ELKS><INITIAL_GUT>22</INITIAL_GUT><INITIAL_RESERVES>38</INITIAL_RESERVES></ELK_PARAMETER><ELK_PARAMETER><INITIAL_NUM_ELKS>100</INITIAL_NUM_ELKS><INITIAL_GUT>22</INITIAL_GUT><INITIAL_RESERVES>39</INITIAL_RESERVES></ELK_PARAMETER><ELK_PARAMETER><INITIAL_NUM_ELKS>100</INITIAL_NUM_ELKS><INITIAL_GUT>22</INITIAL_GUT><INITIAL_RESERVES>40</INITIAL_RESERVES></ELK_PARAMETER><ELK_PARAMETER><INITIAL_NUM_ELKS>100</INITIAL_NUM_ELKS><INITIAL_GUT>22</INITIAL_GUT><INITIAL_RESERVES>41</INITIAL_RESERVES></ELK_PARAMETER><ELK_PARAMETER><INITIAL_NUM_ELKS>100</INITIAL_NUM_ELKS><INITIAL_GUT>22</INITIAL_GUT><INITIAL_RESERVES>42</INITIAL_RESERVES></ELK_PARAMETER><ELK_PARAMETER><INITIAL_NUM_ELKS>100</INITIAL_NUM_ELKS><INITIAL_GUT>22</INITIAL_GUT><INITIAL_RESERVES>43</INITIAL_RESERVES></ELK_PARAMETER><ELK_PARAMETER><INITIAL_NUM_ELKS>100</INITIAL_NUM_ELKS><INITIAL_GUT>22</INITIAL_GUT><INITIAL_RESERVES>44</INITIAL_RESERVES></ELK_PARAMETER><ELK_PARAMETER><INITIAL_NUM_ELKS>100</INITIAL_NUM_ELKS><INITIAL_GUT>22</INITIAL_GUT><INITIAL_RESERVES>45</INITIAL_RESERVES></ELK_PARAMETER><ELK_PARAMETER><INITIAL_NUM_ELKS>100</INITIAL_NUM_ELKS><INITIAL_GUT>22</INITIAL_GUT><INITIAL_RESERVES>46</INITIAL_RESERVES></ELK_PARAMETER><ELK_PARAMETER><INITIAL_NUM_ELKS>100</INITIAL_NUM_ELKS><INITIAL_GUT>22</INITIAL_GUT><INITIAL_RESERVES>47</INITIAL_RESERVES></ELK_PARAMETER><ELK_PARAMETER><INITIAL_NUM_ELKS>100</INITIAL_NUM_ELKS><INITIAL_GUT>22</INITIAL_GUT><INITIAL_RESERVES>48</INITIAL_RESERVES></ELK_PARAMETER><ELK_PARAMETER><INITIAL_NUM_ELKS>100</INITIAL_NUM_ELKS><INITIAL_GUT>22</INITIAL_GUT><INITIAL_RESERVES>49</INITIAL_RESERVES></ELK_PARAMETER><ELK_PARAMETER><INITIAL_NUM_ELKS>100</INITIAL_NUM_ELKS><INITIAL_GUT>22</INITIAL_GUT><INITIAL_RESERVES>50</INITIAL_RESERVES></ELK_PARAMETER><ELK_PARAMETER><INITIAL_NUM_ELKS>100</INITIAL_NUM_ELKS><INITIAL_GUT>22</INITIAL_GUT><INITIAL_RESERVES>51</INITIAL_RESERVES></ELK_PARAMETER><ELK_PARAMETER><INITIAL_NUM_ELKS>100</INITIAL_NUM_ELKS><INITIAL_GUT>22</INITIAL_GUT><INITIAL_RESERVES>52</INITIAL_RESERVES></ELK_PARAMETER><ELK_PARAMETER><INITIAL_NUM_ELKS>100</INITIAL_NUM_ELKS><INITIAL_GUT>22</INITIAL_GUT><INITIAL_RESERVES>53</INITIAL_RESERVES></ELK_PARAMETER><ELK_PARAMETER><INITIAL_NUM_ELKS>100</INITIAL_NUM_ELKS><INITIAL_GUT>22</INITIAL_GUT><INITIAL_RESERVES>54</INITIAL_RESERVES></ELK_PARAMETER><ELK_PARAMETER><INITIAL_NUM_ELKS>100</INITIAL_NUM_ELKS><INITIAL_GUT>22</INITIAL_GUT><INITIAL_RESERVES>55</INITIAL_RESERVES></ELK_PARAMETER><ELK_PARAMETER><INITIAL_NUM_ELKS>100</INITIAL_NUM_ELKS><INITIAL_GUT>22</INITIAL_GUT><INITIAL_RESERVES>56</INITIAL_RESERVES></ELK_PARAMETER><ELK_PARAMETER><INITIAL_NUM_ELKS>100</INITIAL_NUM_ELKS><INITIAL_GUT>22</INITIAL_GUT><INITIAL_RESERVES>57</INITIAL_RESERVES></ELK_PARAMETER><ELK_PARAMETER><INITIAL_NUM_ELKS>100</INITIAL_NUM_ELKS><INITIAL_GUT>22</INITIAL_GUT><INITIAL_RESERVES>58</INITIAL_RESERVES></ELK_PARAMETER><ELK_PARAMETER><INITIAL_NUM_ELKS>100</INITIAL_NUM_ELKS><INITIAL_GUT>22</INITIAL_GUT><INITIAL_RESERVES>59</INITIAL_RESERVES></ELK_PARAMETER><ELK_PARAMETER><INITIAL_NUM_ELKS>100</INITIAL_NUM_ELKS><INITIAL_GUT>22</INITIAL_GUT><INITIAL_RESERVES>60</INITIAL_RESERVES></ELK_PARAMETER><ELK_PARAMETER><INITIAL_NUM_ELKS>100</INITIAL_NUM_ELKS><INITIAL_GUT>22</INITIAL_GUT><INITIAL_RESERVES>61</INITIAL_RESERVES></ELK_PARAMETER><ELK_PARAMETER><INITIAL_NUM_ELKS>100</INITIAL_NUM_ELKS><INITIAL_GUT>22</INITIAL_GUT><INITIAL_RESERVES>62</INITIAL_RESERVES></ELK_PARAMETER><ELK_PARAMETER><INITIAL_NUM_ELKS>100</INITIAL_NUM_ELKS><INITIAL_GUT>22</INITIAL_GUT><INITIAL_RESERVES>63</INITIAL_RESERVES></ELK_PARAMETER><ELK_PARAMETER><INITIAL_NUM_ELKS>100</INITIAL_NUM_ELKS><INITIAL_GUT>22</INITIAL_GUT><INITIAL_RESERVES>64</INITIAL_RESERVES></ELK_PARAMETER><ELK_PARAMETER><INITIAL_NUM_ELKS>100</INITIAL_NUM_ELKS><INITIAL_GUT>22</INITIAL_GUT><INITIAL_RESERVES>65</INITIAL_RESERVES></ELK_PARAMETER><ELK_PARAMETER><INITIAL_NUM_ELKS>100</INITIAL_NUM_ELKS><INITIAL_GUT>22</INITIAL_GUT><INITIAL_RESERVES>66</INITIAL_RESERVES></ELK_PARAMETER><ELK_PARAMETER><INITIAL_NUM_ELKS>100</INITIAL_NUM_ELKS><INITIAL_GUT>22</INITIAL_GUT><INITIAL_RESERVES>67</INITIAL_RESERVES></ELK_PARAMETER><ELK_PARAMETER><INITIAL_NUM_ELKS>100</INITIAL_NUM_ELKS><INITIAL_GUT>22</INITIAL_GUT><INITIAL_RESERVES>68</INITIAL_RESERVES></ELK_PARAMETER><ELK_PARAMETER><INITIAL_NUM_ELKS>100</INITIAL_NUM_ELKS><INITIAL_GUT>22</INITIAL_GUT><INITIAL_RESERVES>69</INITIAL_RESERVES></ELK_PARAMETER><ELK_PARAMETER><INITIAL_NUM_ELKS>100</INITIAL_NUM_ELKS><INITIAL_GUT>22</INITIAL_GUT><INITIAL_RESERVES>70</INITIAL_RESERVES></ELK_PARAMETER><ELK_PARAMETER><INITIAL_NUM_ELKS>100</INITIAL_NUM_ELKS><INITIAL_GUT>22</INITIAL_GUT><INITIAL_RESERVES>71</INITIAL_RESERVES></ELK_PARAMETER><ELK_PARAMETER><INITIAL_NUM_ELKS>100</INITIAL_NUM_ELKS><INITIAL_GUT>22</INITIAL_GUT><INITIAL_RESERVES>72</INITIAL_RESERVES></ELK_PARAMETER><ELK_PARAMETER><INITIAL_NUM_ELKS>100</INITIAL_NUM_ELKS><INITIAL_GUT>22</INITIAL_GUT><INITIAL_RESERVES>73</INITIAL_RESERVES></ELK_PARAMETER><ELK_PARAMETER><INITIAL_NUM_ELKS>100</INITIAL_NUM_ELKS><INITIAL_GUT>22</INITIAL_GUT><INITIAL_RESERVES>74</INITIAL_RESERVES></ELK_PARAMETER><ELK_PARAMETER><INITIAL_NUM_ELKS>100</INITIAL_NUM_ELKS><INITIAL_GUT>22</INITIAL_GUT><INITIAL_RESERVES>75</INITIAL_RESERVES></ELK_PARAMETER><ELK_PARAMETER><INITIAL_NUM_ELKS>100</INITIAL_NUM_ELKS><INITIAL_GUT>22</INITIAL_GUT><INITIAL_RESERVES>76</INITIAL_RESERVES></ELK_PARAMETER><ELK_PARAMETER><INITIAL_NUM_ELKS>100</INITIAL_NUM_ELKS><INITIAL_GUT>22</INITIAL_GUT><INITIAL_RESERVES>77</INITIAL_RESERVES></ELK_PARAMETER><ELK_PARAMETER><INITIAL_NUM_ELKS>100</INITIAL_NUM_ELKS><INITIAL_GUT>22</INITIAL_GUT><INITIAL_RESERVES>78</INITIAL_RESERVES></ELK_PARAMETER><ELK_PARAMETER><INITIAL_NUM_ELKS>100</INITIAL_NUM_ELKS><INITIAL_GUT>22</INITIAL_GUT><INITIAL_RESERVES>79</INITIAL_RESERVES></ELK_PARAMETER><ELK_PARAMETER><INITIAL_NUM_ELKS>100</INITIAL_NUM_ELKS><INITIAL_GUT>22</INITIAL_GUT><INITIAL_RESERVES>80</INITIAL_RESERVES></ELK_PARAMETER><ELK_PARAMETER><INITIAL_NUM_ELKS>100</INITIAL_NUM_ELKS><INITIAL_GUT>22</INITIAL_GUT><INITIAL_RESERVES>81</INITIAL_RESERVES></ELK_PARAMETER><ELK_PARAMETER><INITIAL_NUM_ELKS>100</INITIAL_NUM_ELKS><INITIAL_GUT>22</INITIAL_GUT><INITIAL_RESERVES>82</INITIAL_RESERVES></ELK_PARAMETER><ELK_PARAMETER><INITIAL_NUM_ELKS>100</INITIAL_NUM_ELKS><INITIAL_GUT>22</INITIAL_GUT><INITIAL_RESERVES>83</INITIAL_RESERVES></ELK_PARAMETER><ELK_PARAMETER><INITIAL_NUM_ELKS>100</INITIAL_NUM_ELKS><INITIAL_GUT>22</INITIAL_GUT><INITIAL_RESERVES>84</INITIAL_RESERVES></ELK_PARAMETER><ELK_PARAMETER><INITIAL_NUM_ELKS>100</INITIAL_NUM_ELKS><INITIAL_GUT>22</INITIAL_GUT><INITIAL_RESERVES>85</INITIAL_RESERVES></ELK_PARAMETER><ELK_PARAMETER><INITIAL_NUM_ELKS>100</INITIAL_NUM_ELKS><INITIAL_GUT>22</INITIAL_GUT><INITIAL_RESERVES>86</INITIAL_RESERVES></ELK_PARAMETER><ELK_PARAMETER><INITIAL_NUM_ELKS>100</INITIAL_NUM_ELKS><INITIAL_GUT>22</INITIAL_GUT><INITIAL_RESERVES>87</INITIAL_RESERVES></ELK_PARAMETER><ELK_PARAMETER><INITIAL_NUM_ELKS>100</INITIAL_NUM_ELKS><INITIAL_GUT>22</INITIAL_GUT><INITIAL_RESERVES>88</INITIAL_RESERVES></ELK_PARAMETER><ELK_PARAMETER><INITIAL_NUM_ELKS>100</INITIAL_NUM_ELKS><INITIAL_GUT>22</INITIAL_GUT><INITIAL_RESERVES>89</INITIAL_RESERVES></ELK_PARAMETER><ELK_PARAMETER><INITIAL_NUM_ELKS>100</INITIAL_NUM_ELKS><INITIAL_GUT>22</INITIAL_GUT><INITIAL_RESERVES>90</INITIAL_RESERVES></ELK_PARAMETER><ELK_PARAMETER><INITIAL_NUM_ELKS>100</INITIAL_NUM_ELKS><INITIAL_GUT>22</INITIAL_GUT><INITIAL_RESERVES>91</INITIAL_RESERVES></ELK_PARAMETER><ELK_PARAMETER><INITIAL_NUM_ELKS>100</INITIAL_NUM_ELKS><INITIAL_GUT>22</INITIAL_GUT><INITIAL_RESERVES>92</INITIAL_RESERVES></ELK_PARAMETER><ELK_PARAMETER><INITIAL_NUM_ELKS>100</INITIAL_NUM_ELKS><INITIAL_GUT>22</INITIAL_GUT><INITIAL_RESERVES>93</INITIAL_RESERVES></ELK_PARAMETER><ELK_PARAMETER><INITIAL_NUM_ELKS>100</INITIAL_NUM_ELKS><INITIAL_GUT>22</INITIAL_GUT><INITIAL_RESERVES>94</INITIAL_RESERVES></ELK_PARAMETER><ELK_PARAMETER><INITIAL_NUM_ELKS>100</INITIAL_NUM_ELKS><INITIAL_GUT>22</INITIAL_GUT><INITIAL_RESERVES>95</INITIAL_RESERVES></ELK_PARAMETER><ELK_PARAMETER><INITIAL_NUM_ELKS>100</INITIAL_NUM_ELKS><INITIAL_GUT>22</INITIAL_GUT><INITIAL_RESERVES>96</INITIAL_RESERVES></ELK_PARAMETER><ELK_PARAMETER><INITIAL_NUM_ELKS>100</INITIAL_NUM_ELKS><INITIAL_GUT>22</INITIAL_GUT><INITIAL_RESERVES>97</INITIAL_RESERVES></ELK_PARAMETER><ELK_PARAMETER><INITIAL_NUM_ELKS>100</INITIAL_NUM_ELKS><INITIAL_GUT>22</INITIAL_GUT><INITIAL_RESERVES>98</INITIAL_RESERVES></ELK_PARAMETER><ELK_PARAMETER><INITIAL_NUM_ELKS>100</INITIAL_NUM_ELKS><INITIAL_GUT>22</INITIAL_GUT><INITIAL_RESERVES>99</INITIAL_RESERVES></ELK_PARAMETER><ELK_PARAMETER><INITIAL_NUM_ELKS>100</INITIAL_NUM_ELKS><INITIAL_GUT>22</INITIAL_GUT><INITIAL_RESERVES>100</INITIAL_RESERVES></ELK_PARAMETER><ELK_PARAMETER><INITIAL_NUM_ELKS>100</INITIAL_NUM_ELKS><INITIAL_GUT>23</INITIAL_GUT><INITIAL_RESERVES>1</INITIAL_RESERVES></ELK_PARAMETER><ELK_PARAMETER><INITIAL_NUM_ELKS>100</INITIAL_NUM_ELKS><INITIAL_GUT>23</INITIAL_GUT><INITIAL_RESERVES>2</INITIAL_RESERVES></ELK_PARAMETER><ELK_PARAMETER><INITIAL_NUM_ELKS>100</INITIAL_NUM_ELKS><INITIAL_GUT>23</INITIAL_GUT><INITIAL_RESERVES>3</INITIAL_RESERVES></ELK_PARAMETER><ELK_PARAMETER><INITIAL_NUM_ELKS>100</INITIAL_NUM_ELKS><INITIAL_GUT>23</INITIAL_GUT><INITIAL_RESERVES>4</INITIAL_RESERVES></ELK_PARAMETER><ELK_PARAMETER><INITIAL_NUM_ELKS>100</INITIAL_NUM_ELKS><INITIAL_GUT>23</INITIAL_GUT><INITIAL_RESERVES>5</INITIAL_RESERVES></ELK_PARAMETER><ELK_PARAMETER><INITIAL_NUM_ELKS>100</INITIAL_NUM_ELKS><INITIAL_GUT>23</INITIAL_GUT><INITIAL_RESERVES>6</INITIAL_RESERVES></ELK_PARAMETER><ELK_PARAMETER><INITIAL_NUM_ELKS>100</INITIAL_NUM_ELKS><INITIAL_GUT>23</INITIAL_GUT><INITIAL_RESERVES>7</INITIAL_RESERVES></ELK_PARAMETER><ELK_PARAMETER><INITIAL_NUM_ELKS>100</INITIAL_NUM_ELKS><INITIAL_GUT>23</INITIAL_GUT><INITIAL_RESERVES>8</INITIAL_RESERVES></ELK_PARAMETER><ELK_PARAMETER><INITIAL_NUM_ELKS>100</INITIAL_NUM_ELKS><INITIAL_GUT>23</INITIAL_GUT><INITIAL_RESERVES>9</INITIAL_RESERVES></ELK_PARAMETER><ELK_PARAMETER><INITIAL_NUM_ELKS>100</INITIAL_NUM_ELKS><INITIAL_GUT>23</INITIAL_GUT><INITIAL_RESERVES>10</INITIAL_RESERVES></ELK_PARAMETER><ELK_PARAMETER><INITIAL_NUM_ELKS>100</INITIAL_NUM_ELKS><INITIAL_GUT>23</INITIAL_GUT><INITIAL_RESERVES>11</INITIAL_RESERVES></ELK_PARAMETER><ELK_PARAMETER><INITIAL_NUM_ELKS>100</INITIAL_NUM_ELKS><INITIAL_GUT>23</INITIAL_GUT><INITIAL_RESERVES>12</INITIAL_RESERVES></ELK_PARAMETER><ELK_PARAMETER><INITIAL_NUM_ELKS>100</INITIAL_NUM_ELKS><INITIAL_GUT>23</INITIAL_GUT><INITIAL_RESERVES>13</INITIAL_RESERVES></ELK_PARAMETER><ELK_PARAMETER><INITIAL_NUM_ELKS>100</INITIAL_NUM_ELKS><INITIAL_GUT>23</INITIAL_GUT><INITIAL_RESERVES>14</INITIAL_RESERVES></ELK_PARAMETER><ELK_PARAMETER><INITIAL_NUM_ELKS>100</INITIAL_NUM_ELKS><INITIAL_GUT>23</INITIAL_GUT><INITIAL_RESERVES>15</INITIAL_RESERVES></ELK_PARAMETER><ELK_PARAMETER><INITIAL_NUM_ELKS>100</INITIAL_NUM_ELKS><INITIAL_GUT>23</INITIAL_GUT><INITIAL_RESERVES>16</INITIAL_RESERVES></ELK_PARAMETER><ELK_PARAMETER><INITIAL_NUM_ELKS>100</INITIAL_NUM_ELKS><INITIAL_GUT>23</INITIAL_GUT><INITIAL_RESERVES>17</INITIAL_RESERVES></ELK_PARAMETER><ELK_PARAMETER><INITIAL_NUM_ELKS>100</INITIAL_NUM_ELKS><INITIAL_GUT>23</INITIAL_GUT><INITIAL_RESERVES>18</INITIAL_RESERVES></ELK_PARAMETER><ELK_PARAMETER><INITIAL_NUM_ELKS>100</INITIAL_NUM_ELKS><INITIAL_GUT>23</INITIAL_GUT><INITIAL_RESERVES>19</INITIAL_RESERVES></ELK_PARAMETER><ELK_PARAMETER><INITIAL_NUM_ELKS>100</INITIAL_NUM_ELKS><INITIAL_GUT>23</INITIAL_GUT><INITIAL_RESERVES>20</INITIAL_RESERVES></ELK_PARAMETER><ELK_PARAMETER><INITIAL_NUM_ELKS>100</INITIAL_NUM_ELKS><INITIAL_GUT>23</INITIAL_GUT><INITIAL_RESERVES>21</INITIAL_RESERVES></ELK_PARAMETER><ELK_PARAMETER><INITIAL_NUM_ELKS>100</INITIAL_NUM_ELKS><INITIAL_GUT>23</INITIAL_GUT><INITIAL_RESERVES>22</INITIAL_RESERVES></ELK_PARAMETER><ELK_PARAMETER><INITIAL_NUM_ELKS>100</INITIAL_NUM_ELKS><INITIAL_GUT>23</INITIAL_GUT><INITIAL_RESERVES>23</INITIAL_RESERVES></ELK_PARAMETER><ELK_PARAMETER><INITIAL_NUM_ELKS>100</INITIAL_NUM_ELKS><INITIAL_GUT>23</INITIAL_GUT><INITIAL_RESERVES>24</INITIAL_RESERVES></ELK_PARAMETER><ELK_PARAMETER><INITIAL_NUM_ELKS>100</INITIAL_NUM_ELKS><INITIAL_GUT>23</INITIAL_GUT><INITIAL_RESERVES>25</INITIAL_RESERVES></ELK_PARAMETER><ELK_PARAMETER><INITIAL_NUM_ELKS>100</INITIAL_NUM_ELKS><INITIAL_GUT>23</INITIAL_GUT><INITIAL_RESERVES>26</INITIAL_RESERVES></ELK_PARAMETER><ELK_PARAMETER><INITIAL_NUM_ELKS>100</INITIAL_NUM_ELKS><INITIAL_GUT>23</INITIAL_GUT><INITIAL_RESERVES>27</INITIAL_RESERVES></ELK_PARAMETER><ELK_PARAMETER><INITIAL_NUM_ELKS>100</INITIAL_NUM_ELKS><INITIAL_GUT>23</INITIAL_GUT><INITIAL_RESERVES>28</INITIAL_RESERVES></ELK_PARAMETER><ELK_PARAMETER><INITIAL_NUM_ELKS>100</INITIAL_NUM_ELKS><INITIAL_GUT>23</INITIAL_GUT><INITIAL_RESERVES>29</INITIAL_RESERVES></ELK_PARAMETER><ELK_PARAMETER><INITIAL_NUM_ELKS>100</INITIAL_NUM_ELKS><INITIAL_GUT>23</INITIAL_GUT><INITIAL_RESERVES>30</INITIAL_RESERVES></ELK_PARAMETER><ELK_PARAMETER><INITIAL_NUM_ELKS>100</INITIAL_NUM_ELKS><INITIAL_GUT>23</INITIAL_GUT><INITIAL_RESERVES>31</INITIAL_RESERVES></ELK_PARAMETER><ELK_PARAMETER><INITIAL_NUM_ELKS>100</INITIAL_NUM_ELKS><INITIAL_GUT>23</INITIAL_GUT><INITIAL_RESERVES>32</INITIAL_RESERVES></ELK_PARAMETER><ELK_PARAMETER><INITIAL_NUM_ELKS>100</INITIAL_NUM_ELKS><INITIAL_GUT>23</INITIAL_GUT><INITIAL_RESERVES>33</INITIAL_RESERVES></ELK_PARAMETER><ELK_PARAMETER><INITIAL_NUM_ELKS>100</INITIAL_NUM_ELKS><INITIAL_GUT>23</INITIAL_GUT><INITIAL_RESERVES>34</INITIAL_RESERVES></ELK_PARAMETER><ELK_PARAMETER><INITIAL_NUM_ELKS>100</INITIAL_NUM_ELKS><INITIAL_GUT>23</INITIAL_GUT><INITIAL_RESERVES>35</INITIAL_RESERVES></ELK_PARAMETER><ELK_PARAMETER><INITIAL_NUM_ELKS>100</INITIAL_NUM_ELKS><INITIAL_GUT>23</INITIAL_GUT><INITIAL_RESERVES>36</INITIAL_RESERVES></ELK_PARAMETER><ELK_PARAMETER><INITIAL_NUM_ELKS>100</INITIAL_NUM_ELKS><INITIAL_GUT>23</INITIAL_GUT><INITIAL_RESERVES>37</INITIAL_RESERVES></ELK_PARAMETER><ELK_PARAMETER><INITIAL_NUM_ELKS>100</INITIAL_NUM_ELKS><INITIAL_GUT>23</INITIAL_GUT><INITIAL_RESERVES>38</INITIAL_RESERVES></ELK_PARAMETER><ELK_PARAMETER><INITIAL_NUM_ELKS>100</INITIAL_NUM_ELKS><INITIAL_GUT>23</INITIAL_GUT><INITIAL_RESERVES>39</INITIAL_RESERVES></ELK_PARAMETER><ELK_PARAMETER><INITIAL_NUM_ELKS>100</INITIAL_NUM_ELKS><INITIAL_GUT>23</INITIAL_GUT><INITIAL_RESERVES>40</INITIAL_RESERVES></ELK_PARAMETER><ELK_PARAMETER><INITIAL_NUM_ELKS>100</INITIAL_NUM_ELKS><INITIAL_GUT>23</INITIAL_GUT><INITIAL_RESERVES>41</INITIAL_RESERVES></ELK_PARAMETER><ELK_PARAMETER><INITIAL_NUM_ELKS>100</INITIAL_NUM_ELKS><INITIAL_GUT>23</INITIAL_GUT><INITIAL_RESERVES>42</INITIAL_RESERVES></ELK_PARAMETER><ELK_PARAMETER><INITIAL_NUM_ELKS>100</INITIAL_NUM_ELKS><INITIAL_GUT>23</INITIAL_GUT><INITIAL_RESERVES>43</INITIAL_RESERVES></ELK_PARAMETER><ELK_PARAMETER><INITIAL_NUM_ELKS>100</INITIAL_NUM_ELKS><INITIAL_GUT>23</INITIAL_GUT><INITIAL_RESERVES>44</INITIAL_RESERVES></ELK_PARAMETER><ELK_PARAMETER><INITIAL_NUM_ELKS>100</INITIAL_NUM_ELKS><INITIAL_GUT>23</INITIAL_GUT><INITIAL_RESERVES>45</INITIAL_RESERVES></ELK_PARAMETER><ELK_PARAMETER><INITIAL_NUM_ELKS>100</INITIAL_NUM_ELKS><INITIAL_GUT>23</INITIAL_GUT><INITIAL_RESERVES>46</INITIAL_RESERVES></ELK_PARAMETER><ELK_PARAMETER><INITIAL_NUM_ELKS>100</INITIAL_NUM_ELKS><INITIAL_GUT>23</INITIAL_GUT><INITIAL_RESERVES>47</INITIAL_RESERVES></ELK_PARAMETER><ELK_PARAMETER><INITIAL_NUM_ELKS>100</INITIAL_NUM_ELKS><INITIAL_GUT>23</INITIAL_GUT><INITIAL_RESERVES>48</INITIAL_RESERVES></ELK_PARAMETER><ELK_PARAMETER><INITIAL_NUM_ELKS>100</INITIAL_NUM_ELKS><INITIAL_GUT>23</INITIAL_GUT><INITIAL_RESERVES>49</INITIAL_RESERVES></ELK_PARAMETER><ELK_PARAMETER><INITIAL_NUM_ELKS>100</INITIAL_NUM_ELKS><INITIAL_GUT>23</INITIAL_GUT><INITIAL_RESERVES>50</INITIAL_RESERVES></ELK_PARAMETER><ELK_PARAMETER><INITIAL_NUM_ELKS>100</INITIAL_NUM_ELKS><INITIAL_GUT>23</INITIAL_GUT><INITIAL_RESERVES>51</INITIAL_RESERVES></ELK_PARAMETER><ELK_PARAMETER><INITIAL_NUM_ELKS>100</INITIAL_NUM_ELKS><INITIAL_GUT>23</INITIAL_GUT><INITIAL_RESERVES>52</INITIAL_RESERVES></ELK_PARAMETER><ELK_PARAMETER><INITIAL_NUM_ELKS>100</INITIAL_NUM_ELKS><INITIAL_GUT>23</INITIAL_GUT><INITIAL_RESERVES>53</INITIAL_RESERVES></ELK_PARAMETER><ELK_PARAMETER><INITIAL_NUM_ELKS>100</INITIAL_NUM_ELKS><INITIAL_GUT>23</INITIAL_GUT><INITIAL_RESERVES>54</INITIAL_RESERVES></ELK_PARAMETER><ELK_PARAMETER><INITIAL_NUM_ELKS>100</INITIAL_NUM_ELKS><INITIAL_GUT>23</INITIAL_GUT><INITIAL_RESERVES>55</INITIAL_RESERVES></ELK_PARAMETER><ELK_PARAMETER><INITIAL_NUM_ELKS>100</INITIAL_NUM_ELKS><INITIAL_GUT>23</INITIAL_GUT><INITIAL_RESERVES>56</INITIAL_RESERVES></ELK_PARAMETER><ELK_PARAMETER><INITIAL_NUM_ELKS>100</INITIAL_NUM_ELKS><INITIAL_GUT>23</INITIAL_GUT><INITIAL_RESERVES>57</INITIAL_RESERVES></ELK_PARAMETER><ELK_PARAMETER><INITIAL_NUM_ELKS>100</INITIAL_NUM_ELKS><INITIAL_GUT>23</INITIAL_GUT><INITIAL_RESERVES>58</INITIAL_RESERVES></ELK_PARAMETER><ELK_PARAMETER><INITIAL_NUM_ELKS>100</INITIAL_NUM_ELKS><INITIAL_GUT>23</INITIAL_GUT><INITIAL_RESERVES>59</INITIAL_RESERVES></ELK_PARAMETER><ELK_PARAMETER><INITIAL_NUM_ELKS>100</INITIAL_NUM_ELKS><INITIAL_GUT>23</INITIAL_GUT><INITIAL_RESERVES>60</INITIAL_RESERVES></ELK_PARAMETER><ELK_PARAMETER><INITIAL_NUM_ELKS>100</INITIAL_NUM_ELKS><INITIAL_GUT>23</INITIAL_GUT><INITIAL_RESERVES>61</INITIAL_RESERVES></ELK_PARAMETER><ELK_PARAMETER><INITIAL_NUM_ELKS>100</INITIAL_NUM_ELKS><INITIAL_GUT>23</INITIAL_GUT><INITIAL_RESERVES>62</INITIAL_RESERVES></ELK_PARAMETER><ELK_PARAMETER><INITIAL_NUM_ELKS>100</INITIAL_NUM_ELKS><INITIAL_GUT>23</INITIAL_GUT><INITIAL_RESERVES>63</INITIAL_RESERVES></ELK_PARAMETER><ELK_PARAMETER><INITIAL_NUM_ELKS>100</INITIAL_NUM_ELKS><INITIAL_GUT>23</INITIAL_GUT><INITIAL_RESERVES>64</INITIAL_RESERVES></ELK_PARAMETER><ELK_PARAMETER><INITIAL_NUM_ELKS>100</INITIAL_NUM_ELKS><INITIAL_GUT>23</INITIAL_GUT><INITIAL_RESERVES>65</INITIAL_RESERVES></ELK_PARAMETER><ELK_PARAMETER><INITIAL_NUM_ELKS>100</INITIAL_NUM_ELKS><INITIAL_GUT>23</INITIAL_GUT><INITIAL_RESERVES>66</INITIAL_RESERVES></ELK_PARAMETER><ELK_PARAMETER><INITIAL_NUM_ELKS>100</INITIAL_NUM_ELKS><INITIAL_GUT>23</INITIAL_GUT><INITIAL_RESERVES>67</INITIAL_RESERVES></ELK_PARAMETER><ELK_PARAMETER><INITIAL_NUM_ELKS>100</INITIAL_NUM_ELKS><INITIAL_GUT>23</INITIAL_GUT><INITIAL_RESERVES>68</INITIAL_RESERVES></ELK_PARAMETER><ELK_PARAMETER><INITIAL_NUM_ELKS>100</INITIAL_NUM_ELKS><INITIAL_GUT>23</INITIAL_GUT><INITIAL_RESERVES>69</INITIAL_RESERVES></ELK_PARAMETER><ELK_PARAMETER><INITIAL_NUM_ELKS>100</INITIAL_NUM_ELKS><INITIAL_GUT>23</INITIAL_GUT><INITIAL_RESERVES>70</INITIAL_RESERVES></ELK_PARAMETER><ELK_PARAMETER><INITIAL_NUM_ELKS>100</INITIAL_NUM_ELKS><INITIAL_GUT>23</INITIAL_GUT><INITIAL_RESERVES>71</INITIAL_RESERVES></ELK_PARAMETER><ELK_PARAMETER><INITIAL_NUM_ELKS>100</INITIAL_NUM_ELKS><INITIAL_GUT>23</INITIAL_GUT><INITIAL_RESERVES>72</INITIAL_RESERVES></ELK_PARAMETER><ELK_PARAMETER><INITIAL_NUM_ELKS>100</INITIAL_NUM_ELKS><INITIAL_GUT>23</INITIAL_GUT><INITIAL_RESERVES>73</INITIAL_RESERVES></ELK_PARAMETER><ELK_PARAMETER><INITIAL_NUM_ELKS>100</INITIAL_NUM_ELKS><INITIAL_GUT>23</INITIAL_GUT><INITIAL_RESERVES>74</INITIAL_RESERVES></ELK_PARAMETER><ELK_PARAMETER><INITIAL_NUM_ELKS>100</INITIAL_NUM_ELKS><INITIAL_GUT>23</INITIAL_GUT><INITIAL_RESERVES>75</INITIAL_RESERVES></ELK_PARAMETER><ELK_PARAMETER><INITIAL_NUM_ELKS>100</INITIAL_NUM_ELKS><INITIAL_GUT>23</INITIAL_GUT><INITIAL_RESERVES>76</INITIAL_RESERVES></ELK_PARAMETER><ELK_PARAMETER><INITIAL_NUM_ELKS>100</INITIAL_NUM_ELKS><INITIAL_GUT>23</INITIAL_GUT><INITIAL_RESERVES>77</INITIAL_RESERVES></ELK_PARAMETER><ELK_PARAMETER><INITIAL_NUM_ELKS>100</INITIAL_NUM_ELKS><INITIAL_GUT>23</INITIAL_GUT><INITIAL_RESERVES>78</INITIAL_RESERVES></ELK_PARAMETER><ELK_PARAMETER><INITIAL_NUM_ELKS>100</INITIAL_NUM_ELKS><INITIAL_GUT>23</INITIAL_GUT><INITIAL_RESERVES>79</INITIAL_RESERVES></ELK_PARAMETER><ELK_PARAMETER><INITIAL_NUM_ELKS>100</INITIAL_NUM_ELKS><INITIAL_GUT>23</INITIAL_GUT><INITIAL_RESERVES>80</INITIAL_RESERVES></ELK_PARAMETER><ELK_PARAMETER><INITIAL_NUM_ELKS>100</INITIAL_NUM_ELKS><INITIAL_GUT>23</INITIAL_GUT><INITIAL_RESERVES>81</INITIAL_RESERVES></ELK_PARAMETER><ELK_PARAMETER><INITIAL_NUM_ELKS>100</INITIAL_NUM_ELKS><INITIAL_GUT>23</INITIAL_GUT><INITIAL_RESERVES>82</INITIAL_RESERVES></ELK_PARAMETER><ELK_PARAMETER><INITIAL_NUM_ELKS>100</INITIAL_NUM_ELKS><INITIAL_GUT>23</INITIAL_GUT><INITIAL_RESERVES>83</INITIAL_RESERVES></ELK_PARAMETER><ELK_PARAMETER><INITIAL_NUM_ELKS>100</INITIAL_NUM_ELKS><INITIAL_GUT>23</INITIAL_GUT><INITIAL_RESERVES>84</INITIAL_RESERVES></ELK_PARAMETER><ELK_PARAMETER><INITIAL_NUM_ELKS>100</INITIAL_NUM_ELKS><INITIAL_GUT>23</INITIAL_GUT><INITIAL_RESERVES>85</INITIAL_RESERVES></ELK_PARAMETER><ELK_PARAMETER><INITIAL_NUM_ELKS>100</INITIAL_NUM_ELKS><INITIAL_GUT>23</INITIAL_GUT><INITIAL_RESERVES>86</INITIAL_RESERVES></ELK_PARAMETER><ELK_PARAMETER><INITIAL_NUM_ELKS>100</INITIAL_NUM_ELKS><INITIAL_GUT>23</INITIAL_GUT><INITIAL_RESERVES>87</INITIAL_RESERVES></ELK_PARAMETER><ELK_PARAMETER><INITIAL_NUM_ELKS>100</INITIAL_NUM_ELKS><INITIAL_GUT>23</INITIAL_GUT><INITIAL_RESERVES>88</INITIAL_RESERVES></ELK_PARAMETER><ELK_PARAMETER><INITIAL_NUM_ELKS>100</INITIAL_NUM_ELKS><INITIAL_GUT>23</INITIAL_GUT><INITIAL_RESERVES>89</INITIAL_RESERVES></ELK_PARAMETER><ELK_PARAMETER><INITIAL_NUM_ELKS>100</INITIAL_NUM_ELKS><INITIAL_GUT>23</INITIAL_GUT><INITIAL_RESERVES>90</INITIAL_RESERVES></ELK_PARAMETER><ELK_PARAMETER><INITIAL_NUM_ELKS>100</INITIAL_NUM_ELKS><INITIAL_GUT>23</INITIAL_GUT><INITIAL_RESERVES>91</INITIAL_RESERVES></ELK_PARAMETER><ELK_PARAMETER><INITIAL_NUM_ELKS>100</INITIAL_NUM_ELKS><INITIAL_GUT>23</INITIAL_GUT><INITIAL_RESERVES>92</INITIAL_RESERVES></ELK_PARAMETER><ELK_PARAMETER><INITIAL_NUM_ELKS>100</INITIAL_NUM_ELKS><INITIAL_GUT>23</INITIAL_GUT><INITIAL_RESERVES>93</INITIAL_RESERVES></ELK_PARAMETER><ELK_PARAMETER><INITIAL_NUM_ELKS>100</INITIAL_NUM_ELKS><INITIAL_GUT>23</INITIAL_GUT><INITIAL_RESERVES>94</INITIAL_RESERVES></ELK_PARAMETER><ELK_PARAMETER><INITIAL_NUM_ELKS>100</INITIAL_NUM_ELKS><INITIAL_GUT>23</INITIAL_GUT><INITIAL_RESERVES>95</INITIAL_RESERVES></ELK_PARAMETER><ELK_PARAMETER><INITIAL_NUM_ELKS>100</INITIAL_NUM_ELKS><INITIAL_GUT>23</INITIAL_GUT><INITIAL_RESERVES>96</INITIAL_RESERVES></ELK_PARAMETER><ELK_PARAMETER><INITIAL_NUM_ELKS>100</INITIAL_NUM_ELKS><INITIAL_GUT>23</INITIAL_GUT><INITIAL_RESERVES>97</INITIAL_RESERVES></ELK_PARAMETER><ELK_PARAMETER><INITIAL_NUM_ELKS>100</INITIAL_NUM_ELKS><INITIAL_GUT>23</INITIAL_GUT><INITIAL_RESERVES>98</INITIAL_RESERVES></ELK_PARAMETER><ELK_PARAMETER><INITIAL_NUM_ELKS>100</INITIAL_NUM_ELKS><INITIAL_GUT>23</INITIAL_GUT><INITIAL_RESERVES>99</INITIAL_RESERVES></ELK_PARAMETER><ELK_PARAMETER><INITIAL_NUM_ELKS>100</INITIAL_NUM_ELKS><INITIAL_GUT>23</INITIAL_GUT><INITIAL_RESERVES>100</INITIAL_RESERVES></ELK_PARAMETER><ELK_PARAMETER><INITIAL_NUM_ELKS>100</INITIAL_NUM_ELKS><INITIAL_GUT>24</INITIAL_GUT><INITIAL_RESERVES>1</INITIAL_RESERVES></ELK_PARAMETER><ELK_PARAMETER><INITIAL_NUM_ELKS>100</INITIAL_NUM_ELKS><INITIAL_GUT>24</INITIAL_GUT><INITIAL_RESERVES>2</INITIAL_RESERVES></ELK_PARAMETER><ELK_PARAMETER><INITIAL_NUM_ELKS>100</INITIAL_NUM_ELKS><INITIAL_GUT>24</INITIAL_GUT><INITIAL_RESERVES>3</INITIAL_RESERVES></ELK_PARAMETER><ELK_PARAMETER><INITIAL_NUM_ELKS>100</INITIAL_NUM_ELKS><INITIAL_GUT>24</INITIAL_GUT><INITIAL_RESERVES>4</INITIAL_RESERVES></ELK_PARAMETER><ELK_PARAMETER><INITIAL_NUM_ELKS>100</INITIAL_NUM_ELKS><INITIAL_GUT>24</INITIAL_GUT><INITIAL_RESERVES>5</INITIAL_RESERVES></ELK_PARAMETER><ELK_PARAMETER><INITIAL_NUM_ELKS>100</INITIAL_NUM_ELKS><INITIAL_GUT>24</INITIAL_GUT><INITIAL_RESERVES>6</INITIAL_RESERVES></ELK_PARAMETER><ELK_PARAMETER><INITIAL_NUM_ELKS>100</INITIAL_NUM_ELKS><INITIAL_GUT>24</INITIAL_GUT><INITIAL_RESERVES>7</INITIAL_RESERVES></ELK_PARAMETER><ELK_PARAMETER><INITIAL_NUM_ELKS>100</INITIAL_NUM_ELKS><INITIAL_GUT>24</INITIAL_GUT><INITIAL_RESERVES>8</INITIAL_RESERVES></ELK_PARAMETER><ELK_PARAMETER><INITIAL_NUM_ELKS>100</INITIAL_NUM_ELKS><INITIAL_GUT>24</INITIAL_GUT><INITIAL_RESERVES>9</INITIAL_RESERVES></ELK_PARAMETER><ELK_PARAMETER><INITIAL_NUM_ELKS>100</INITIAL_NUM_ELKS><INITIAL_GUT>24</INITIAL_GUT><INITIAL_RESERVES>10</INITIAL_RESERVES></ELK_PARAMETER><ELK_PARAMETER><INITIAL_NUM_ELKS>100</INITIAL_NUM_ELKS><INITIAL_GUT>24</INITIAL_GUT><INITIAL_RESERVES>11</INITIAL_RESERVES></ELK_PARAMETER><ELK_PARAMETER><INITIAL_NUM_ELKS>100</INITIAL_NUM_ELKS><INITIAL_GUT>24</INITIAL_GUT><INITIAL_RESERVES>12</INITIAL_RESERVES></ELK_PARAMETER><ELK_PARAMETER><INITIAL_NUM_ELKS>100</INITIAL_NUM_ELKS><INITIAL_GUT>24</INITIAL_GUT><INITIAL_RESERVES>13</INITIAL_RESERVES></ELK_PARAMETER><ELK_PARAMETER><INITIAL_NUM_ELKS>100</INITIAL_NUM_ELKS><INITIAL_GUT>24</INITIAL_GUT><INITIAL_RESERVES>14</INITIAL_RESERVES></ELK_PARAMETER><ELK_PARAMETER><INITIAL_NUM_ELKS>100</INITIAL_NUM_ELKS><INITIAL_GUT>24</INITIAL_GUT><INITIAL_RESERVES>15</INITIAL_RESERVES></ELK_PARAMETER><ELK_PARAMETER><INITIAL_NUM_ELKS>100</INITIAL_NUM_ELKS><INITIAL_GUT>24</INITIAL_GUT><INITIAL_RESERVES>16</INITIAL_RESERVES></ELK_PARAMETER><ELK_PARAMETER><INITIAL_NUM_ELKS>100</INITIAL_NUM_ELKS><INITIAL_GUT>24</INITIAL_GUT><INITIAL_RESERVES>17</INITIAL_RESERVES></ELK_PARAMETER><ELK_PARAMETER><INITIAL_NUM_ELKS>100</INITIAL_NUM_ELKS><INITIAL_GUT>24</INITIAL_GUT><INITIAL_RESERVES>18</INITIAL_RESERVES></ELK_PARAMETER><ELK_PARAMETER><INITIAL_NUM_ELKS>100</INITIAL_NUM_ELKS><INITIAL_GUT>24</INITIAL_GUT><INITIAL_RESERVES>19</INITIAL_RESERVES></ELK_PARAMETER><ELK_PARAMETER><INITIAL_NUM_ELKS>100</INITIAL_NUM_ELKS><INITIAL_GUT>24</INITIAL_GUT><INITIAL_RESERVES>20</INITIAL_RESERVES></ELK_PARAMETER><ELK_PARAMETER><INITIAL_NUM_ELKS>100</INITIAL_NUM_ELKS><INITIAL_GUT>24</INITIAL_GUT><INITIAL_RESERVES>21</INITIAL_RESERVES></ELK_PARAMETER><ELK_PARAMETER><INITIAL_NUM_ELKS>100</INITIAL_NUM_ELKS><INITIAL_GUT>24</INITIAL_GUT><INITIAL_RESERVES>22</INITIAL_RESERVES></ELK_PARAMETER><ELK_PARAMETER><INITIAL_NUM_ELKS>100</INITIAL_NUM_ELKS><INITIAL_GUT>24</INITIAL_GUT><INITIAL_RESERVES>23</INITIAL_RESERVES></ELK_PARAMETER><ELK_PARAMETER><INITIAL_NUM_ELKS>100</INITIAL_NUM_ELKS><INITIAL_GUT>24</INITIAL_GUT><INITIAL_RESERVES>24</INITIAL_RESERVES></ELK_PARAMETER><ELK_PARAMETER><INITIAL_NUM_ELKS>100</INITIAL_NUM_ELKS><INITIAL_GUT>24</INITIAL_GUT><INITIAL_RESERVES>25</INITIAL_RESERVES></ELK_PARAMETER><ELK_PARAMETER><INITIAL_NUM_ELKS>100</INITIAL_NUM_ELKS><INITIAL_GUT>24</INITIAL_GUT><INITIAL_RESERVES>26</INITIAL_RESERVES></ELK_PARAMETER><ELK_PARAMETER><INITIAL_NUM_ELKS>100</INITIAL_NUM_ELKS><INITIAL_GUT>24</INITIAL_GUT><INITIAL_RESERVES>27</INITIAL_RESERVES></ELK_PARAMETER><ELK_PARAMETER><INITIAL_NUM_ELKS>100</INITIAL_NUM_ELKS><INITIAL_GUT>24</INITIAL_GUT><INITIAL_RESERVES>28</INITIAL_RESERVES></ELK_PARAMETER><ELK_PARAMETER><INITIAL_NUM_ELKS>100</INITIAL_NUM_ELKS><INITIAL_GUT>24</INITIAL_GUT><INITIAL_RESERVES>29</INITIAL_RESERVES></ELK_PARAMETER><ELK_PARAMETER><INITIAL_NUM_ELKS>100</INITIAL_NUM_ELKS><INITIAL_GUT>24</INITIAL_GUT><INITIAL_RESERVES>30</INITIAL_RESERVES></ELK_PARAMETER><ELK_PARAMETER><INITIAL_NUM_ELKS>100</INITIAL_NUM_ELKS><INITIAL_GUT>24</INITIAL_GUT><INITIAL_RESERVES>31</INITIAL_RESERVES></ELK_PARAMETER><ELK_PARAMETER><INITIAL_NUM_ELKS>100</INITIAL_NUM_ELKS><INITIAL_GUT>24</INITIAL_GUT><INITIAL_RESERVES>32</INITIAL_RESERVES></ELK_PARAMETER><ELK_PARAMETER><INITIAL_NUM_ELKS>100</INITIAL_NUM_ELKS><INITIAL_GUT>24</INITIAL_GUT><INITIAL_RESERVES>33</INITIAL_RESERVES></ELK_PARAMETER><ELK_PARAMETER><INITIAL_NUM_ELKS>100</INITIAL_NUM_ELKS><INITIAL_GUT>24</INITIAL_GUT><INITIAL_RESERVES>34</INITIAL_RESERVES></ELK_PARAMETER><ELK_PARAMETER><INITIAL_NUM_ELKS>100</INITIAL_NUM_ELKS><INITIAL_GUT>24</INITIAL_GUT><INITIAL_RESERVES>35</INITIAL_RESERVES></ELK_PARAMETER><ELK_PARAMETER><INITIAL_NUM_ELKS>100</INITIAL_NUM_ELKS><INITIAL_GUT>24</INITIAL_GUT><INITIAL_RESERVES>36</INITIAL_RESERVES></ELK_PARAMETER><ELK_PARAMETER><INITIAL_NUM_ELKS>100</INITIAL_NUM_ELKS><INITIAL_GUT>24</INITIAL_GUT><INITIAL_RESERVES>37</INITIAL_RESERVES></ELK_PARAMETER><ELK_PARAMETER><INITIAL_NUM_ELKS>100</INITIAL_NUM_ELKS><INITIAL_GUT>24</INITIAL_GUT><INITIAL_RESERVES>38</INITIAL_RESERVES></ELK_PARAMETER><ELK_PARAMETER><INITIAL_NUM_ELKS>100</INITIAL_NUM_ELKS><INITIAL_GUT>24</INITIAL_GUT><INITIAL_RESERVES>39</INITIAL_RESERVES></ELK_PARAMETER><ELK_PARAMETER><INITIAL_NUM_ELKS>100</INITIAL_NUM_ELKS><INITIAL_GUT>24</INITIAL_GUT><INITIAL_RESERVES>40</INITIAL_RESERVES></ELK_PARAMETER><ELK_PARAMETER><INITIAL_NUM_ELKS>100</INITIAL_NUM_ELKS><INITIAL_GUT>24</INITIAL_GUT><INITIAL_RESERVES>41</INITIAL_RESERVES></ELK_PARAMETER><ELK_PARAMETER><INITIAL_NUM_ELKS>100</INITIAL_NUM_ELKS><INITIAL_GUT>24</INITIAL_GUT><INITIAL_RESERVES>42</INITIAL_RESERVES></ELK_PARAMETER><ELK_PARAMETER><INITIAL_NUM_ELKS>100</INITIAL_NUM_ELKS><INITIAL_GUT>24</INITIAL_GUT><INITIAL_RESERVES>43</INITIAL_RESERVES></ELK_PARAMETER><ELK_PARAMETER><INITIAL_NUM_ELKS>100</INITIAL_NUM_ELKS><INITIAL_GUT>24</INITIAL_GUT><INITIAL_RESERVES>44</INITIAL_RESERVES></ELK_PARAMETER><ELK_PARAMETER><INITIAL_NUM_ELKS>100</INITIAL_NUM_ELKS><INITIAL_GUT>24</INITIAL_GUT><INITIAL_RESERVES>45</INITIAL_RESERVES></ELK_PARAMETER><ELK_PARAMETER><INITIAL_NUM_ELKS>100</INITIAL_NUM_ELKS><INITIAL_GUT>24</INITIAL_GUT><INITIAL_RESERVES>46</INITIAL_RESERVES></ELK_PARAMETER><ELK_PARAMETER><INITIAL_NUM_ELKS>100</INITIAL_NUM_ELKS><INITIAL_GUT>24</INITIAL_GUT><INITIAL_RESERVES>47</INITIAL_RESERVES></ELK_PARAMETER><ELK_PARAMETER><INITIAL_NUM_ELKS>100</INITIAL_NUM_ELKS><INITIAL_GUT>24</INITIAL_GUT><INITIAL_RESERVES>48</INITIAL_RESERVES></ELK_PARAMETER><ELK_PARAMETER><INITIAL_NUM_ELKS>100</INITIAL_NUM_ELKS><INITIAL_GUT>24</INITIAL_GUT><INITIAL_RESERVES>49</INITIAL_RESERVES></ELK_PARAMETER><ELK_PARAMETER><INITIAL_NUM_ELKS>100</INITIAL_NUM_ELKS><INITIAL_GUT>24</INITIAL_GUT><INITIAL_RESERVES>50</INITIAL_RESERVES></ELK_PARAMETER><ELK_PARAMETER><INITIAL_NUM_ELKS>100</INITIAL_NUM_ELKS><INITIAL_GUT>24</INITIAL_GUT><INITIAL_RESERVES>51</INITIAL_RESERVES></ELK_PARAMETER><ELK_PARAMETER><INITIAL_NUM_ELKS>100</INITIAL_NUM_ELKS><INITIAL_GUT>24</INITIAL_GUT><INITIAL_RESERVES>52</INITIAL_RESERVES></ELK_PARAMETER><ELK_PARAMETER><INITIAL_NUM_ELKS>100</INITIAL_NUM_ELKS><INITIAL_GUT>24</INITIAL_GUT><INITIAL_RESERVES>53</INITIAL_RESERVES></ELK_PARAMETER><ELK_PARAMETER><INITIAL_NUM_ELKS>100</INITIAL_NUM_ELKS><INITIAL_GUT>24</INITIAL_GUT><INITIAL_RESERVES>54</INITIAL_RESERVES></ELK_PARAMETER><ELK_PARAMETER><INITIAL_NUM_ELKS>100</INITIAL_NUM_ELKS><INITIAL_GUT>24</INITIAL_GUT><INITIAL_RESERVES>55</INITIAL_RESERVES></ELK_PARAMETER><ELK_PARAMETER><INITIAL_NUM_ELKS>100</INITIAL_NUM_ELKS><INITIAL_GUT>24</INITIAL_GUT><INITIAL_RESERVES>56</INITIAL_RESERVES></ELK_PARAMETER><ELK_PARAMETER><INITIAL_NUM_ELKS>100</INITIAL_NUM_ELKS><INITIAL_GUT>24</INITIAL_GUT><INITIAL_RESERVES>57</INITIAL_RESERVES></ELK_PARAMETER><ELK_PARAMETER><INITIAL_NUM_ELKS>100</INITIAL_NUM_ELKS><INITIAL_GUT>24</INITIAL_GUT><INITIAL_RESERVES>58</INITIAL_RESERVES></ELK_PARAMETER><ELK_PARAMETER><INITIAL_NUM_ELKS>100</INITIAL_NUM_ELKS><INITIAL_GUT>24</INITIAL_GUT><INITIAL_RESERVES>59</INITIAL_RESERVES></ELK_PARAMETER><ELK_PARAMETER><INITIAL_NUM_ELKS>100</INITIAL_NUM_ELKS><INITIAL_GUT>24</INITIAL_GUT><INITIAL_RESERVES>60</INITIAL_RESERVES></ELK_PARAMETER><ELK_PARAMETER><INITIAL_NUM_ELKS>100</INITIAL_NUM_ELKS><INITIAL_GUT>24</INITIAL_GUT><INITIAL_RESERVES>61</INITIAL_RESERVES></ELK_PARAMETER><ELK_PARAMETER><INITIAL_NUM_ELKS>100</INITIAL_NUM_ELKS><INITIAL_GUT>24</INITIAL_GUT><INITIAL_RESERVES>62</INITIAL_RESERVES></ELK_PARAMETER><ELK_PARAMETER><INITIAL_NUM_ELKS>100</INITIAL_NUM_ELKS><INITIAL_GUT>24</INITIAL_GUT><INITIAL_RESERVES>63</INITIAL_RESERVES></ELK_PARAMETER><ELK_PARAMETER><INITIAL_NUM_ELKS>100</INITIAL_NUM_ELKS><INITIAL_GUT>24</INITIAL_GUT><INITIAL_RESERVES>64</INITIAL_RESERVES></ELK_PARAMETER><ELK_PARAMETER><INITIAL_NUM_ELKS>100</INITIAL_NUM_ELKS><INITIAL_GUT>24</INITIAL_GUT><INITIAL_RESERVES>65</INITIAL_RESERVES></ELK_PARAMETER><ELK_PARAMETER><INITIAL_NUM_ELKS>100</INITIAL_NUM_ELKS><INITIAL_GUT>24</INITIAL_GUT><INITIAL_RESERVES>66</INITIAL_RESERVES></ELK_PARAMETER><ELK_PARAMETER><INITIAL_NUM_ELKS>100</INITIAL_NUM_ELKS><INITIAL_GUT>24</INITIAL_GUT><INITIAL_RESERVES>67</INITIAL_RESERVES></ELK_PARAMETER><ELK_PARAMETER><INITIAL_NUM_ELKS>100</INITIAL_NUM_ELKS><INITIAL_GUT>24</INITIAL_GUT><INITIAL_RESERVES>68</INITIAL_RESERVES></ELK_PARAMETER><ELK_PARAMETER><INITIAL_NUM_ELKS>100</INITIAL_NUM_ELKS><INITIAL_GUT>24</INITIAL_GUT><INITIAL_RESERVES>69</INITIAL_RESERVES></ELK_PARAMETER><ELK_PARAMETER><INITIAL_NUM_ELKS>100</INITIAL_NUM_ELKS><INITIAL_GUT>24</INITIAL_GUT><INITIAL_RESERVES>70</INITIAL_RESERVES></ELK_PARAMETER><ELK_PARAMETER><INITIAL_NUM_ELKS>100</INITIAL_NUM_ELKS><INITIAL_GUT>24</INITIAL_GUT><INITIAL_RESERVES>71</INITIAL_RESERVES></ELK_PARAMETER><ELK_PARAMETER><INITIAL_NUM_ELKS>100</INITIAL_NUM_ELKS><INITIAL_GUT>24</INITIAL_GUT><INITIAL_RESERVES>72</INITIAL_RESERVES></ELK_PARAMETER><ELK_PARAMETER><INITIAL_NUM_ELKS>100</INITIAL_NUM_ELKS><INITIAL_GUT>24</INITIAL_GUT><INITIAL_RESERVES>73</INITIAL_RESERVES></ELK_PARAMETER><ELK_PARAMETER><INITIAL_NUM_ELKS>100</INITIAL_NUM_ELKS><INITIAL_GUT>24</INITIAL_GUT><INITIAL_RESERVES>74</INITIAL_RESERVES></ELK_PARAMETER><ELK_PARAMETER><INITIAL_NUM_ELKS>100</INITIAL_NUM_ELKS><INITIAL_GUT>24</INITIAL_GUT><INITIAL_RESERVES>75</INITIAL_RESERVES></ELK_PARAMETER><ELK_PARAMETER><INITIAL_NUM_ELKS>100</INITIAL_NUM_ELKS><INITIAL_GUT>24</INITIAL_GUT><INITIAL_RESERVES>76</INITIAL_RESERVES></ELK_PARAMETER><ELK_PARAMETER><INITIAL_NUM_ELKS>100</INITIAL_NUM_ELKS><INITIAL_GUT>24</INITIAL_GUT><INITIAL_RESERVES>77</INITIAL_RESERVES></ELK_PARAMETER><ELK_PARAMETER><INITIAL_NUM_ELKS>100</INITIAL_NUM_ELKS><INITIAL_GUT>24</INITIAL_GUT><INITIAL_RESERVES>78</INITIAL_RESERVES></ELK_PARAMETER><ELK_PARAMETER><INITIAL_NUM_ELKS>100</INITIAL_NUM_ELKS><INITIAL_GUT>24</INITIAL_GUT><INITIAL_RESERVES>79</INITIAL_RESERVES></ELK_PARAMETER><ELK_PARAMETER><INITIAL_NUM_ELKS>100</INITIAL_NUM_ELKS><INITIAL_GUT>24</INITIAL_GUT><INITIAL_RESERVES>80</INITIAL_RESERVES></ELK_PARAMETER><ELK_PARAMETER><INITIAL_NUM_ELKS>100</INITIAL_NUM_ELKS><INITIAL_GUT>24</INITIAL_GUT><INITIAL_RESERVES>81</INITIAL_RESERVES></ELK_PARAMETER><ELK_PARAMETER><INITIAL_NUM_ELKS>100</INITIAL_NUM_ELKS><INITIAL_GUT>24</INITIAL_GUT><INITIAL_RESERVES>82</INITIAL_RESERVES></ELK_PARAMETER><ELK_PARAMETER><INITIAL_NUM_ELKS>100</INITIAL_NUM_ELKS><INITIAL_GUT>24</INITIAL_GUT><INITIAL_RESERVES>83</INITIAL_RESERVES></ELK_PARAMETER><ELK_PARAMETER><INITIAL_NUM_ELKS>100</INITIAL_NUM_ELKS><INITIAL_GUT>24</INITIAL_GUT><INITIAL_RESERVES>84</INITIAL_RESERVES></ELK_PARAMETER><ELK_PARAMETER><INITIAL_NUM_ELKS>100</INITIAL_NUM_ELKS><INITIAL_GUT>24</INITIAL_GUT><INITIAL_RESERVES>85</INITIAL_RESERVES></ELK_PARAMETER><ELK_PARAMETER><INITIAL_NUM_ELKS>100</INITIAL_NUM_ELKS><INITIAL_GUT>24</INITIAL_GUT><INITIAL_RESERVES>86</INITIAL_RESERVES></ELK_PARAMETER><ELK_PARAMETER><INITIAL_NUM_ELKS>100</INITIAL_NUM_ELKS><INITIAL_GUT>24</INITIAL_GUT><INITIAL_RESERVES>87</INITIAL_RESERVES></ELK_PARAMETER><ELK_PARAMETER><INITIAL_NUM_ELKS>100</INITIAL_NUM_ELKS><INITIAL_GUT>24</INITIAL_GUT><INITIAL_RESERVES>88</INITIAL_RESERVES></ELK_PARAMETER><ELK_PARAMETER><INITIAL_NUM_ELKS>100</INITIAL_NUM_ELKS><INITIAL_GUT>24</INITIAL_GUT><INITIAL_RESERVES>89</INITIAL_RESERVES></ELK_PARAMETER><ELK_PARAMETER><INITIAL_NUM_ELKS>100</INITIAL_NUM_ELKS><INITIAL_GUT>24</INITIAL_GUT><INITIAL_RESERVES>90</INITIAL_RESERVES></ELK_PARAMETER><ELK_PARAMETER><INITIAL_NUM_ELKS>100</INITIAL_NUM_ELKS><INITIAL_GUT>24</INITIAL_GUT><INITIAL_RESERVES>91</INITIAL_RESERVES></ELK_PARAMETER><ELK_PARAMETER><INITIAL_NUM_ELKS>100</INITIAL_NUM_ELKS><INITIAL_GUT>24</INITIAL_GUT><INITIAL_RESERVES>92</INITIAL_RESERVES></ELK_PARAMETER><ELK_PARAMETER><INITIAL_NUM_ELKS>100</INITIAL_NUM_ELKS><INITIAL_GUT>24</INITIAL_GUT><INITIAL_RESERVES>93</INITIAL_RESERVES></ELK_PARAMETER><ELK_PARAMETER><INITIAL_NUM_ELKS>100</INITIAL_NUM_ELKS><INITIAL_GUT>24</INITIAL_GUT><INITIAL_RESERVES>94</INITIAL_RESERVES></ELK_PARAMETER><ELK_PARAMETER><INITIAL_NUM_ELKS>100</INITIAL_NUM_ELKS><INITIAL_GUT>24</INITIAL_GUT><INITIAL_RESERVES>95</INITIAL_RESERVES></ELK_PARAMETER><ELK_PARAMETER><INITIAL_NUM_ELKS>100</INITIAL_NUM_ELKS><INITIAL_GUT>24</INITIAL_GUT><INITIAL_RESERVES>96</INITIAL_RESERVES></ELK_PARAMETER><ELK_PARAMETER><INITIAL_NUM_ELKS>100</INITIAL_NUM_ELKS><INITIAL_GUT>24</INITIAL_GUT><INITIAL_RESERVES>97</INITIAL_RESERVES></ELK_PARAMETER><ELK_PARAMETER><INITIAL_NUM_ELKS>100</INITIAL_NUM_ELKS><INITIAL_GUT>24</INITIAL_GUT><INITIAL_RESERVES>98</INITIAL_RESERVES></ELK_PARAMETER><ELK_PARAMETER><INITIAL_NUM_ELKS>100</INITIAL_NUM_ELKS><INITIAL_GUT>24</INITIAL_GUT><INITIAL_RESERVES>99</INITIAL_RESERVES></ELK_PARAMETER><ELK_PARAMETER><INITIAL_NUM_ELKS>100</INITIAL_NUM_ELKS><INITIAL_GUT>24</INITIAL_GUT><INITIAL_RESERVES>100</INITIAL_RESERVES></ELK_PARAMETER><ELK_PARAMETER><INITIAL_NUM_ELKS>100</INITIAL_NUM_ELKS><INITIAL_GUT>25</INITIAL_GUT><INITIAL_RESERVES>1</INITIAL_RESERVES></ELK_PARAMETER><ELK_PARAMETER><INITIAL_NUM_ELKS>100</INITIAL_NUM_ELKS><INITIAL_GUT>25</INITIAL_GUT><INITIAL_RESERVES>2</INITIAL_RESERVES></ELK_PARAMETER><ELK_PARAMETER><INITIAL_NUM_ELKS>100</INITIAL_NUM_ELKS><INITIAL_GUT>25</INITIAL_GUT><INITIAL_RESERVES>3</INITIAL_RESERVES></ELK_PARAMETER><ELK_PARAMETER><INITIAL_NUM_ELKS>100</INITIAL_NUM_ELKS><INITIAL_GUT>25</INITIAL_GUT><INITIAL_RESERVES>4</INITIAL_RESERVES></ELK_PARAMETER><ELK_PARAMETER><INITIAL_NUM_ELKS>100</INITIAL_NUM_ELKS><INITIAL_GUT>25</INITIAL_GUT><INITIAL_RESERVES>5</INITIAL_RESERVES></ELK_PARAMETER><ELK_PARAMETER><INITIAL_NUM_ELKS>100</INITIAL_NUM_ELKS><INITIAL_GUT>25</INITIAL_GUT><INITIAL_RESERVES>6</INITIAL_RESERVES></ELK_PARAMETER><ELK_PARAMETER><INITIAL_NUM_ELKS>100</INITIAL_NUM_ELKS><INITIAL_GUT>25</INITIAL_GUT><INITIAL_RESERVES>7</INITIAL_RESERVES></ELK_PARAMETER><ELK_PARAMETER><INITIAL_NUM_ELKS>100</INITIAL_NUM_ELKS><INITIAL_GUT>25</INITIAL_GUT><INITIAL_RESERVES>8</INITIAL_RESERVES></ELK_PARAMETER><ELK_PARAMETER><INITIAL_NUM_ELKS>100</INITIAL_NUM_ELKS><INITIAL_GUT>25</INITIAL_GUT><INITIAL_RESERVES>9</INITIAL_RESERVES></ELK_PARAMETER><ELK_PARAMETER><INITIAL_NUM_ELKS>100</INITIAL_NUM_ELKS><INITIAL_GUT>25</INITIAL_GUT><INITIAL_RESERVES>10</INITIAL_RESERVES></ELK_PARAMETER><ELK_PARAMETER><INITIAL_NUM_ELKS>100</INITIAL_NUM_ELKS><INITIAL_GUT>25</INITIAL_GUT><INITIAL_RESERVES>11</INITIAL_RESERVES></ELK_PARAMETER><ELK_PARAMETER><INITIAL_NUM_ELKS>100</INITIAL_NUM_ELKS><INITIAL_GUT>25</INITIAL_GUT><INITIAL_RESERVES>12</INITIAL_RESERVES></ELK_PARAMETER><ELK_PARAMETER><INITIAL_NUM_ELKS>100</INITIAL_NUM_ELKS><INITIAL_GUT>25</INITIAL_GUT><INITIAL_RESERVES>13</INITIAL_RESERVES></ELK_PARAMETER><ELK_PARAMETER><INITIAL_NUM_ELKS>100</INITIAL_NUM_ELKS><INITIAL_GUT>25</INITIAL_GUT><INITIAL_RESERVES>14</INITIAL_RESERVES></ELK_PARAMETER><ELK_PARAMETER><INITIAL_NUM_ELKS>100</INITIAL_NUM_ELKS><INITIAL_GUT>25</INITIAL_GUT><INITIAL_RESERVES>15</INITIAL_RESERVES></ELK_PARAMETER><ELK_PARAMETER><INITIAL_NUM_ELKS>100</INITIAL_NUM_ELKS><INITIAL_GUT>25</INITIAL_GUT><INITIAL_RESERVES>16</INITIAL_RESERVES></ELK_PARAMETER><ELK_PARAMETER><INITIAL_NUM_ELKS>100</INITIAL_NUM_ELKS><INITIAL_GUT>25</INITIAL_GUT><INITIAL_RESERVES>17</INITIAL_RESERVES></ELK_PARAMETER><ELK_PARAMETER><INITIAL_NUM_ELKS>100</INITIAL_NUM_ELKS><INITIAL_GUT>25</INITIAL_GUT><INITIAL_RESERVES>18</INITIAL_RESERVES></ELK_PARAMETER><ELK_PARAMETER><INITIAL_NUM_ELKS>100</INITIAL_NUM_ELKS><INITIAL_GUT>25</INITIAL_GUT><INITIAL_RESERVES>19</INITIAL_RESERVES></ELK_PARAMETER><ELK_PARAMETER><INITIAL_NUM_ELKS>100</INITIAL_NUM_ELKS><INITIAL_GUT>25</INITIAL_GUT><INITIAL_RESERVES>20</INITIAL_RESERVES></ELK_PARAMETER><ELK_PARAMETER><INITIAL_NUM_ELKS>100</INITIAL_NUM_ELKS><INITIAL_GUT>25</INITIAL_GUT><INITIAL_RESERVES>21</INITIAL_RESERVES></ELK_PARAMETER><ELK_PARAMETER><INITIAL_NUM_ELKS>100</INITIAL_NUM_ELKS><INITIAL_GUT>25</INITIAL_GUT><INITIAL_RESERVES>22</INITIAL_RESERVES></ELK_PARAMETER><ELK_PARAMETER><INITIAL_NUM_ELKS>100</INITIAL_NUM_ELKS><INITIAL_GUT>25</INITIAL_GUT><INITIAL_RESERVES>23</INITIAL_RESERVES></ELK_PARAMETER><ELK_PARAMETER><INITIAL_NUM_ELKS>100</INITIAL_NUM_ELKS><INITIAL_GUT>25</INITIAL_GUT><INITIAL_RESERVES>24</INITIAL_RESERVES></ELK_PARAMETER><ELK_PARAMETER><INITIAL_NUM_ELKS>100</INITIAL_NUM_ELKS><INITIAL_GUT>25</INITIAL_GUT><INITIAL_RESERVES>25</INITIAL_RESERVES></ELK_PARAMETER><ELK_PARAMETER><INITIAL_NUM_ELKS>100</INITIAL_NUM_ELKS><INITIAL_GUT>25</INITIAL_GUT><INITIAL_RESERVES>26</INITIAL_RESERVES></ELK_PARAMETER><ELK_PARAMETER><INITIAL_NUM_ELKS>100</INITIAL_NUM_ELKS><INITIAL_GUT>25</INITIAL_GUT><INITIAL_RESERVES>27</INITIAL_RESERVES></ELK_PARAMETER><ELK_PARAMETER><INITIAL_NUM_ELKS>100</INITIAL_NUM_ELKS><INITIAL_GUT>25</INITIAL_GUT><INITIAL_RESERVES>28</INITIAL_RESERVES></ELK_PARAMETER><ELK_PARAMETER><INITIAL_NUM_ELKS>100</INITIAL_NUM_ELKS><INITIAL_GUT>25</INITIAL_GUT><INITIAL_RESERVES>29</INITIAL_RESERVES></ELK_PARAMETER><ELK_PARAMETER><INITIAL_NUM_ELKS>100</INITIAL_NUM_ELKS><INITIAL_GUT>25</INITIAL_GUT><INITIAL_RESERVES>30</INITIAL_RESERVES></ELK_PARAMETER><ELK_PARAMETER><INITIAL_NUM_ELKS>100</INITIAL_NUM_ELKS><INITIAL_GUT>25</INITIAL_GUT><INITIAL_RESERVES>31</INITIAL_RESERVES></ELK_PARAMETER><ELK_PARAMETER><INITIAL_NUM_ELKS>100</INITIAL_NUM_ELKS><INITIAL_GUT>25</INITIAL_GUT><INITIAL_RESERVES>32</INITIAL_RESERVES></ELK_PARAMETER><ELK_PARAMETER><INITIAL_NUM_ELKS>100</INITIAL_NUM_ELKS><INITIAL_GUT>25</INITIAL_GUT><INITIAL_RESERVES>33</INITIAL_RESERVES></ELK_PARAMETER><ELK_PARAMETER><INITIAL_NUM_ELKS>100</INITIAL_NUM_ELKS><INITIAL_GUT>25</INITIAL_GUT><INITIAL_RESERVES>34</INITIAL_RESERVES></ELK_PARAMETER><ELK_PARAMETER><INITIAL_NUM_ELKS>100</INITIAL_NUM_ELKS><INITIAL_GUT>25</INITIAL_GUT><INITIAL_RESERVES>35</INITIAL_RESERVES></ELK_PARAMETER><ELK_PARAMETER><INITIAL_NUM_ELKS>100</INITIAL_NUM_ELKS><INITIAL_GUT>25</INITIAL_GUT><INITIAL_RESERVES>36</INITIAL_RESERVES></ELK_PARAMETER><ELK_PARAMETER><INITIAL_NUM_ELKS>100</INITIAL_NUM_ELKS><INITIAL_GUT>25</INITIAL_GUT><INITIAL_RESERVES>37</INITIAL_RESERVES></ELK_PARAMETER><ELK_PARAMETER><INITIAL_NUM_ELKS>100</INITIAL_NUM_ELKS><INITIAL_GUT>25</INITIAL_GUT><INITIAL_RESERVES>38</INITIAL_RESERVES></ELK_PARAMETER><ELK_PARAMETER><INITIAL_NUM_ELKS>100</INITIAL_NUM_ELKS><INITIAL_GUT>25</INITIAL_GUT><INITIAL_RESERVES>39</INITIAL_RESERVES></ELK_PARAMETER><ELK_PARAMETER><INITIAL_NUM_ELKS>100</INITIAL_NUM_ELKS><INITIAL_GUT>25</INITIAL_GUT><INITIAL_RESERVES>40</INITIAL_RESERVES></ELK_PARAMETER><ELK_PARAMETER><INITIAL_NUM_ELKS>100</INITIAL_NUM_ELKS><INITIAL_GUT>25</INITIAL_GUT><INITIAL_RESERVES>41</INITIAL_RESERVES></ELK_PARAMETER><ELK_PARAMETER><INITIAL_NUM_ELKS>100</INITIAL_NUM_ELKS><INITIAL_GUT>25</INITIAL_GUT><INITIAL_RESERVES>42</INITIAL_RESERVES></ELK_PARAMETER><ELK_PARAMETER><INITIAL_NUM_ELKS>100</INITIAL_NUM_ELKS><INITIAL_GUT>25</INITIAL_GUT><INITIAL_RESERVES>43</INITIAL_RESERVES></ELK_PARAMETER><ELK_PARAMETER><INITIAL_NUM_ELKS>100</INITIAL_NUM_ELKS><INITIAL_GUT>25</INITIAL_GUT><INITIAL_RESERVES>44</INITIAL_RESERVES></ELK_PARAMETER><ELK_PARAMETER><INITIAL_NUM_ELKS>100</INITIAL_NUM_ELKS><INITIAL_GUT>25</INITIAL_GUT><INITIAL_RESERVES>45</INITIAL_RESERVES></ELK_PARAMETER><ELK_PARAMETER><INITIAL_NUM_ELKS>100</INITIAL_NUM_ELKS><INITIAL_GUT>25</INITIAL_GUT><INITIAL_RESERVES>46</INITIAL_RESERVES></ELK_PARAMETER><ELK_PARAMETER><INITIAL_NUM_ELKS>100</INITIAL_NUM_ELKS><INITIAL_GUT>25</INITIAL_GUT><INITIAL_RESERVES>47</INITIAL_RESERVES></ELK_PARAMETER><ELK_PARAMETER><INITIAL_NUM_ELKS>100</INITIAL_NUM_ELKS><INITIAL_GUT>25</INITIAL_GUT><INITIAL_RESERVES>48</INITIAL_RESERVES></ELK_PARAMETER><ELK_PARAMETER><INITIAL_NUM_ELKS>100</INITIAL_NUM_ELKS><INITIAL_GUT>25</INITIAL_GUT><INITIAL_RESERVES>49</INITIAL_RESERVES></ELK_PARAMETER><ELK_PARAMETER><INITIAL_NUM_ELKS>100</INITIAL_NUM_ELKS><INITIAL_GUT>25</INITIAL_GUT><INITIAL_RESERVES>50</INITIAL_RESERVES></ELK_PARAMETER><ELK_PARAMETER><INITIAL_NUM_ELKS>100</INITIAL_NUM_ELKS><INITIAL_GUT>25</INITIAL_GUT><INITIAL_RESERVES>51</INITIAL_RESERVES></ELK_PARAMETER><ELK_PARAMETER><INITIAL_NUM_ELKS>100</INITIAL_NUM_ELKS><INITIAL_GUT>25</INITIAL_GUT><INITIAL_RESERVES>52</INITIAL_RESERVES></ELK_PARAMETER><ELK_PARAMETER><INITIAL_NUM_ELKS>100</INITIAL_NUM_ELKS><INITIAL_GUT>25</INITIAL_GUT><INITIAL_RESERVES>53</INITIAL_RESERVES></ELK_PARAMETER><ELK_PARAMETER><INITIAL_NUM_ELKS>100</INITIAL_NUM_ELKS><INITIAL_GUT>25</INITIAL_GUT><INITIAL_RESERVES>54</INITIAL_RESERVES></ELK_PARAMETER><ELK_PARAMETER><INITIAL_NUM_ELKS>100</INITIAL_NUM_ELKS><INITIAL_GUT>25</INITIAL_GUT><INITIAL_RESERVES>55</INITIAL_RESERVES></ELK_PARAMETER><ELK_PARAMETER><INITIAL_NUM_ELKS>100</INITIAL_NUM_ELKS><INITIAL_GUT>25</INITIAL_GUT><INITIAL_RESERVES>56</INITIAL_RESERVES></ELK_PARAMETER><ELK_PARAMETER><INITIAL_NUM_ELKS>100</INITIAL_NUM_ELKS><INITIAL_GUT>25</INITIAL_GUT><INITIAL_RESERVES>57</INITIAL_RESERVES></ELK_PARAMETER><ELK_PARAMETER><INITIAL_NUM_ELKS>100</INITIAL_NUM_ELKS><INITIAL_GUT>25</INITIAL_GUT><INITIAL_RESERVES>58</INITIAL_RESERVES></ELK_PARAMETER><ELK_PARAMETER><INITIAL_NUM_ELKS>100</INITIAL_NUM_ELKS><INITIAL_GUT>25</INITIAL_GUT><INITIAL_RESERVES>59</INITIAL_RESERVES></ELK_PARAMETER><ELK_PARAMETER><INITIAL_NUM_ELKS>100</INITIAL_NUM_ELKS><INITIAL_GUT>25</INITIAL_GUT><INITIAL_RESERVES>60</INITIAL_RESERVES></ELK_PARAMETER><ELK_PARAMETER><INITIAL_NUM_ELKS>100</INITIAL_NUM_ELKS><INITIAL_GUT>25</INITIAL_GUT><INITIAL_RESERVES>61</INITIAL_RESERVES></ELK_PARAMETER><ELK_PARAMETER><INITIAL_NUM_ELKS>100</INITIAL_NUM_ELKS><INITIAL_GUT>25</INITIAL_GUT><INITIAL_RESERVES>62</INITIAL_RESERVES></ELK_PARAMETER><ELK_PARAMETER><INITIAL_NUM_ELKS>100</INITIAL_NUM_ELKS><INITIAL_GUT>25</INITIAL_GUT><INITIAL_RESERVES>63</INITIAL_RESERVES></ELK_PARAMETER><ELK_PARAMETER><INITIAL_NUM_ELKS>100</INITIAL_NUM_ELKS><INITIAL_GUT>25</INITIAL_GUT><INITIAL_RESERVES>64</INITIAL_RESERVES></ELK_PARAMETER><ELK_PARAMETER><INITIAL_NUM_ELKS>100</INITIAL_NUM_ELKS><INITIAL_GUT>25</INITIAL_GUT><INITIAL_RESERVES>65</INITIAL_RESERVES></ELK_PARAMETER><ELK_PARAMETER><INITIAL_NUM_ELKS>100</INITIAL_NUM_ELKS><INITIAL_GUT>25</INITIAL_GUT><INITIAL_RESERVES>66</INITIAL_RESERVES></ELK_PARAMETER><ELK_PARAMETER><INITIAL_NUM_ELKS>100</INITIAL_NUM_ELKS><INITIAL_GUT>25</INITIAL_GUT><INITIAL_RESERVES>67</INITIAL_RESERVES></ELK_PARAMETER><ELK_PARAMETER><INITIAL_NUM_ELKS>100</INITIAL_NUM_ELKS><INITIAL_GUT>25</INITIAL_GUT><INITIAL_RESERVES>68</INITIAL_RESERVES></ELK_PARAMETER><ELK_PARAMETER><INITIAL_NUM_ELKS>100</INITIAL_NUM_ELKS><INITIAL_GUT>25</INITIAL_GUT><INITIAL_RESERVES>69</INITIAL_RESERVES></ELK_PARAMETER><ELK_PARAMETER><INITIAL_NUM_ELKS>100</INITIAL_NUM_ELKS><INITIAL_GUT>25</INITIAL_GUT><INITIAL_RESERVES>70</INITIAL_RESERVES></ELK_PARAMETER><ELK_PARAMETER><INITIAL_NUM_ELKS>100</INITIAL_NUM_ELKS><INITIAL_GUT>25</INITIAL_GUT><INITIAL_RESERVES>71</INITIAL_RESERVES></ELK_PARAMETER><ELK_PARAMETER><INITIAL_NUM_ELKS>100</INITIAL_NUM_ELKS><INITIAL_GUT>25</INITIAL_GUT><INITIAL_RESERVES>72</INITIAL_RESERVES></ELK_PARAMETER><ELK_PARAMETER><INITIAL_NUM_ELKS>100</INITIAL_NUM_ELKS><INITIAL_GUT>25</INITIAL_GUT><INITIAL_RESERVES>73</INITIAL_RESERVES></ELK_PARAMETER><ELK_PARAMETER><INITIAL_NUM_ELKS>100</INITIAL_NUM_ELKS><INITIAL_GUT>25</INITIAL_GUT><INITIAL_RESERVES>74</INITIAL_RESERVES></ELK_PARAMETER><ELK_PARAMETER><INITIAL_NUM_ELKS>100</INITIAL_NUM_ELKS><INITIAL_GUT>25</INITIAL_GUT><INITIAL_RESERVES>75</INITIAL_RESERVES></ELK_PARAMETER><ELK_PARAMETER><INITIAL_NUM_ELKS>100</INITIAL_NUM_ELKS><INITIAL_GUT>25</INITIAL_GUT><INITIAL_RESERVES>76</INITIAL_RESERVES></ELK_PARAMETER><ELK_PARAMETER><INITIAL_NUM_ELKS>100</INITIAL_NUM_ELKS><INITIAL_GUT>25</INITIAL_GUT><INITIAL_RESERVES>77</INITIAL_RESERVES></ELK_PARAMETER><ELK_PARAMETER><INITIAL_NUM_ELKS>100</INITIAL_NUM_ELKS><INITIAL_GUT>25</INITIAL_GUT><INITIAL_RESERVES>78</INITIAL_RESERVES></ELK_PARAMETER><ELK_PARAMETER><INITIAL_NUM_ELKS>100</INITIAL_NUM_ELKS><INITIAL_GUT>25</INITIAL_GUT><INITIAL_RESERVES>79</INITIAL_RESERVES></ELK_PARAMETER><ELK_PARAMETER><INITIAL_NUM_ELKS>100</INITIAL_NUM_ELKS><INITIAL_GUT>25</INITIAL_GUT><INITIAL_RESERVES>80</INITIAL_RESERVES></ELK_PARAMETER><ELK_PARAMETER><INITIAL_NUM_ELKS>100</INITIAL_NUM_ELKS><INITIAL_GUT>25</INITIAL_GUT><INITIAL_RESERVES>81</INITIAL_RESERVES></ELK_PARAMETER><ELK_PARAMETER><INITIAL_NUM_ELKS>100</INITIAL_NUM_ELKS><INITIAL_GUT>25</INITIAL_GUT><INITIAL_RESERVES>82</INITIAL_RESERVES></ELK_PARAMETER><ELK_PARAMETER><INITIAL_NUM_ELKS>100</INITIAL_NUM_ELKS><INITIAL_GUT>25</INITIAL_GUT><INITIAL_RESERVES>83</INITIAL_RESERVES></ELK_PARAMETER><ELK_PARAMETER><INITIAL_NUM_ELKS>100</INITIAL_NUM_ELKS><INITIAL_GUT>25</INITIAL_GUT><INITIAL_RESERVES>84</INITIAL_RESERVES></ELK_PARAMETER><ELK_PARAMETER><INITIAL_NUM_ELKS>100</INITIAL_NUM_ELKS><INITIAL_GUT>25</INITIAL_GUT><INITIAL_RESERVES>85</INITIAL_RESERVES></ELK_PARAMETER><ELK_PARAMETER><INITIAL_NUM_ELKS>100</INITIAL_NUM_ELKS><INITIAL_GUT>25</INITIAL_GUT><INITIAL_RESERVES>86</INITIAL_RESERVES></ELK_PARAMETER><ELK_PARAMETER><INITIAL_NUM_ELKS>100</INITIAL_NUM_ELKS><INITIAL_GUT>25</INITIAL_GUT><INITIAL_RESERVES>87</INITIAL_RESERVES></ELK_PARAMETER><ELK_PARAMETER><INITIAL_NUM_ELKS>100</INITIAL_NUM_ELKS><INITIAL_GUT>25</INITIAL_GUT><INITIAL_RESERVES>88</INITIAL_RESERVES></ELK_PARAMETER><ELK_PARAMETER><INITIAL_NUM_ELKS>100</INITIAL_NUM_ELKS><INITIAL_GUT>25</INITIAL_GUT><INITIAL_RESERVES>89</INITIAL_RESERVES></ELK_PARAMETER><ELK_PARAMETER><INITIAL_NUM_ELKS>100</INITIAL_NUM_ELKS><INITIAL_GUT>25</INITIAL_GUT><INITIAL_RESERVES>90</INITIAL_RESERVES></ELK_PARAMETER><ELK_PARAMETER><INITIAL_NUM_ELKS>100</INITIAL_NUM_ELKS><INITIAL_GUT>25</INITIAL_GUT><INITIAL_RESERVES>91</INITIAL_RESERVES></ELK_PARAMETER><ELK_PARAMETER><INITIAL_NUM_ELKS>100</INITIAL_NUM_ELKS><INITIAL_GUT>25</INITIAL_GUT><INITIAL_RESERVES>92</INITIAL_RESERVES></ELK_PARAMETER><ELK_PARAMETER><INITIAL_NUM_ELKS>100</INITIAL_NUM_ELKS><INITIAL_GUT>25</INITIAL_GUT><INITIAL_RESERVES>93</INITIAL_RESERVES></ELK_PARAMETER><ELK_PARAMETER><INITIAL_NUM_ELKS>100</INITIAL_NUM_ELKS><INITIAL_GUT>25</INITIAL_GUT><INITIAL_RESERVES>94</INITIAL_RESERVES></ELK_PARAMETER><ELK_PARAMETER><INITIAL_NUM_ELKS>100</INITIAL_NUM_ELKS><INITIAL_GUT>25</INITIAL_GUT><INITIAL_RESERVES>95</INITIAL_RESERVES></ELK_PARAMETER><ELK_PARAMETER><INITIAL_NUM_ELKS>100</INITIAL_NUM_ELKS><INITIAL_GUT>25</INITIAL_GUT><INITIAL_RESERVES>96</INITIAL_RESERVES></ELK_PARAMETER><ELK_PARAMETER><INITIAL_NUM_ELKS>100</INITIAL_NUM_ELKS><INITIAL_GUT>25</INITIAL_GUT><INITIAL_RESERVES>97</INITIAL_RESERVES></ELK_PARAMETER><ELK_PARAMETER><INITIAL_NUM_ELKS>100</INITIAL_NUM_ELKS><INITIAL_GUT>25</INITIAL_GUT><INITIAL_RESERVES>98</INITIAL_RESERVES></ELK_PARAMETER><ELK_PARAMETER><INITIAL_NUM_ELKS>100</INITIAL_NUM_ELKS><INITIAL_GUT>25</INITIAL_GUT><INITIAL_RESERVES>99</INITIAL_RESERVES></ELK_PARAMETER><ELK_PARAMETER><INITIAL_NUM_ELKS>100</INITIAL_NUM_ELKS><INITIAL_GUT>25</INITIAL_GUT><INITIAL_RESERVES>100</INITIAL_RESERVES></ELK_PARAMETER><ELK_PARAMETER><INITIAL_NUM_ELKS>100</INITIAL_NUM_ELKS><INITIAL_GUT>26</INITIAL_GUT><INITIAL_RESERVES>1</INITIAL_RESERVES></ELK_PARAMETER><ELK_PARAMETER><INITIAL_NUM_ELKS>100</INITIAL_NUM_ELKS><INITIAL_GUT>26</INITIAL_GUT><INITIAL_RESERVES>2</INITIAL_RESERVES></ELK_PARAMETER><ELK_PARAMETER><INITIAL_NUM_ELKS>100</INITIAL_NUM_ELKS><INITIAL_GUT>26</INITIAL_GUT><INITIAL_RESERVES>3</INITIAL_RESERVES></ELK_PARAMETER><ELK_PARAMETER><INITIAL_NUM_ELKS>100</INITIAL_NUM_ELKS><INITIAL_GUT>26</INITIAL_GUT><INITIAL_RESERVES>4</INITIAL_RESERVES></ELK_PARAMETER><ELK_PARAMETER><INITIAL_NUM_ELKS>100</INITIAL_NUM_ELKS><INITIAL_GUT>26</INITIAL_GUT><INITIAL_RESERVES>5</INITIAL_RESERVES></ELK_PARAMETER><ELK_PARAMETER><INITIAL_NUM_ELKS>100</INITIAL_NUM_ELKS><INITIAL_GUT>26</INITIAL_GUT><INITIAL_RESERVES>6</INITIAL_RESERVES></ELK_PARAMETER><ELK_PARAMETER><INITIAL_NUM_ELKS>100</INITIAL_NUM_ELKS><INITIAL_GUT>26</INITIAL_GUT><INITIAL_RESERVES>7</INITIAL_RESERVES></ELK_PARAMETER><ELK_PARAMETER><INITIAL_NUM_ELKS>100</INITIAL_NUM_ELKS><INITIAL_GUT>26</INITIAL_GUT><INITIAL_RESERVES>8</INITIAL_RESERVES></ELK_PARAMETER><ELK_PARAMETER><INITIAL_NUM_ELKS>100</INITIAL_NUM_ELKS><INITIAL_GUT>26</INITIAL_GUT><INITIAL_RESERVES>9</INITIAL_RESERVES></ELK_PARAMETER><ELK_PARAMETER><INITIAL_NUM_ELKS>100</INITIAL_NUM_ELKS><INITIAL_GUT>26</INITIAL_GUT><INITIAL_RESERVES>10</INITIAL_RESERVES></ELK_PARAMETER><ELK_PARAMETER><INITIAL_NUM_ELKS>100</INITIAL_NUM_ELKS><INITIAL_GUT>26</INITIAL_GUT><INITIAL_RESERVES>11</INITIAL_RESERVES></ELK_PARAMETER><ELK_PARAMETER><INITIAL_NUM_ELKS>100</INITIAL_NUM_ELKS><INITIAL_GUT>26</INITIAL_GUT><INITIAL_RESERVES>12</INITIAL_RESERVES></ELK_PARAMETER><ELK_PARAMETER><INITIAL_NUM_ELKS>100</INITIAL_NUM_ELKS><INITIAL_GUT>26</INITIAL_GUT><INITIAL_RESERVES>13</INITIAL_RESERVES></ELK_PARAMETER><ELK_PARAMETER><INITIAL_NUM_ELKS>100</INITIAL_NUM_ELKS><INITIAL_GUT>26</INITIAL_GUT><INITIAL_RESERVES>14</INITIAL_RESERVES></ELK_PARAMETER><ELK_PARAMETER><INITIAL_NUM_ELKS>100</INITIAL_NUM_ELKS><INITIAL_GUT>26</INITIAL_GUT><INITIAL_RESERVES>15</INITIAL_RESERVES></ELK_PARAMETER><ELK_PARAMETER><INITIAL_NUM_ELKS>100</INITIAL_NUM_ELKS><INITIAL_GUT>26</INITIAL_GUT><INITIAL_RESERVES>16</INITIAL_RESERVES></ELK_PARAMETER><ELK_PARAMETER><INITIAL_NUM_ELKS>100</INITIAL_NUM_ELKS><INITIAL_GUT>26</INITIAL_GUT><INITIAL_RESERVES>17</INITIAL_RESERVES></ELK_PARAMETER><ELK_PARAMETER><INITIAL_NUM_ELKS>100</INITIAL_NUM_ELKS><INITIAL_GUT>26</INITIAL_GUT><INITIAL_RESERVES>18</INITIAL_RESERVES></ELK_PARAMETER><ELK_PARAMETER><INITIAL_NUM_ELKS>100</INITIAL_NUM_ELKS><INITIAL_GUT>26</INITIAL_GUT><INITIAL_RESERVES>19</INITIAL_RESERVES></ELK_PARAMETER><ELK_PARAMETER><INITIAL_NUM_ELKS>100</INITIAL_NUM_ELKS><INITIAL_GUT>26</INITIAL_GUT><INITIAL_RESERVES>20</INITIAL_RESERVES></ELK_PARAMETER><ELK_PARAMETER><INITIAL_NUM_ELKS>100</INITIAL_NUM_ELKS><INITIAL_GUT>26</INITIAL_GUT><INITIAL_RESERVES>21</INITIAL_RESERVES></ELK_PARAMETER><ELK_PARAMETER><INITIAL_NUM_ELKS>100</INITIAL_NUM_ELKS><INITIAL_GUT>26</INITIAL_GUT><INITIAL_RESERVES>22</INITIAL_RESERVES></ELK_PARAMETER><ELK_PARAMETER><INITIAL_NUM_ELKS>100</INITIAL_NUM_ELKS><INITIAL_GUT>26</INITIAL_GUT><INITIAL_RESERVES>23</INITIAL_RESERVES></ELK_PARAMETER><ELK_PARAMETER><INITIAL_NUM_ELKS>100</INITIAL_NUM_ELKS><INITIAL_GUT>26</INITIAL_GUT><INITIAL_RESERVES>24</INITIAL_RESERVES></ELK_PARAMETER><ELK_PARAMETER><INITIAL_NUM_ELKS>100</INITIAL_NUM_ELKS><INITIAL_GUT>26</INITIAL_GUT><INITIAL_RESERVES>25</INITIAL_RESERVES></ELK_PARAMETER><ELK_PARAMETER><INITIAL_NUM_ELKS>100</INITIAL_NUM_ELKS><INITIAL_GUT>26</INITIAL_GUT><INITIAL_RESERVES>26</INITIAL_RESERVES></ELK_PARAMETER><ELK_PARAMETER><INITIAL_NUM_ELKS>100</INITIAL_NUM_ELKS><INITIAL_GUT>26</INITIAL_GUT><INITIAL_RESERVES>27</INITIAL_RESERVES></ELK_PARAMETER><ELK_PARAMETER><INITIAL_NUM_ELKS>100</INITIAL_NUM_ELKS><INITIAL_GUT>26</INITIAL_GUT><INITIAL_RESERVES>28</INITIAL_RESERVES></ELK_PARAMETER><ELK_PARAMETER><INITIAL_NUM_ELKS>100</INITIAL_NUM_ELKS><INITIAL_GUT>26</INITIAL_GUT><INITIAL_RESERVES>29</INITIAL_RESERVES></ELK_PARAMETER><ELK_PARAMETER><INITIAL_NUM_ELKS>100</INITIAL_NUM_ELKS><INITIAL_GUT>26</INITIAL_GUT><INITIAL_RESERVES>30</INITIAL_RESERVES></ELK_PARAMETER><ELK_PARAMETER><INITIAL_NUM_ELKS>100</INITIAL_NUM_ELKS><INITIAL_GUT>26</INITIAL_GUT><INITIAL_RESERVES>31</INITIAL_RESERVES></ELK_PARAMETER><ELK_PARAMETER><INITIAL_NUM_ELKS>100</INITIAL_NUM_ELKS><INITIAL_GUT>26</INITIAL_GUT><INITIAL_RESERVES>32</INITIAL_RESERVES></ELK_PARAMETER><ELK_PARAMETER><INITIAL_NUM_ELKS>100</INITIAL_NUM_ELKS><INITIAL_GUT>26</INITIAL_GUT><INITIAL_RESERVES>33</INITIAL_RESERVES></ELK_PARAMETER><ELK_PARAMETER><INITIAL_NUM_ELKS>100</INITIAL_NUM_ELKS><INITIAL_GUT>26</INITIAL_GUT><INITIAL_RESERVES>34</INITIAL_RESERVES></ELK_PARAMETER><ELK_PARAMETER><INITIAL_NUM_ELKS>100</INITIAL_NUM_ELKS><INITIAL_GUT>26</INITIAL_GUT><INITIAL_RESERVES>35</INITIAL_RESERVES></ELK_PARAMETER><ELK_PARAMETER><INITIAL_NUM_ELKS>100</INITIAL_NUM_ELKS><INITIAL_GUT>26</INITIAL_GUT><INITIAL_RESERVES>36</INITIAL_RESERVES></ELK_PARAMETER><ELK_PARAMETER><INITIAL_NUM_ELKS>100</INITIAL_NUM_ELKS><INITIAL_GUT>26</INITIAL_GUT><INITIAL_RESERVES>37</INITIAL_RESERVES></ELK_PARAMETER><ELK_PARAMETER><INITIAL_NUM_ELKS>100</INITIAL_NUM_ELKS><INITIAL_GUT>26</INITIAL_GUT><INITIAL_RESERVES>38</INITIAL_RESERVES></ELK_PARAMETER><ELK_PARAMETER><INITIAL_NUM_ELKS>100</INITIAL_NUM_ELKS><INITIAL_GUT>26</INITIAL_GUT><INITIAL_RESERVES>39</INITIAL_RESERVES></ELK_PARAMETER><ELK_PARAMETER><INITIAL_NUM_ELKS>100</INITIAL_NUM_ELKS><INITIAL_GUT>26</INITIAL_GUT><INITIAL_RESERVES>40</INITIAL_RESERVES></ELK_PARAMETER><ELK_PARAMETER><INITIAL_NUM_ELKS>100</INITIAL_NUM_ELKS><INITIAL_GUT>26</INITIAL_GUT><INITIAL_RESERVES>41</INITIAL_RESERVES></ELK_PARAMETER><ELK_PARAMETER><INITIAL_NUM_ELKS>100</INITIAL_NUM_ELKS><INITIAL_GUT>26</INITIAL_GUT><INITIAL_RESERVES>42</INITIAL_RESERVES></ELK_PARAMETER><ELK_PARAMETER><INITIAL_NUM_ELKS>100</INITIAL_NUM_ELKS><INITIAL_GUT>26</INITIAL_GUT><INITIAL_RESERVES>43</INITIAL_RESERVES></ELK_PARAMETER><ELK_PARAMETER><INITIAL_NUM_ELKS>100</INITIAL_NUM_ELKS><INITIAL_GUT>26</INITIAL_GUT><INITIAL_RESERVES>44</INITIAL_RESERVES></ELK_PARAMETER><ELK_PARAMETER><INITIAL_NUM_ELKS>100</INITIAL_NUM_ELKS><INITIAL_GUT>26</INITIAL_GUT><INITIAL_RESERVES>45</INITIAL_RESERVES></ELK_PARAMETER><ELK_PARAMETER><INITIAL_NUM_ELKS>100</INITIAL_NUM_ELKS><INITIAL_GUT>26</INITIAL_GUT><INITIAL_RESERVES>46</INITIAL_RESERVES></ELK_PARAMETER><ELK_PARAMETER><INITIAL_NUM_ELKS>100</INITIAL_NUM_ELKS><INITIAL_GUT>26</INITIAL_GUT><INITIAL_RESERVES>47</INITIAL_RESERVES></ELK_PARAMETER><ELK_PARAMETER><INITIAL_NUM_ELKS>100</INITIAL_NUM_ELKS><INITIAL_GUT>26</INITIAL_GUT><INITIAL_RESERVES>48</INITIAL_RESERVES></ELK_PARAMETER><ELK_PARAMETER><INITIAL_NUM_ELKS>100</INITIAL_NUM_ELKS><INITIAL_GUT>26</INITIAL_GUT><INITIAL_RESERVES>49</INITIAL_RESERVES></ELK_PARAMETER><ELK_PARAMETER><INITIAL_NUM_ELKS>100</INITIAL_NUM_ELKS><INITIAL_GUT>26</INITIAL_GUT><INITIAL_RESERVES>50</INITIAL_RESERVES></ELK_PARAMETER><ELK_PARAMETER><INITIAL_NUM_ELKS>100</INITIAL_NUM_ELKS><INITIAL_GUT>26</INITIAL_GUT><INITIAL_RESERVES>51</INITIAL_RESERVES></ELK_PARAMETER><ELK_PARAMETER><INITIAL_NUM_ELKS>100</INITIAL_NUM_ELKS><INITIAL_GUT>26</INITIAL_GUT><INITIAL_RESERVES>52</INITIAL_RESERVES></ELK_PARAMETER><ELK_PARAMETER><INITIAL_NUM_ELKS>100</INITIAL_NUM_ELKS><INITIAL_GUT>26</INITIAL_GUT><INITIAL_RESERVES>53</INITIAL_RESERVES></ELK_PARAMETER><ELK_PARAMETER><INITIAL_NUM_ELKS>100</INITIAL_NUM_ELKS><INITIAL_GUT>26</INITIAL_GUT><INITIAL_RESERVES>54</INITIAL_RESERVES></ELK_PARAMETER><ELK_PARAMETER><INITIAL_NUM_ELKS>100</INITIAL_NUM_ELKS><INITIAL_GUT>26</INITIAL_GUT><INITIAL_RESERVES>55</INITIAL_RESERVES></ELK_PARAMETER><ELK_PARAMETER><INITIAL_NUM_ELKS>100</INITIAL_NUM_ELKS><INITIAL_GUT>26</INITIAL_GUT><INITIAL_RESERVES>56</INITIAL_RESERVES></ELK_PARAMETER><ELK_PARAMETER><INITIAL_NUM_ELKS>100</INITIAL_NUM_ELKS><INITIAL_GUT>26</INITIAL_GUT><INITIAL_RESERVES>57</INITIAL_RESERVES></ELK_PARAMETER><ELK_PARAMETER><INITIAL_NUM_ELKS>100</INITIAL_NUM_ELKS><INITIAL_GUT>26</INITIAL_GUT><INITIAL_RESERVES>58</INITIAL_RESERVES></ELK_PARAMETER><ELK_PARAMETER><INITIAL_NUM_ELKS>100</INITIAL_NUM_ELKS><INITIAL_GUT>26</INITIAL_GUT><INITIAL_RESERVES>59</INITIAL_RESERVES></ELK_PARAMETER><ELK_PARAMETER><INITIAL_NUM_ELKS>100</INITIAL_NUM_ELKS><INITIAL_GUT>26</INITIAL_GUT><INITIAL_RESERVES>60</INITIAL_RESERVES></ELK_PARAMETER><ELK_PARAMETER><INITIAL_NUM_ELKS>100</INITIAL_NUM_ELKS><INITIAL_GUT>26</INITIAL_GUT><INITIAL_RESERVES>61</INITIAL_RESERVES></ELK_PARAMETER><ELK_PARAMETER><INITIAL_NUM_ELKS>100</INITIAL_NUM_ELKS><INITIAL_GUT>26</INITIAL_GUT><INITIAL_RESERVES>62</INITIAL_RESERVES></ELK_PARAMETER><ELK_PARAMETER><INITIAL_NUM_ELKS>100</INITIAL_NUM_ELKS><INITIAL_GUT>26</INITIAL_GUT><INITIAL_RESERVES>63</INITIAL_RESERVES></ELK_PARAMETER><ELK_PARAMETER><INITIAL_NUM_ELKS>100</INITIAL_NUM_ELKS><INITIAL_GUT>26</INITIAL_GUT><INITIAL_RESERVES>64</INITIAL_RESERVES></ELK_PARAMETER><ELK_PARAMETER><INITIAL_NUM_ELKS>100</INITIAL_NUM_ELKS><INITIAL_GUT>26</INITIAL_GUT><INITIAL_RESERVES>65</INITIAL_RESERVES></ELK_PARAMETER><ELK_PARAMETER><INITIAL_NUM_ELKS>100</INITIAL_NUM_ELKS><INITIAL_GUT>26</INITIAL_GUT><INITIAL_RESERVES>66</INITIAL_RESERVES></ELK_PARAMETER><ELK_PARAMETER><INITIAL_NUM_ELKS>100</INITIAL_NUM_ELKS><INITIAL_GUT>26</INITIAL_GUT><INITIAL_RESERVES>67</INITIAL_RESERVES></ELK_PARAMETER><ELK_PARAMETER><INITIAL_NUM_ELKS>100</INITIAL_NUM_ELKS><INITIAL_GUT>26</INITIAL_GUT><INITIAL_RESERVES>68</INITIAL_RESERVES></ELK_PARAMETER><ELK_PARAMETER><INITIAL_NUM_ELKS>100</INITIAL_NUM_ELKS><INITIAL_GUT>26</INITIAL_GUT><INITIAL_RESERVES>69</INITIAL_RESERVES></ELK_PARAMETER><ELK_PARAMETER><INITIAL_NUM_ELKS>100</INITIAL_NUM_ELKS><INITIAL_GUT>26</INITIAL_GUT><INITIAL_RESERVES>70</INITIAL_RESERVES></ELK_PARAMETER><ELK_PARAMETER><INITIAL_NUM_ELKS>100</INITIAL_NUM_ELKS><INITIAL_GUT>26</INITIAL_GUT><INITIAL_RESERVES>71</INITIAL_RESERVES></ELK_PARAMETER><ELK_PARAMETER><INITIAL_NUM_ELKS>100</INITIAL_NUM_ELKS><INITIAL_GUT>26</INITIAL_GUT><INITIAL_RESERVES>72</INITIAL_RESERVES></ELK_PARAMETER><ELK_PARAMETER><INITIAL_NUM_ELKS>100</INITIAL_NUM_ELKS><INITIAL_GUT>26</INITIAL_GUT><INITIAL_RESERVES>73</INITIAL_RESERVES></ELK_PARAMETER><ELK_PARAMETER><INITIAL_NUM_ELKS>100</INITIAL_NUM_ELKS><INITIAL_GUT>26</INITIAL_GUT><INITIAL_RESERVES>74</INITIAL_RESERVES></ELK_PARAMETER><ELK_PARAMETER><INITIAL_NUM_ELKS>100</INITIAL_NUM_ELKS><INITIAL_GUT>26</INITIAL_GUT><INITIAL_RESERVES>75</INITIAL_RESERVES></ELK_PARAMETER><ELK_PARAMETER><INITIAL_NUM_ELKS>100</INITIAL_NUM_ELKS><INITIAL_GUT>26</INITIAL_GUT><INITIAL_RESERVES>76</INITIAL_RESERVES></ELK_PARAMETER><ELK_PARAMETER><INITIAL_NUM_ELKS>100</INITIAL_NUM_ELKS><INITIAL_GUT>26</INITIAL_GUT><INITIAL_RESERVES>77</INITIAL_RESERVES></ELK_PARAMETER><ELK_PARAMETER><INITIAL_NUM_ELKS>100</INITIAL_NUM_ELKS><INITIAL_GUT>26</INITIAL_GUT><INITIAL_RESERVES>78</INITIAL_RESERVES></ELK_PARAMETER><ELK_PARAMETER><INITIAL_NUM_ELKS>100</INITIAL_NUM_ELKS><INITIAL_GUT>26</INITIAL_GUT><INITIAL_RESERVES>79</INITIAL_RESERVES></ELK_PARAMETER><ELK_PARAMETER><INITIAL_NUM_ELKS>100</INITIAL_NUM_ELKS><INITIAL_GUT>26</INITIAL_GUT><INITIAL_RESERVES>80</INITIAL_RESERVES></ELK_PARAMETER><ELK_PARAMETER><INITIAL_NUM_ELKS>100</INITIAL_NUM_ELKS><INITIAL_GUT>26</INITIAL_GUT><INITIAL_RESERVES>81</INITIAL_RESERVES></ELK_PARAMETER><ELK_PARAMETER><INITIAL_NUM_ELKS>100</INITIAL_NUM_ELKS><INITIAL_GUT>26</INITIAL_GUT><INITIAL_RESERVES>82</INITIAL_RESERVES></ELK_PARAMETER><ELK_PARAMETER><INITIAL_NUM_ELKS>100</INITIAL_NUM_ELKS><INITIAL_GUT>26</INITIAL_GUT><INITIAL_RESERVES>83</INITIAL_RESERVES></ELK_PARAMETER><ELK_PARAMETER><INITIAL_NUM_ELKS>100</INITIAL_NUM_ELKS><INITIAL_GUT>26</INITIAL_GUT><INITIAL_RESERVES>84</INITIAL_RESERVES></ELK_PARAMETER><ELK_PARAMETER><INITIAL_NUM_ELKS>100</INITIAL_NUM_ELKS><INITIAL_GUT>26</INITIAL_GUT><INITIAL_RESERVES>85</INITIAL_RESERVES></ELK_PARAMETER><ELK_PARAMETER><INITIAL_NUM_ELKS>100</INITIAL_NUM_ELKS><INITIAL_GUT>26</INITIAL_GUT><INITIAL_RESERVES>86</INITIAL_RESERVES></ELK_PARAMETER><ELK_PARAMETER><INITIAL_NUM_ELKS>100</INITIAL_NUM_ELKS><INITIAL_GUT>26</INITIAL_GUT><INITIAL_RESERVES>87</INITIAL_RESERVES></ELK_PARAMETER><ELK_PARAMETER><INITIAL_NUM_ELKS>100</INITIAL_NUM_ELKS><INITIAL_GUT>26</INITIAL_GUT><INITIAL_RESERVES>88</INITIAL_RESERVES></ELK_PARAMETER><ELK_PARAMETER><INITIAL_NUM_ELKS>100</INITIAL_NUM_ELKS><INITIAL_GUT>26</INITIAL_GUT><INITIAL_RESERVES>89</INITIAL_RESERVES></ELK_PARAMETER><ELK_PARAMETER><INITIAL_NUM_ELKS>100</INITIAL_NUM_ELKS><INITIAL_GUT>26</INITIAL_GUT><INITIAL_RESERVES>90</INITIAL_RESERVES></ELK_PARAMETER><ELK_PARAMETER><INITIAL_NUM_ELKS>100</INITIAL_NUM_ELKS><INITIAL_GUT>26</INITIAL_GUT><INITIAL_RESERVES>91</INITIAL_RESERVES></ELK_PARAMETER><ELK_PARAMETER><INITIAL_NUM_ELKS>100</INITIAL_NUM_ELKS><INITIAL_GUT>26</INITIAL_GUT><INITIAL_RESERVES>92</INITIAL_RESERVES></ELK_PARAMETER><ELK_PARAMETER><INITIAL_NUM_ELKS>100</INITIAL_NUM_ELKS><INITIAL_GUT>26</INITIAL_GUT><INITIAL_RESERVES>93</INITIAL_RESERVES></ELK_PARAMETER><ELK_PARAMETER><INITIAL_NUM_ELKS>100</INITIAL_NUM_ELKS><INITIAL_GUT>26</INITIAL_GUT><INITIAL_RESERVES>94</INITIAL_RESERVES></ELK_PARAMETER><ELK_PARAMETER><INITIAL_NUM_ELKS>100</INITIAL_NUM_ELKS><INITIAL_GUT>26</INITIAL_GUT><INITIAL_RESERVES>95</INITIAL_RESERVES></ELK_PARAMETER><ELK_PARAMETER><INITIAL_NUM_ELKS>100</INITIAL_NUM_ELKS><INITIAL_GUT>26</INITIAL_GUT><INITIAL_RESERVES>96</INITIAL_RESERVES></ELK_PARAMETER><ELK_PARAMETER><INITIAL_NUM_ELKS>100</INITIAL_NUM_ELKS><INITIAL_GUT>26</INITIAL_GUT><INITIAL_RESERVES>97</INITIAL_RESERVES></ELK_PARAMETER><ELK_PARAMETER><INITIAL_NUM_ELKS>100</INITIAL_NUM_ELKS><INITIAL_GUT>26</INITIAL_GUT><INITIAL_RESERVES>98</INITIAL_RESERVES></ELK_PARAMETER><ELK_PARAMETER><INITIAL_NUM_ELKS>100</INITIAL_NUM_ELKS><INITIAL_GUT>26</INITIAL_GUT><INITIAL_RESERVES>99</INITIAL_RESERVES></ELK_PARAMETER><ELK_PARAMETER><INITIAL_NUM_ELKS>100</INITIAL_NUM_ELKS><INITIAL_GUT>26</INITIAL_GUT><INITIAL_RESERVES>100</INITIAL_RESERVES></ELK_PARAMETER><ELK_PARAMETER><INITIAL_NUM_ELKS>100</INITIAL_NUM_ELKS><INITIAL_GUT>27</INITIAL_GUT><INITIAL_RESERVES>1</INITIAL_RESERVES></ELK_PARAMETER><ELK_PARAMETER><INITIAL_NUM_ELKS>100</INITIAL_NUM_ELKS><INITIAL_GUT>27</INITIAL_GUT><INITIAL_RESERVES>2</INITIAL_RESERVES></ELK_PARAMETER><ELK_PARAMETER><INITIAL_NUM_ELKS>100</INITIAL_NUM_ELKS><INITIAL_GUT>27</INITIAL_GUT><INITIAL_RESERVES>3</INITIAL_RESERVES></ELK_PARAMETER><ELK_PARAMETER><INITIAL_NUM_ELKS>100</INITIAL_NUM_ELKS><INITIAL_GUT>27</INITIAL_GUT><INITIAL_RESERVES>4</INITIAL_RESERVES></ELK_PARAMETER><ELK_PARAMETER><INITIAL_NUM_ELKS>100</INITIAL_NUM_ELKS><INITIAL_GUT>27</INITIAL_GUT><INITIAL_RESERVES>5</INITIAL_RESERVES></ELK_PARAMETER><ELK_PARAMETER><INITIAL_NUM_ELKS>100</INITIAL_NUM_ELKS><INITIAL_GUT>27</INITIAL_GUT><INITIAL_RESERVES>6</INITIAL_RESERVES></ELK_PARAMETER><ELK_PARAMETER><INITIAL_NUM_ELKS>100</INITIAL_NUM_ELKS><INITIAL_GUT>27</INITIAL_GUT><INITIAL_RESERVES>7</INITIAL_RESERVES></ELK_PARAMETER><ELK_PARAMETER><INITIAL_NUM_ELKS>100</INITIAL_NUM_ELKS><INITIAL_GUT>27</INITIAL_GUT><INITIAL_RESERVES>8</INITIAL_RESERVES></ELK_PARAMETER><ELK_PARAMETER><INITIAL_NUM_ELKS>100</INITIAL_NUM_ELKS><INITIAL_GUT>27</INITIAL_GUT><INITIAL_RESERVES>9</INITIAL_RESERVES></ELK_PARAMETER><ELK_PARAMETER><INITIAL_NUM_ELKS>100</INITIAL_NUM_ELKS><INITIAL_GUT>27</INITIAL_GUT><INITIAL_RESERVES>10</INITIAL_RESERVES></ELK_PARAMETER><ELK_PARAMETER><INITIAL_NUM_ELKS>100</INITIAL_NUM_ELKS><INITIAL_GUT>27</INITIAL_GUT><INITIAL_RESERVES>11</INITIAL_RESERVES></ELK_PARAMETER><ELK_PARAMETER><INITIAL_NUM_ELKS>100</INITIAL_NUM_ELKS><INITIAL_GUT>27</INITIAL_GUT><INITIAL_RESERVES>12</INITIAL_RESERVES></ELK_PARAMETER><ELK_PARAMETER><INITIAL_NUM_ELKS>100</INITIAL_NUM_ELKS><INITIAL_GUT>27</INITIAL_GUT><INITIAL_RESERVES>13</INITIAL_RESERVES></ELK_PARAMETER><ELK_PARAMETER><INITIAL_NUM_ELKS>100</INITIAL_NUM_ELKS><INITIAL_GUT>27</INITIAL_GUT><INITIAL_RESERVES>14</INITIAL_RESERVES></ELK_PARAMETER><ELK_PARAMETER><INITIAL_NUM_ELKS>100</INITIAL_NUM_ELKS><INITIAL_GUT>27</INITIAL_GUT><INITIAL_RESERVES>15</INITIAL_RESERVES></ELK_PARAMETER><ELK_PARAMETER><INITIAL_NUM_ELKS>100</INITIAL_NUM_ELKS><INITIAL_GUT>27</INITIAL_GUT><INITIAL_RESERVES>16</INITIAL_RESERVES></ELK_PARAMETER><ELK_PARAMETER><INITIAL_NUM_ELKS>100</INITIAL_NUM_ELKS><INITIAL_GUT>27</INITIAL_GUT><INITIAL_RESERVES>17</INITIAL_RESERVES></ELK_PARAMETER><ELK_PARAMETER><INITIAL_NUM_ELKS>100</INITIAL_NUM_ELKS><INITIAL_GUT>27</INITIAL_GUT><INITIAL_RESERVES>18</INITIAL_RESERVES></ELK_PARAMETER><ELK_PARAMETER><INITIAL_NUM_ELKS>100</INITIAL_NUM_ELKS><INITIAL_GUT>27</INITIAL_GUT><INITIAL_RESERVES>19</INITIAL_RESERVES></ELK_PARAMETER><ELK_PARAMETER><INITIAL_NUM_ELKS>100</INITIAL_NUM_ELKS><INITIAL_GUT>27</INITIAL_GUT><INITIAL_RESERVES>20</INITIAL_RESERVES></ELK_PARAMETER><ELK_PARAMETER><INITIAL_NUM_ELKS>100</INITIAL_NUM_ELKS><INITIAL_GUT>27</INITIAL_GUT><INITIAL_RESERVES>21</INITIAL_RESERVES></ELK_PARAMETER><ELK_PARAMETER><INITIAL_NUM_ELKS>100</INITIAL_NUM_ELKS><INITIAL_GUT>27</INITIAL_GUT><INITIAL_RESERVES>22</INITIAL_RESERVES></ELK_PARAMETER><ELK_PARAMETER><INITIAL_NUM_ELKS>100</INITIAL_NUM_ELKS><INITIAL_GUT>27</INITIAL_GUT><INITIAL_RESERVES>23</INITIAL_RESERVES></ELK_PARAMETER><ELK_PARAMETER><INITIAL_NUM_ELKS>100</INITIAL_NUM_ELKS><INITIAL_GUT>27</INITIAL_GUT><INITIAL_RESERVES>24</INITIAL_RESERVES></ELK_PARAMETER><ELK_PARAMETER><INITIAL_NUM_ELKS>100</INITIAL_NUM_ELKS><INITIAL_GUT>27</INITIAL_GUT><INITIAL_RESERVES>25</INITIAL_RESERVES></ELK_PARAMETER><ELK_PARAMETER><INITIAL_NUM_ELKS>100</INITIAL_NUM_ELKS><INITIAL_GUT>27</INITIAL_GUT><INITIAL_RESERVES>26</INITIAL_RESERVES></ELK_PARAMETER><ELK_PARAMETER><INITIAL_NUM_ELKS>100</INITIAL_NUM_ELKS><INITIAL_GUT>27</INITIAL_GUT><INITIAL_RESERVES>27</INITIAL_RESERVES></ELK_PARAMETER><ELK_PARAMETER><INITIAL_NUM_ELKS>100</INITIAL_NUM_ELKS><INITIAL_GUT>27</INITIAL_GUT><INITIAL_RESERVES>28</INITIAL_RESERVES></ELK_PARAMETER><ELK_PARAMETER><INITIAL_NUM_ELKS>100</INITIAL_NUM_ELKS><INITIAL_GUT>27</INITIAL_GUT><INITIAL_RESERVES>29</INITIAL_RESERVES></ELK_PARAMETER><ELK_PARAMETER><INITIAL_NUM_ELKS>100</INITIAL_NUM_ELKS><INITIAL_GUT>27</INITIAL_GUT><INITIAL_RESERVES>30</INITIAL_RESERVES></ELK_PARAMETER><ELK_PARAMETER><INITIAL_NUM_ELKS>100</INITIAL_NUM_ELKS><INITIAL_GUT>27</INITIAL_GUT><INITIAL_RESERVES>31</INITIAL_RESERVES></ELK_PARAMETER><ELK_PARAMETER><INITIAL_NUM_ELKS>100</INITIAL_NUM_ELKS><INITIAL_GUT>27</INITIAL_GUT><INITIAL_RESERVES>32</INITIAL_RESERVES></ELK_PARAMETER><ELK_PARAMETER><INITIAL_NUM_ELKS>100</INITIAL_NUM_ELKS><INITIAL_GUT>27</INITIAL_GUT><INITIAL_RESERVES>33</INITIAL_RESERVES></ELK_PARAMETER><ELK_PARAMETER><INITIAL_NUM_ELKS>100</INITIAL_NUM_ELKS><INITIAL_GUT>27</INITIAL_GUT><INITIAL_RESERVES>34</INITIAL_RESERVES></ELK_PARAMETER><ELK_PARAMETER><INITIAL_NUM_ELKS>100</INITIAL_NUM_ELKS><INITIAL_GUT>27</INITIAL_GUT><INITIAL_RESERVES>35</INITIAL_RESERVES></ELK_PARAMETER><ELK_PARAMETER><INITIAL_NUM_ELKS>100</INITIAL_NUM_ELKS><INITIAL_GUT>27</INITIAL_GUT><INITIAL_RESERVES>36</INITIAL_RESERVES></ELK_PARAMETER><ELK_PARAMETER><INITIAL_NUM_ELKS>100</INITIAL_NUM_ELKS><INITIAL_GUT>27</INITIAL_GUT><INITIAL_RESERVES>37</INITIAL_RESERVES></ELK_PARAMETER><ELK_PARAMETER><INITIAL_NUM_ELKS>100</INITIAL_NUM_ELKS><INITIAL_GUT>27</INITIAL_GUT><INITIAL_RESERVES>38</INITIAL_RESERVES></ELK_PARAMETER><ELK_PARAMETER><INITIAL_NUM_ELKS>100</INITIAL_NUM_ELKS><INITIAL_GUT>27</INITIAL_GUT><INITIAL_RESERVES>39</INITIAL_RESERVES></ELK_PARAMETER><ELK_PARAMETER><INITIAL_NUM_ELKS>100</INITIAL_NUM_ELKS><INITIAL_GUT>27</INITIAL_GUT><INITIAL_RESERVES>40</INITIAL_RESERVES></ELK_PARAMETER><ELK_PARAMETER><INITIAL_NUM_ELKS>100</INITIAL_NUM_ELKS><INITIAL_GUT>27</INITIAL_GUT><INITIAL_RESERVES>41</INITIAL_RESERVES></ELK_PARAMETER><ELK_PARAMETER><INITIAL_NUM_ELKS>100</INITIAL_NUM_ELKS><INITIAL_GUT>27</INITIAL_GUT><INITIAL_RESERVES>42</INITIAL_RESERVES></ELK_PARAMETER><ELK_PARAMETER><INITIAL_NUM_ELKS>100</INITIAL_NUM_ELKS><INITIAL_GUT>27</INITIAL_GUT><INITIAL_RESERVES>43</INITIAL_RESERVES></ELK_PARAMETER><ELK_PARAMETER><INITIAL_NUM_ELKS>100</INITIAL_NUM_ELKS><INITIAL_GUT>27</INITIAL_GUT><INITIAL_RESERVES>44</INITIAL_RESERVES></ELK_PARAMETER><ELK_PARAMETER><INITIAL_NUM_ELKS>100</INITIAL_NUM_ELKS><INITIAL_GUT>27</INITIAL_GUT><INITIAL_RESERVES>45</INITIAL_RESERVES></ELK_PARAMETER><ELK_PARAMETER><INITIAL_NUM_ELKS>100</INITIAL_NUM_ELKS><INITIAL_GUT>27</INITIAL_GUT><INITIAL_RESERVES>46</INITIAL_RESERVES></ELK_PARAMETER><ELK_PARAMETER><INITIAL_NUM_ELKS>100</INITIAL_NUM_ELKS><INITIAL_GUT>27</INITIAL_GUT><INITIAL_RESERVES>47</INITIAL_RESERVES></ELK_PARAMETER><ELK_PARAMETER><INITIAL_NUM_ELKS>100</INITIAL_NUM_ELKS><INITIAL_GUT>27</INITIAL_GUT><INITIAL_RESERVES>48</INITIAL_RESERVES></ELK_PARAMETER><ELK_PARAMETER><INITIAL_NUM_ELKS>100</INITIAL_NUM_ELKS><INITIAL_GUT>27</INITIAL_GUT><INITIAL_RESERVES>49</INITIAL_RESERVES></ELK_PARAMETER><ELK_PARAMETER><INITIAL_NUM_ELKS>100</INITIAL_NUM_ELKS><INITIAL_GUT>27</INITIAL_GUT><INITIAL_RESERVES>50</INITIAL_RESERVES></ELK_PARAMETER><ELK_PARAMETER><INITIAL_NUM_ELKS>100</INITIAL_NUM_ELKS><INITIAL_GUT>27</INITIAL_GUT><INITIAL_RESERVES>51</INITIAL_RESERVES></ELK_PARAMETER><ELK_PARAMETER><INITIAL_NUM_ELKS>100</INITIAL_NUM_ELKS><INITIAL_GUT>27</INITIAL_GUT><INITIAL_RESERVES>52</INITIAL_RESERVES></ELK_PARAMETER><ELK_PARAMETER><INITIAL_NUM_ELKS>100</INITIAL_NUM_ELKS><INITIAL_GUT>27</INITIAL_GUT><INITIAL_RESERVES>53</INITIAL_RESERVES></ELK_PARAMETER><ELK_PARAMETER><INITIAL_NUM_ELKS>100</INITIAL_NUM_ELKS><INITIAL_GUT>27</INITIAL_GUT><INITIAL_RESERVES>54</INITIAL_RESERVES></ELK_PARAMETER><ELK_PARAMETER><INITIAL_NUM_ELKS>100</INITIAL_NUM_ELKS><INITIAL_GUT>27</INITIAL_GUT><INITIAL_RESERVES>55</INITIAL_RESERVES></ELK_PARAMETER><ELK_PARAMETER><INITIAL_NUM_ELKS>100</INITIAL_NUM_ELKS><INITIAL_GUT>27</INITIAL_GUT><INITIAL_RESERVES>56</INITIAL_RESERVES></ELK_PARAMETER><ELK_PARAMETER><INITIAL_NUM_ELKS>100</INITIAL_NUM_ELKS><INITIAL_GUT>27</INITIAL_GUT><INITIAL_RESERVES>57</INITIAL_RESERVES></ELK_PARAMETER><ELK_PARAMETER><INITIAL_NUM_ELKS>100</INITIAL_NUM_ELKS><INITIAL_GUT>27</INITIAL_GUT><INITIAL_RESERVES>58</INITIAL_RESERVES></ELK_PARAMETER><ELK_PARAMETER><INITIAL_NUM_ELKS>100</INITIAL_NUM_ELKS><INITIAL_GUT>27</INITIAL_GUT><INITIAL_RESERVES>59</INITIAL_RESERVES></ELK_PARAMETER><ELK_PARAMETER><INITIAL_NUM_ELKS>100</INITIAL_NUM_ELKS><INITIAL_GUT>27</INITIAL_GUT><INITIAL_RESERVES>60</INITIAL_RESERVES></ELK_PARAMETER><ELK_PARAMETER><INITIAL_NUM_ELKS>100</INITIAL_NUM_ELKS><INITIAL_GUT>27</INITIAL_GUT><INITIAL_RESERVES>61</INITIAL_RESERVES></ELK_PARAMETER><ELK_PARAMETER><INITIAL_NUM_ELKS>100</INITIAL_NUM_ELKS><INITIAL_GUT>27</INITIAL_GUT><INITIAL_RESERVES>62</INITIAL_RESERVES></ELK_PARAMETER><ELK_PARAMETER><INITIAL_NUM_ELKS>100</INITIAL_NUM_ELKS><INITIAL_GUT>27</INITIAL_GUT><INITIAL_RESERVES>63</INITIAL_RESERVES></ELK_PARAMETER><ELK_PARAMETER><INITIAL_NUM_ELKS>100</INITIAL_NUM_ELKS><INITIAL_GUT>27</INITIAL_GUT><INITIAL_RESERVES>64</INITIAL_RESERVES></ELK_PARAMETER><ELK_PARAMETER><INITIAL_NUM_ELKS>100</INITIAL_NUM_ELKS><INITIAL_GUT>27</INITIAL_GUT><INITIAL_RESERVES>65</INITIAL_RESERVES></ELK_PARAMETER><ELK_PARAMETER><INITIAL_NUM_ELKS>100</INITIAL_NUM_ELKS><INITIAL_GUT>27</INITIAL_GUT><INITIAL_RESERVES>66</INITIAL_RESERVES></ELK_PARAMETER><ELK_PARAMETER><INITIAL_NUM_ELKS>100</INITIAL_NUM_ELKS><INITIAL_GUT>27</INITIAL_GUT><INITIAL_RESERVES>67</INITIAL_RESERVES></ELK_PARAMETER><ELK_PARAMETER><INITIAL_NUM_ELKS>100</INITIAL_NUM_ELKS><INITIAL_GUT>27</INITIAL_GUT><INITIAL_RESERVES>68</INITIAL_RESERVES></ELK_PARAMETER><ELK_PARAMETER><INITIAL_NUM_ELKS>100</INITIAL_NUM_ELKS><INITIAL_GUT>27</INITIAL_GUT><INITIAL_RESERVES>69</INITIAL_RESERVES></ELK_PARAMETER><ELK_PARAMETER><INITIAL_NUM_ELKS>100</INITIAL_NUM_ELKS><INITIAL_GUT>27</INITIAL_GUT><INITIAL_RESERVES>70</INITIAL_RESERVES></ELK_PARAMETER><ELK_PARAMETER><INITIAL_NUM_ELKS>100</INITIAL_NUM_ELKS><INITIAL_GUT>27</INITIAL_GUT><INITIAL_RESERVES>71</INITIAL_RESERVES></ELK_PARAMETER><ELK_PARAMETER><INITIAL_NUM_ELKS>100</INITIAL_NUM_ELKS><INITIAL_GUT>27</INITIAL_GUT><INITIAL_RESERVES>72</INITIAL_RESERVES></ELK_PARAMETER><ELK_PARAMETER><INITIAL_NUM_ELKS>100</INITIAL_NUM_ELKS><INITIAL_GUT>27</INITIAL_GUT><INITIAL_RESERVES>73</INITIAL_RESERVES></ELK_PARAMETER><ELK_PARAMETER><INITIAL_NUM_ELKS>100</INITIAL_NUM_ELKS><INITIAL_GUT>27</INITIAL_GUT><INITIAL_RESERVES>74</INITIAL_RESERVES></ELK_PARAMETER><ELK_PARAMETER><INITIAL_NUM_ELKS>100</INITIAL_NUM_ELKS><INITIAL_GUT>27</INITIAL_GUT><INITIAL_RESERVES>75</INITIAL_RESERVES></ELK_PARAMETER><ELK_PARAMETER><INITIAL_NUM_ELKS>100</INITIAL_NUM_ELKS><INITIAL_GUT>27</INITIAL_GUT><INITIAL_RESERVES>76</INITIAL_RESERVES></ELK_PARAMETER><ELK_PARAMETER><INITIAL_NUM_ELKS>100</INITIAL_NUM_ELKS><INITIAL_GUT>27</INITIAL_GUT><INITIAL_RESERVES>77</INITIAL_RESERVES></ELK_PARAMETER><ELK_PARAMETER><INITIAL_NUM_ELKS>100</INITIAL_NUM_ELKS><INITIAL_GUT>27</INITIAL_GUT><INITIAL_RESERVES>78</INITIAL_RESERVES></ELK_PARAMETER><ELK_PARAMETER><INITIAL_NUM_ELKS>100</INITIAL_NUM_ELKS><INITIAL_GUT>27</INITIAL_GUT><INITIAL_RESERVES>79</INITIAL_RESERVES></ELK_PARAMETER><ELK_PARAMETER><INITIAL_NUM_ELKS>100</INITIAL_NUM_ELKS><INITIAL_GUT>27</INITIAL_GUT><INITIAL_RESERVES>80</INITIAL_RESERVES></ELK_PARAMETER><ELK_PARAMETER><INITIAL_NUM_ELKS>100</INITIAL_NUM_ELKS><INITIAL_GUT>27</INITIAL_GUT><INITIAL_RESERVES>81</INITIAL_RESERVES></ELK_PARAMETER><ELK_PARAMETER><INITIAL_NUM_ELKS>100</INITIAL_NUM_ELKS><INITIAL_GUT>27</INITIAL_GUT><INITIAL_RESERVES>82</INITIAL_RESERVES></ELK_PARAMETER><ELK_PARAMETER><INITIAL_NUM_ELKS>100</INITIAL_NUM_ELKS><INITIAL_GUT>27</INITIAL_GUT><INITIAL_RESERVES>83</INITIAL_RESERVES></ELK_PARAMETER><ELK_PARAMETER><INITIAL_NUM_ELKS>100</INITIAL_NUM_ELKS><INITIAL_GUT>27</INITIAL_GUT><INITIAL_RESERVES>84</INITIAL_RESERVES></ELK_PARAMETER><ELK_PARAMETER><INITIAL_NUM_ELKS>100</INITIAL_NUM_ELKS><INITIAL_GUT>27</INITIAL_GUT><INITIAL_RESERVES>85</INITIAL_RESERVES></ELK_PARAMETER><ELK_PARAMETER><INITIAL_NUM_ELKS>100</INITIAL_NUM_ELKS><INITIAL_GUT>27</INITIAL_GUT><INITIAL_RESERVES>86</INITIAL_RESERVES></ELK_PARAMETER><ELK_PARAMETER><INITIAL_NUM_ELKS>100</INITIAL_NUM_ELKS><INITIAL_GUT>27</INITIAL_GUT><INITIAL_RESERVES>87</INITIAL_RESERVES></ELK_PARAMETER><ELK_PARAMETER><INITIAL_NUM_ELKS>100</INITIAL_NUM_ELKS><INITIAL_GUT>27</INITIAL_GUT><INITIAL_RESERVES>88</INITIAL_RESERVES></ELK_PARAMETER><ELK_PARAMETER><INITIAL_NUM_ELKS>100</INITIAL_NUM_ELKS><INITIAL_GUT>27</INITIAL_GUT><INITIAL_RESERVES>89</INITIAL_RESERVES></ELK_PARAMETER><ELK_PARAMETER><INITIAL_NUM_ELKS>100</INITIAL_NUM_ELKS><INITIAL_GUT>27</INITIAL_GUT><INITIAL_RESERVES>90</INITIAL_RESERVES></ELK_PARAMETER><ELK_PARAMETER><INITIAL_NUM_ELKS>100</INITIAL_NUM_ELKS><INITIAL_GUT>27</INITIAL_GUT><INITIAL_RESERVES>91</INITIAL_RESERVES></ELK_PARAMETER><ELK_PARAMETER><INITIAL_NUM_ELKS>100</INITIAL_NUM_ELKS><INITIAL_GUT>27</INITIAL_GUT><INITIAL_RESERVES>92</INITIAL_RESERVES></ELK_PARAMETER><ELK_PARAMETER><INITIAL_NUM_ELKS>100</INITIAL_NUM_ELKS><INITIAL_GUT>27</INITIAL_GUT><INITIAL_RESERVES>93</INITIAL_RESERVES></ELK_PARAMETER><ELK_PARAMETER><INITIAL_NUM_ELKS>100</INITIAL_NUM_ELKS><INITIAL_GUT>27</INITIAL_GUT><INITIAL_RESERVES>94</INITIAL_RESERVES></ELK_PARAMETER><ELK_PARAMETER><INITIAL_NUM_ELKS>100</INITIAL_NUM_ELKS><INITIAL_GUT>27</INITIAL_GUT><INITIAL_RESERVES>95</INITIAL_RESERVES></ELK_PARAMETER><ELK_PARAMETER><INITIAL_NUM_ELKS>100</INITIAL_NUM_ELKS><INITIAL_GUT>27</INITIAL_GUT><INITIAL_RESERVES>96</INITIAL_RESERVES></ELK_PARAMETER><ELK_PARAMETER><INITIAL_NUM_ELKS>100</INITIAL_NUM_ELKS><INITIAL_GUT>27</INITIAL_GUT><INITIAL_RESERVES>97</INITIAL_RESERVES></ELK_PARAMETER><ELK_PARAMETER><INITIAL_NUM_ELKS>100</INITIAL_NUM_ELKS><INITIAL_GUT>27</INITIAL_GUT><INITIAL_RESERVES>98</INITIAL_RESERVES></ELK_PARAMETER><ELK_PARAMETER><INITIAL_NUM_ELKS>100</INITIAL_NUM_ELKS><INITIAL_GUT>27</INITIAL_GUT><INITIAL_RESERVES>99</INITIAL_RESERVES></ELK_PARAMETER><ELK_PARAMETER><INITIAL_NUM_ELKS>100</INITIAL_NUM_ELKS><INITIAL_GUT>27</INITIAL_GUT><INITIAL_RESERVES>100</INITIAL_RESERVES></ELK_PARAMETER><ELK_PARAMETER><INITIAL_NUM_ELKS>100</INITIAL_NUM_ELKS><INITIAL_GUT>28</INITIAL_GUT><INITIAL_RESERVES>1</INITIAL_RESERVES></ELK_PARAMETER><ELK_PARAMETER><INITIAL_NUM_ELKS>100</INITIAL_NUM_ELKS><INITIAL_GUT>28</INITIAL_GUT><INITIAL_RESERVES>2</INITIAL_RESERVES></ELK_PARAMETER><ELK_PARAMETER><INITIAL_NUM_ELKS>100</INITIAL_NUM_ELKS><INITIAL_GUT>28</INITIAL_GUT><INITIAL_RESERVES>3</INITIAL_RESERVES></ELK_PARAMETER><ELK_PARAMETER><INITIAL_NUM_ELKS>100</INITIAL_NUM_ELKS><INITIAL_GUT>28</INITIAL_GUT><INITIAL_RESERVES>4</INITIAL_RESERVES></ELK_PARAMETER><ELK_PARAMETER><INITIAL_NUM_ELKS>100</INITIAL_NUM_ELKS><INITIAL_GUT>28</INITIAL_GUT><INITIAL_RESERVES>5</INITIAL_RESERVES></ELK_PARAMETER><ELK_PARAMETER><INITIAL_NUM_ELKS>100</INITIAL_NUM_ELKS><INITIAL_GUT>28</INITIAL_GUT><INITIAL_RESERVES>6</INITIAL_RESERVES></ELK_PARAMETER><ELK_PARAMETER><INITIAL_NUM_ELKS>100</INITIAL_NUM_ELKS><INITIAL_GUT>28</INITIAL_GUT><INITIAL_RESERVES>7</INITIAL_RESERVES></ELK_PARAMETER><ELK_PARAMETER><INITIAL_NUM_ELKS>100</INITIAL_NUM_ELKS><INITIAL_GUT>28</INITIAL_GUT><INITIAL_RESERVES>8</INITIAL_RESERVES></ELK_PARAMETER><ELK_PARAMETER><INITIAL_NUM_ELKS>100</INITIAL_NUM_ELKS><INITIAL_GUT>28</INITIAL_GUT><INITIAL_RESERVES>9</INITIAL_RESERVES></ELK_PARAMETER><ELK_PARAMETER><INITIAL_NUM_ELKS>100</INITIAL_NUM_ELKS><INITIAL_GUT>28</INITIAL_GUT><INITIAL_RESERVES>10</INITIAL_RESERVES></ELK_PARAMETER><ELK_PARAMETER><INITIAL_NUM_ELKS>100</INITIAL_NUM_ELKS><INITIAL_GUT>28</INITIAL_GUT><INITIAL_RESERVES>11</INITIAL_RESERVES></ELK_PARAMETER><ELK_PARAMETER><INITIAL_NUM_ELKS>100</INITIAL_NUM_ELKS><INITIAL_GUT>28</INITIAL_GUT><INITIAL_RESERVES>12</INITIAL_RESERVES></ELK_PARAMETER><ELK_PARAMETER><INITIAL_NUM_ELKS>100</INITIAL_NUM_ELKS><INITIAL_GUT>28</INITIAL_GUT><INITIAL_RESERVES>13</INITIAL_RESERVES></ELK_PARAMETER><ELK_PARAMETER><INITIAL_NUM_ELKS>100</INITIAL_NUM_ELKS><INITIAL_GUT>28</INITIAL_GUT><INITIAL_RESERVES>14</INITIAL_RESERVES></ELK_PARAMETER><ELK_PARAMETER><INITIAL_NUM_ELKS>100</INITIAL_NUM_ELKS><INITIAL_GUT>28</INITIAL_GUT><INITIAL_RESERVES>15</INITIAL_RESERVES></ELK_PARAMETER><ELK_PARAMETER><INITIAL_NUM_ELKS>100</INITIAL_NUM_ELKS><INITIAL_GUT>28</INITIAL_GUT><INITIAL_RESERVES>16</INITIAL_RESERVES></ELK_PARAMETER><ELK_PARAMETER><INITIAL_NUM_ELKS>100</INITIAL_NUM_ELKS><INITIAL_GUT>28</INITIAL_GUT><INITIAL_RESERVES>17</INITIAL_RESERVES></ELK_PARAMETER><ELK_PARAMETER><INITIAL_NUM_ELKS>100</INITIAL_NUM_ELKS><INITIAL_GUT>28</INITIAL_GUT><INITIAL_RESERVES>18</INITIAL_RESERVES></ELK_PARAMETER><ELK_PARAMETER><INITIAL_NUM_ELKS>100</INITIAL_NUM_ELKS><INITIAL_GUT>28</INITIAL_GUT><INITIAL_RESERVES>19</INITIAL_RESERVES></ELK_PARAMETER><ELK_PARAMETER><INITIAL_NUM_ELKS>100</INITIAL_NUM_ELKS><INITIAL_GUT>28</INITIAL_GUT><INITIAL_RESERVES>20</INITIAL_RESERVES></ELK_PARAMETER><ELK_PARAMETER><INITIAL_NUM_ELKS>100</INITIAL_NUM_ELKS><INITIAL_GUT>28</INITIAL_GUT><INITIAL_RESERVES>21</INITIAL_RESERVES></ELK_PARAMETER><ELK_PARAMETER><INITIAL_NUM_ELKS>100</INITIAL_NUM_ELKS><INITIAL_GUT>28</INITIAL_GUT><INITIAL_RESERVES>22</INITIAL_RESERVES></ELK_PARAMETER><ELK_PARAMETER><INITIAL_NUM_ELKS>100</INITIAL_NUM_ELKS><INITIAL_GUT>28</INITIAL_GUT><INITIAL_RESERVES>23</INITIAL_RESERVES></ELK_PARAMETER><ELK_PARAMETER><INITIAL_NUM_ELKS>100</INITIAL_NUM_ELKS><INITIAL_GUT>28</INITIAL_GUT><INITIAL_RESERVES>24</INITIAL_RESERVES></ELK_PARAMETER><ELK_PARAMETER><INITIAL_NUM_ELKS>100</INITIAL_NUM_ELKS><INITIAL_GUT>28</INITIAL_GUT><INITIAL_RESERVES>25</INITIAL_RESERVES></ELK_PARAMETER><ELK_PARAMETER><INITIAL_NUM_ELKS>100</INITIAL_NUM_ELKS><INITIAL_GUT>28</INITIAL_GUT><INITIAL_RESERVES>26</INITIAL_RESERVES></ELK_PARAMETER><ELK_PARAMETER><INITIAL_NUM_ELKS>100</INITIAL_NUM_ELKS><INITIAL_GUT>28</INITIAL_GUT><INITIAL_RESERVES>27</INITIAL_RESERVES></ELK_PARAMETER><ELK_PARAMETER><INITIAL_NUM_ELKS>100</INITIAL_NUM_ELKS><INITIAL_GUT>28</INITIAL_GUT><INITIAL_RESERVES>28</INITIAL_RESERVES></ELK_PARAMETER><ELK_PARAMETER><INITIAL_NUM_ELKS>100</INITIAL_NUM_ELKS><INITIAL_GUT>28</INITIAL_GUT><INITIAL_RESERVES>29</INITIAL_RESERVES></ELK_PARAMETER><ELK_PARAMETER><INITIAL_NUM_ELKS>100</INITIAL_NUM_ELKS><INITIAL_GUT>28</INITIAL_GUT><INITIAL_RESERVES>30</INITIAL_RESERVES></ELK_PARAMETER><ELK_PARAMETER><INITIAL_NUM_ELKS>100</INITIAL_NUM_ELKS><INITIAL_GUT>28</INITIAL_GUT><INITIAL_RESERVES>31</INITIAL_RESERVES></ELK_PARAMETER><ELK_PARAMETER><INITIAL_NUM_ELKS>100</INITIAL_NUM_ELKS><INITIAL_GUT>28</INITIAL_GUT><INITIAL_RESERVES>32</INITIAL_RESERVES></ELK_PARAMETER><ELK_PARAMETER><INITIAL_NUM_ELKS>100</INITIAL_NUM_ELKS><INITIAL_GUT>28</INITIAL_GUT><INITIAL_RESERVES>33</INITIAL_RESERVES></ELK_PARAMETER><ELK_PARAMETER><INITIAL_NUM_ELKS>100</INITIAL_NUM_ELKS><INITIAL_GUT>28</INITIAL_GUT><INITIAL_RESERVES>34</INITIAL_RESERVES></ELK_PARAMETER><ELK_PARAMETER><INITIAL_NUM_ELKS>100</INITIAL_NUM_ELKS><INITIAL_GUT>28</INITIAL_GUT><INITIAL_RESERVES>35</INITIAL_RESERVES></ELK_PARAMETER><ELK_PARAMETER><INITIAL_NUM_ELKS>100</INITIAL_NUM_ELKS><INITIAL_GUT>28</INITIAL_GUT><INITIAL_RESERVES>36</INITIAL_RESERVES></ELK_PARAMETER><ELK_PARAMETER><INITIAL_NUM_ELKS>100</INITIAL_NUM_ELKS><INITIAL_GUT>28</INITIAL_GUT><INITIAL_RESERVES>37</INITIAL_RESERVES></ELK_PARAMETER><ELK_PARAMETER><INITIAL_NUM_ELKS>100</INITIAL_NUM_ELKS><INITIAL_GUT>28</INITIAL_GUT><INITIAL_RESERVES>38</INITIAL_RESERVES></ELK_PARAMETER><ELK_PARAMETER><INITIAL_NUM_ELKS>100</INITIAL_NUM_ELKS><INITIAL_GUT>28</INITIAL_GUT><INITIAL_RESERVES>39</INITIAL_RESERVES></ELK_PARAMETER><ELK_PARAMETER><INITIAL_NUM_ELKS>100</INITIAL_NUM_ELKS><INITIAL_GUT>28</INITIAL_GUT><INITIAL_RESERVES>40</INITIAL_RESERVES></ELK_PARAMETER><ELK_PARAMETER><INITIAL_NUM_ELKS>100</INITIAL_NUM_ELKS><INITIAL_GUT>28</INITIAL_GUT><INITIAL_RESERVES>41</INITIAL_RESERVES></ELK_PARAMETER><ELK_PARAMETER><INITIAL_NUM_ELKS>100</INITIAL_NUM_ELKS><INITIAL_GUT>28</INITIAL_GUT><INITIAL_RESERVES>42</INITIAL_RESERVES></ELK_PARAMETER><ELK_PARAMETER><INITIAL_NUM_ELKS>100</INITIAL_NUM_ELKS><INITIAL_GUT>28</INITIAL_GUT><INITIAL_RESERVES>43</INITIAL_RESERVES></ELK_PARAMETER><ELK_PARAMETER><INITIAL_NUM_ELKS>100</INITIAL_NUM_ELKS><INITIAL_GUT>28</INITIAL_GUT><INITIAL_RESERVES>44</INITIAL_RESERVES></ELK_PARAMETER><ELK_PARAMETER><INITIAL_NUM_ELKS>100</INITIAL_NUM_ELKS><INITIAL_GUT>28</INITIAL_GUT><INITIAL_RESERVES>45</INITIAL_RESERVES></ELK_PARAMETER><ELK_PARAMETER><INITIAL_NUM_ELKS>100</INITIAL_NUM_ELKS><INITIAL_GUT>28</INITIAL_GUT><INITIAL_RESERVES>46</INITIAL_RESERVES></ELK_PARAMETER><ELK_PARAMETER><INITIAL_NUM_ELKS>100</INITIAL_NUM_ELKS><INITIAL_GUT>28</INITIAL_GUT><INITIAL_RESERVES>47</INITIAL_RESERVES></ELK_PARAMETER><ELK_PARAMETER><INITIAL_NUM_ELKS>100</INITIAL_NUM_ELKS><INITIAL_GUT>28</INITIAL_GUT><INITIAL_RESERVES>48</INITIAL_RESERVES></ELK_PARAMETER><ELK_PARAMETER><INITIAL_NUM_ELKS>100</INITIAL_NUM_ELKS><INITIAL_GUT>28</INITIAL_GUT><INITIAL_RESERVES>49</INITIAL_RESERVES></ELK_PARAMETER><ELK_PARAMETER><INITIAL_NUM_ELKS>100</INITIAL_NUM_ELKS><INITIAL_GUT>28</INITIAL_GUT><INITIAL_RESERVES>50</INITIAL_RESERVES></ELK_PARAMETER><ELK_PARAMETER><INITIAL_NUM_ELKS>100</INITIAL_NUM_ELKS><INITIAL_GUT>28</INITIAL_GUT><INITIAL_RESERVES>51</INITIAL_RESERVES></ELK_PARAMETER><ELK_PARAMETER><INITIAL_NUM_ELKS>100</INITIAL_NUM_ELKS><INITIAL_GUT>28</INITIAL_GUT><INITIAL_RESERVES>52</INITIAL_RESERVES></ELK_PARAMETER><ELK_PARAMETER><INITIAL_NUM_ELKS>100</INITIAL_NUM_ELKS><INITIAL_GUT>28</INITIAL_GUT><INITIAL_RESERVES>53</INITIAL_RESERVES></ELK_PARAMETER><ELK_PARAMETER><INITIAL_NUM_ELKS>100</INITIAL_NUM_ELKS><INITIAL_GUT>28</INITIAL_GUT><INITIAL_RESERVES>54</INITIAL_RESERVES></ELK_PARAMETER><ELK_PARAMETER><INITIAL_NUM_ELKS>100</INITIAL_NUM_ELKS><INITIAL_GUT>28</INITIAL_GUT><INITIAL_RESERVES>55</INITIAL_RESERVES></ELK_PARAMETER><ELK_PARAMETER><INITIAL_NUM_ELKS>100</INITIAL_NUM_ELKS><INITIAL_GUT>28</INITIAL_GUT><INITIAL_RESERVES>56</INITIAL_RESERVES></ELK_PARAMETER><ELK_PARAMETER><INITIAL_NUM_ELKS>100</INITIAL_NUM_ELKS><INITIAL_GUT>28</INITIAL_GUT><INITIAL_RESERVES>57</INITIAL_RESERVES></ELK_PARAMETER><ELK_PARAMETER><INITIAL_NUM_ELKS>100</INITIAL_NUM_ELKS><INITIAL_GUT>28</INITIAL_GUT><INITIAL_RESERVES>58</INITIAL_RESERVES></ELK_PARAMETER><ELK_PARAMETER><INITIAL_NUM_ELKS>100</INITIAL_NUM_ELKS><INITIAL_GUT>28</INITIAL_GUT><INITIAL_RESERVES>59</INITIAL_RESERVES></ELK_PARAMETER><ELK_PARAMETER><INITIAL_NUM_ELKS>100</INITIAL_NUM_ELKS><INITIAL_GUT>28</INITIAL_GUT><INITIAL_RESERVES>60</INITIAL_RESERVES></ELK_PARAMETER><ELK_PARAMETER><INITIAL_NUM_ELKS>100</INITIAL_NUM_ELKS><INITIAL_GUT>28</INITIAL_GUT><INITIAL_RESERVES>61</INITIAL_RESERVES></ELK_PARAMETER><ELK_PARAMETER><INITIAL_NUM_ELKS>100</INITIAL_NUM_ELKS><INITIAL_GUT>28</INITIAL_GUT><INITIAL_RESERVES>62</INITIAL_RESERVES></ELK_PARAMETER><ELK_PARAMETER><INITIAL_NUM_ELKS>100</INITIAL_NUM_ELKS><INITIAL_GUT>28</INITIAL_GUT><INITIAL_RESERVES>63</INITIAL_RESERVES></ELK_PARAMETER><ELK_PARAMETER><INITIAL_NUM_ELKS>100</INITIAL_NUM_ELKS><INITIAL_GUT>28</INITIAL_GUT><INITIAL_RESERVES>64</INITIAL_RESERVES></ELK_PARAMETER><ELK_PARAMETER><INITIAL_NUM_ELKS>100</INITIAL_NUM_ELKS><INITIAL_GUT>28</INITIAL_GUT><INITIAL_RESERVES>65</INITIAL_RESERVES></ELK_PARAMETER><ELK_PARAMETER><INITIAL_NUM_ELKS>100</INITIAL_NUM_ELKS><INITIAL_GUT>28</INITIAL_GUT><INITIAL_RESERVES>66</INITIAL_RESERVES></ELK_PARAMETER><ELK_PARAMETER><INITIAL_NUM_ELKS>100</INITIAL_NUM_ELKS><INITIAL_GUT>28</INITIAL_GUT><INITIAL_RESERVES>67</INITIAL_RESERVES></ELK_PARAMETER><ELK_PARAMETER><INITIAL_NUM_ELKS>100</INITIAL_NUM_ELKS><INITIAL_GUT>28</INITIAL_GUT><INITIAL_RESERVES>68</INITIAL_RESERVES></ELK_PARAMETER><ELK_PARAMETER><INITIAL_NUM_ELKS>100</INITIAL_NUM_ELKS><INITIAL_GUT>28</INITIAL_GUT><INITIAL_RESERVES>69</INITIAL_RESERVES></ELK_PARAMETER><ELK_PARAMETER><INITIAL_NUM_ELKS>100</INITIAL_NUM_ELKS><INITIAL_GUT>28</INITIAL_GUT><INITIAL_RESERVES>70</INITIAL_RESERVES></ELK_PARAMETER><ELK_PARAMETER><INITIAL_NUM_ELKS>100</INITIAL_NUM_ELKS><INITIAL_GUT>28</INITIAL_GUT><INITIAL_RESERVES>71</INITIAL_RESERVES></ELK_PARAMETER><ELK_PARAMETER><INITIAL_NUM_ELKS>100</INITIAL_NUM_ELKS><INITIAL_GUT>28</INITIAL_GUT><INITIAL_RESERVES>72</INITIAL_RESERVES></ELK_PARAMETER><ELK_PARAMETER><INITIAL_NUM_ELKS>100</INITIAL_NUM_ELKS><INITIAL_GUT>28</INITIAL_GUT><INITIAL_RESERVES>73</INITIAL_RESERVES></ELK_PARAMETER><ELK_PARAMETER><INITIAL_NUM_ELKS>100</INITIAL_NUM_ELKS><INITIAL_GUT>28</INITIAL_GUT><INITIAL_RESERVES>74</INITIAL_RESERVES></ELK_PARAMETER><ELK_PARAMETER><INITIAL_NUM_ELKS>100</INITIAL_NUM_ELKS><INITIAL_GUT>28</INITIAL_GUT><INITIAL_RESERVES>75</INITIAL_RESERVES></ELK_PARAMETER><ELK_PARAMETER><INITIAL_NUM_ELKS>100</INITIAL_NUM_ELKS><INITIAL_GUT>28</INITIAL_GUT><INITIAL_RESERVES>76</INITIAL_RESERVES></ELK_PARAMETER><ELK_PARAMETER><INITIAL_NUM_ELKS>100</INITIAL_NUM_ELKS><INITIAL_GUT>28</INITIAL_GUT><INITIAL_RESERVES>77</INITIAL_RESERVES></ELK_PARAMETER><ELK_PARAMETER><INITIAL_NUM_ELKS>100</INITIAL_NUM_ELKS><INITIAL_GUT>28</INITIAL_GUT><INITIAL_RESERVES>78</INITIAL_RESERVES></ELK_PARAMETER><ELK_PARAMETER><INITIAL_NUM_ELKS>100</INITIAL_NUM_ELKS><INITIAL_GUT>28</INITIAL_GUT><INITIAL_RESERVES>79</INITIAL_RESERVES></ELK_PARAMETER><ELK_PARAMETER><INITIAL_NUM_ELKS>100</INITIAL_NUM_ELKS><INITIAL_GUT>28</INITIAL_GUT><INITIAL_RESERVES>80</INITIAL_RESERVES></ELK_PARAMETER><ELK_PARAMETER><INITIAL_NUM_ELKS>100</INITIAL_NUM_ELKS><INITIAL_GUT>28</INITIAL_GUT><INITIAL_RESERVES>81</INITIAL_RESERVES></ELK_PARAMETER><ELK_PARAMETER><INITIAL_NUM_ELKS>100</INITIAL_NUM_ELKS><INITIAL_GUT>28</INITIAL_GUT><INITIAL_RESERVES>82</INITIAL_RESERVES></ELK_PARAMETER><ELK_PARAMETER><INITIAL_NUM_ELKS>100</INITIAL_NUM_ELKS><INITIAL_GUT>28</INITIAL_GUT><INITIAL_RESERVES>83</INITIAL_RESERVES></ELK_PARAMETER><ELK_PARAMETER><INITIAL_NUM_ELKS>100</INITIAL_NUM_ELKS><INITIAL_GUT>28</INITIAL_GUT><INITIAL_RESERVES>84</INITIAL_RESERVES></ELK_PARAMETER><ELK_PARAMETER><INITIAL_NUM_ELKS>100</INITIAL_NUM_ELKS><INITIAL_GUT>28</INITIAL_GUT><INITIAL_RESERVES>85</INITIAL_RESERVES></ELK_PARAMETER><ELK_PARAMETER><INITIAL_NUM_ELKS>100</INITIAL_NUM_ELKS><INITIAL_GUT>28</INITIAL_GUT><INITIAL_RESERVES>86</INITIAL_RESERVES></ELK_PARAMETER><ELK_PARAMETER><INITIAL_NUM_ELKS>100</INITIAL_NUM_ELKS><INITIAL_GUT>28</INITIAL_GUT><INITIAL_RESERVES>87</INITIAL_RESERVES></ELK_PARAMETER><ELK_PARAMETER><INITIAL_NUM_ELKS>100</INITIAL_NUM_ELKS><INITIAL_GUT>28</INITIAL_GUT><INITIAL_RESERVES>88</INITIAL_RESERVES></ELK_PARAMETER><ELK_PARAMETER><INITIAL_NUM_ELKS>100</INITIAL_NUM_ELKS><INITIAL_GUT>28</INITIAL_GUT><INITIAL_RESERVES>89</INITIAL_RESERVES></ELK_PARAMETER><ELK_PARAMETER><INITIAL_NUM_ELKS>100</INITIAL_NUM_ELKS><INITIAL_GUT>28</INITIAL_GUT><INITIAL_RESERVES>90</INITIAL_RESERVES></ELK_PARAMETER><ELK_PARAMETER><INITIAL_NUM_ELKS>100</INITIAL_NUM_ELKS><INITIAL_GUT>28</INITIAL_GUT><INITIAL_RESERVES>91</INITIAL_RESERVES></ELK_PARAMETER><ELK_PARAMETER><INITIAL_NUM_ELKS>100</INITIAL_NUM_ELKS><INITIAL_GUT>28</INITIAL_GUT><INITIAL_RESERVES>92</INITIAL_RESERVES></ELK_PARAMETER><ELK_PARAMETER><INITIAL_NUM_ELKS>100</INITIAL_NUM_ELKS><INITIAL_GUT>28</INITIAL_GUT><INITIAL_RESERVES>93</INITIAL_RESERVES></ELK_PARAMETER><ELK_PARAMETER><INITIAL_NUM_ELKS>100</INITIAL_NUM_ELKS><INITIAL_GUT>28</INITIAL_GUT><INITIAL_RESERVES>94</INITIAL_RESERVES></ELK_PARAMETER><ELK_PARAMETER><INITIAL_NUM_ELKS>100</INITIAL_NUM_ELKS><INITIAL_GUT>28</INITIAL_GUT><INITIAL_RESERVES>95</INITIAL_RESERVES></ELK_PARAMETER><ELK_PARAMETER><INITIAL_NUM_ELKS>100</INITIAL_NUM_ELKS><INITIAL_GUT>28</INITIAL_GUT><INITIAL_RESERVES>96</INITIAL_RESERVES></ELK_PARAMETER><ELK_PARAMETER><INITIAL_NUM_ELKS>100</INITIAL_NUM_ELKS><INITIAL_GUT>28</INITIAL_GUT><INITIAL_RESERVES>97</INITIAL_RESERVES></ELK_PARAMETER><ELK_PARAMETER><INITIAL_NUM_ELKS>100</INITIAL_NUM_ELKS><INITIAL_GUT>28</INITIAL_GUT><INITIAL_RESERVES>98</INITIAL_RESERVES></ELK_PARAMETER><ELK_PARAMETER><INITIAL_NUM_ELKS>100</INITIAL_NUM_ELKS><INITIAL_GUT>28</INITIAL_GUT><INITIAL_RESERVES>99</INITIAL_RESERVES></ELK_PARAMETER><ELK_PARAMETER><INITIAL_NUM_ELKS>100</INITIAL_NUM_ELKS><INITIAL_GUT>28</INITIAL_GUT><INITIAL_RESERVES>100</INITIAL_RESERVES></ELK_PARAMETER><ELK_PARAMETER><INITIAL_NUM_ELKS>100</INITIAL_NUM_ELKS><INITIAL_GUT>29</INITIAL_GUT><INITIAL_RESERVES>1</INITIAL_RESERVES></ELK_PARAMETER><ELK_PARAMETER><INITIAL_NUM_ELKS>100</INITIAL_NUM_ELKS><INITIAL_GUT>29</INITIAL_GUT><INITIAL_RESERVES>2</INITIAL_RESERVES></ELK_PARAMETER><ELK_PARAMETER><INITIAL_NUM_ELKS>100</INITIAL_NUM_ELKS><INITIAL_GUT>29</INITIAL_GUT><INITIAL_RESERVES>3</INITIAL_RESERVES></ELK_PARAMETER><ELK_PARAMETER><INITIAL_NUM_ELKS>100</INITIAL_NUM_ELKS><INITIAL_GUT>29</INITIAL_GUT><INITIAL_RESERVES>4</INITIAL_RESERVES></ELK_PARAMETER><ELK_PARAMETER><INITIAL_NUM_ELKS>100</INITIAL_NUM_ELKS><INITIAL_GUT>29</INITIAL_GUT><INITIAL_RESERVES>5</INITIAL_RESERVES></ELK_PARAMETER><ELK_PARAMETER><INITIAL_NUM_ELKS>100</INITIAL_NUM_ELKS><INITIAL_GUT>29</INITIAL_GUT><INITIAL_RESERVES>6</INITIAL_RESERVES></ELK_PARAMETER><ELK_PARAMETER><INITIAL_NUM_ELKS>100</INITIAL_NUM_ELKS><INITIAL_GUT>29</INITIAL_GUT><INITIAL_RESERVES>7</INITIAL_RESERVES></ELK_PARAMETER><ELK_PARAMETER><INITIAL_NUM_ELKS>100</INITIAL_NUM_ELKS><INITIAL_GUT>29</INITIAL_GUT><INITIAL_RESERVES>8</INITIAL_RESERVES></ELK_PARAMETER><ELK_PARAMETER><INITIAL_NUM_ELKS>100</INITIAL_NUM_ELKS><INITIAL_GUT>29</INITIAL_GUT><INITIAL_RESERVES>9</INITIAL_RESERVES></ELK_PARAMETER><ELK_PARAMETER><INITIAL_NUM_ELKS>100</INITIAL_NUM_ELKS><INITIAL_GUT>29</INITIAL_GUT><INITIAL_RESERVES>10</INITIAL_RESERVES></ELK_PARAMETER><ELK_PARAMETER><INITIAL_NUM_ELKS>100</INITIAL_NUM_ELKS><INITIAL_GUT>29</INITIAL_GUT><INITIAL_RESERVES>11</INITIAL_RESERVES></ELK_PARAMETER><ELK_PARAMETER><INITIAL_NUM_ELKS>100</INITIAL_NUM_ELKS><INITIAL_GUT>29</INITIAL_GUT><INITIAL_RESERVES>12</INITIAL_RESERVES></ELK_PARAMETER><ELK_PARAMETER><INITIAL_NUM_ELKS>100</INITIAL_NUM_ELKS><INITIAL_GUT>29</INITIAL_GUT><INITIAL_RESERVES>13</INITIAL_RESERVES></ELK_PARAMETER><ELK_PARAMETER><INITIAL_NUM_ELKS>100</INITIAL_NUM_ELKS><INITIAL_GUT>29</INITIAL_GUT><INITIAL_RESERVES>14</INITIAL_RESERVES></ELK_PARAMETER><ELK_PARAMETER><INITIAL_NUM_ELKS>100</INITIAL_NUM_ELKS><INITIAL_GUT>29</INITIAL_GUT><INITIAL_RESERVES>15</INITIAL_RESERVES></ELK_PARAMETER><ELK_PARAMETER><INITIAL_NUM_ELKS>100</INITIAL_NUM_ELKS><INITIAL_GUT>29</INITIAL_GUT><INITIAL_RESERVES>16</INITIAL_RESERVES></ELK_PARAMETER><ELK_PARAMETER><INITIAL_NUM_ELKS>100</INITIAL_NUM_ELKS><INITIAL_GUT>29</INITIAL_GUT><INITIAL_RESERVES>17</INITIAL_RESERVES></ELK_PARAMETER><ELK_PARAMETER><INITIAL_NUM_ELKS>100</INITIAL_NUM_ELKS><INITIAL_GUT>29</INITIAL_GUT><INITIAL_RESERVES>18</INITIAL_RESERVES></ELK_PARAMETER><ELK_PARAMETER><INITIAL_NUM_ELKS>100</INITIAL_NUM_ELKS><INITIAL_GUT>29</INITIAL_GUT><INITIAL_RESERVES>19</INITIAL_RESERVES></ELK_PARAMETER><ELK_PARAMETER><INITIAL_NUM_ELKS>100</INITIAL_NUM_ELKS><INITIAL_GUT>29</INITIAL_GUT><INITIAL_RESERVES>20</INITIAL_RESERVES></ELK_PARAMETER><ELK_PARAMETER><INITIAL_NUM_ELKS>100</INITIAL_NUM_ELKS><INITIAL_GUT>29</INITIAL_GUT><INITIAL_RESERVES>21</INITIAL_RESERVES></ELK_PARAMETER><ELK_PARAMETER><INITIAL_NUM_ELKS>100</INITIAL_NUM_ELKS><INITIAL_GUT>29</INITIAL_GUT><INITIAL_RESERVES>22</INITIAL_RESERVES></ELK_PARAMETER><ELK_PARAMETER><INITIAL_NUM_ELKS>100</INITIAL_NUM_ELKS><INITIAL_GUT>29</INITIAL_GUT><INITIAL_RESERVES>23</INITIAL_RESERVES></ELK_PARAMETER><ELK_PARAMETER><INITIAL_NUM_ELKS>100</INITIAL_NUM_ELKS><INITIAL_GUT>29</INITIAL_GUT><INITIAL_RESERVES>24</INITIAL_RESERVES></ELK_PARAMETER><ELK_PARAMETER><INITIAL_NUM_ELKS>100</INITIAL_NUM_ELKS><INITIAL_GUT>29</INITIAL_GUT><INITIAL_RESERVES>25</INITIAL_RESERVES></ELK_PARAMETER><ELK_PARAMETER><INITIAL_NUM_ELKS>100</INITIAL_NUM_ELKS><INITIAL_GUT>29</INITIAL_GUT><INITIAL_RESERVES>26</INITIAL_RESERVES></ELK_PARAMETER><ELK_PARAMETER><INITIAL_NUM_ELKS>100</INITIAL_NUM_ELKS><INITIAL_GUT>29</INITIAL_GUT><INITIAL_RESERVES>27</INITIAL_RESERVES></ELK_PARAMETER><ELK_PARAMETER><INITIAL_NUM_ELKS>100</INITIAL_NUM_ELKS><INITIAL_GUT>29</INITIAL_GUT><INITIAL_RESERVES>28</INITIAL_RESERVES></ELK_PARAMETER><ELK_PARAMETER><INITIAL_NUM_ELKS>100</INITIAL_NUM_ELKS><INITIAL_GUT>29</INITIAL_GUT><INITIAL_RESERVES>29</INITIAL_RESERVES></ELK_PARAMETER><ELK_PARAMETER><INITIAL_NUM_ELKS>100</INITIAL_NUM_ELKS><INITIAL_GUT>29</INITIAL_GUT><INITIAL_RESERVES>30</INITIAL_RESERVES></ELK_PARAMETER><ELK_PARAMETER><INITIAL_NUM_ELKS>100</INITIAL_NUM_ELKS><INITIAL_GUT>29</INITIAL_GUT><INITIAL_RESERVES>31</INITIAL_RESERVES></ELK_PARAMETER><ELK_PARAMETER><INITIAL_NUM_ELKS>100</INITIAL_NUM_ELKS><INITIAL_GUT>29</INITIAL_GUT><INITIAL_RESERVES>32</INITIAL_RESERVES></ELK_PARAMETER><ELK_PARAMETER><INITIAL_NUM_ELKS>100</INITIAL_NUM_ELKS><INITIAL_GUT>29</INITIAL_GUT><INITIAL_RESERVES>33</INITIAL_RESERVES></ELK_PARAMETER><ELK_PARAMETER><INITIAL_NUM_ELKS>100</INITIAL_NUM_ELKS><INITIAL_GUT>29</INITIAL_GUT><INITIAL_RESERVES>34</INITIAL_RESERVES></ELK_PARAMETER><ELK_PARAMETER><INITIAL_NUM_ELKS>100</INITIAL_NUM_ELKS><INITIAL_GUT>29</INITIAL_GUT><INITIAL_RESERVES>35</INITIAL_RESERVES></ELK_PARAMETER><ELK_PARAMETER><INITIAL_NUM_ELKS>100</INITIAL_NUM_ELKS><INITIAL_GUT>29</INITIAL_GUT><INITIAL_RESERVES>36</INITIAL_RESERVES></ELK_PARAMETER><ELK_PARAMETER><INITIAL_NUM_ELKS>100</INITIAL_NUM_ELKS><INITIAL_GUT>29</INITIAL_GUT><INITIAL_RESERVES>37</INITIAL_RESERVES></ELK_PARAMETER><ELK_PARAMETER><INITIAL_NUM_ELKS>100</INITIAL_NUM_ELKS><INITIAL_GUT>29</INITIAL_GUT><INITIAL_RESERVES>38</INITIAL_RESERVES></ELK_PARAMETER><ELK_PARAMETER><INITIAL_NUM_ELKS>100</INITIAL_NUM_ELKS><INITIAL_GUT>29</INITIAL_GUT><INITIAL_RESERVES>39</INITIAL_RESERVES></ELK_PARAMETER><ELK_PARAMETER><INITIAL_NUM_ELKS>100</INITIAL_NUM_ELKS><INITIAL_GUT>29</INITIAL_GUT><INITIAL_RESERVES>40</INITIAL_RESERVES></ELK_PARAMETER><ELK_PARAMETER><INITIAL_NUM_ELKS>100</INITIAL_NUM_ELKS><INITIAL_GUT>29</INITIAL_GUT><INITIAL_RESERVES>41</INITIAL_RESERVES></ELK_PARAMETER><ELK_PARAMETER><INITIAL_NUM_ELKS>100</INITIAL_NUM_ELKS><INITIAL_GUT>29</INITIAL_GUT><INITIAL_RESERVES>42</INITIAL_RESERVES></ELK_PARAMETER><ELK_PARAMETER><INITIAL_NUM_ELKS>100</INITIAL_NUM_ELKS><INITIAL_GUT>29</INITIAL_GUT><INITIAL_RESERVES>43</INITIAL_RESERVES></ELK_PARAMETER><ELK_PARAMETER><INITIAL_NUM_ELKS>100</INITIAL_NUM_ELKS><INITIAL_GUT>29</INITIAL_GUT><INITIAL_RESERVES>44</INITIAL_RESERVES></ELK_PARAMETER><ELK_PARAMETER><INITIAL_NUM_ELKS>100</INITIAL_NUM_ELKS><INITIAL_GUT>29</INITIAL_GUT><INITIAL_RESERVES>45</INITIAL_RESERVES></ELK_PARAMETER><ELK_PARAMETER><INITIAL_NUM_ELKS>100</INITIAL_NUM_ELKS><INITIAL_GUT>29</INITIAL_GUT><INITIAL_RESERVES>46</INITIAL_RESERVES></ELK_PARAMETER><ELK_PARAMETER><INITIAL_NUM_ELKS>100</INITIAL_NUM_ELKS><INITIAL_GUT>29</INITIAL_GUT><INITIAL_RESERVES>47</INITIAL_RESERVES></ELK_PARAMETER><ELK_PARAMETER><INITIAL_NUM_ELKS>100</INITIAL_NUM_ELKS><INITIAL_GUT>29</INITIAL_GUT><INITIAL_RESERVES>48</INITIAL_RESERVES></ELK_PARAMETER><ELK_PARAMETER><INITIAL_NUM_ELKS>100</INITIAL_NUM_ELKS><INITIAL_GUT>29</INITIAL_GUT><INITIAL_RESERVES>49</INITIAL_RESERVES></ELK_PARAMETER><ELK_PARAMETER><INITIAL_NUM_ELKS>100</INITIAL_NUM_ELKS><INITIAL_GUT>29</INITIAL_GUT><INITIAL_RESERVES>50</INITIAL_RESERVES></ELK_PARAMETER><ELK_PARAMETER><INITIAL_NUM_ELKS>100</INITIAL_NUM_ELKS><INITIAL_GUT>29</INITIAL_GUT><INITIAL_RESERVES>51</INITIAL_RESERVES></ELK_PARAMETER><ELK_PARAMETER><INITIAL_NUM_ELKS>100</INITIAL_NUM_ELKS><INITIAL_GUT>29</INITIAL_GUT><INITIAL_RESERVES>52</INITIAL_RESERVES></ELK_PARAMETER><ELK_PARAMETER><INITIAL_NUM_ELKS>100</INITIAL_NUM_ELKS><INITIAL_GUT>29</INITIAL_GUT><INITIAL_RESERVES>53</INITIAL_RESERVES></ELK_PARAMETER><ELK_PARAMETER><INITIAL_NUM_ELKS>100</INITIAL_NUM_ELKS><INITIAL_GUT>29</INITIAL_GUT><INITIAL_RESERVES>54</INITIAL_RESERVES></ELK_PARAMETER><
[truncated: 993,679 more chars]
